# Supplementary material for: Genetic diversity and association mapping in the Colombian Central Collection of Solanum tuberosum L. Andigenum group using SNPs markers
Source: PLoS One. 2017 Mar 3;12(3):e0173039. doi: 10.1371/journal.pone.0173039 (PMC5336250; doi:10.1371/journal.pone.0173039)
Supplement: S2 Table — (XLSX) [file pone.0173039.s003.xlsx]

## Sheet: Hoja1
S2 Table. Genotype data of 809 accessions of Colombian Central Collection of S. tuberosum group Andigenum obtained through Infinium technology.
Marker	chromosome	position (bp)	And_1	And_1	And_10	And_10	And_100	And_100	And_101	And_101	And_104	And_104	And_107	And_107	And_108	And_108	And_109	And_109	And_11	And_11	And_110	And_110	And_112	And_112	And_113	And_113	And_114	And_114	And_115	And_115	And_116	And_116	And_117	And_117	And_118	And_118	And_119	And_119	And_12	And_12	And_120	And_120	And_121	And_121	And_122	And_122	And_123	And_123	And_124
solcap_snp_c1_1	10	33993379	AAAB	0.658953	AAAB	0.571402	BBBB	0.915023	BBBB	0.915747	BBBB	0.929641	AAAB	0.615939	N	0.869475	ABBB	0.43994	BBBB	0.982594	BBBB	0.91716	BBBB	0.985959	BBBB	0.919393	BBBB	0.973885	BBBB	0.987201	BBBB	0.906127	BBBB	0.98405	BBBB	0.935304	BBBB	0.933616	BBBB	0.91759	BBBB	0.927387	BBBB	0.939294	AAAB	0.5812	BBBB	0.902359	BBBB
solcap_snp_c1_1000	9	506457	ABBB	0.472035	AABB	0.339867	AABB	0.334823	AAAB	0.707082	AAAB	0.738932	ABBB	0.513142	AAAB	0.700319	ABBB	0.543737	ABBB	0.513487	AAAB	0.678494	ABBB	0.517649	ABBB	0.508892	AAAB	0.72051	ABBB	0.517604	ABBB	0.530505	AABB	0.308671	AABB	0.317133	AABB	0.331607	ABBB	0.469155	ABBB	0.491543	ABBB	0.536874	AAAB	0.75405	AABB	0.325228	AABB
solcap_snp_c1_10000	7	45242018	AABB	0.353826	AABB	0.356249	AAAA	0.070549	AAAA	0.044637	AABB	0.395586	AAAA	0.0390271	AABB	0.344652	ABBB	0.557669	AAAA	0.00665202	AABB	0.376366	AAAA	0.00359071	AAAA	0.0505001	ABBB	0.586692	AAAA	0.00522109	AABB	0.404118	AAAA	0.00788547	AAAA	0.0323139	AAAA	0.0414218	AAAA	0.0523882	AAAA	0.0338798	AAAA	0.0419373	AAAA	0.0312046	AABB	0.386777	AABB
solcap_snp_c1_10001	7	45239915	AAAB	0.653772	AAAB	0.67183	BBBB	0.984238	BBBB	0.98637	BBBB	0.950642	BBBB	0.954299	BBBB	0.918787	AAAB	0.582544	BBBB	0.943289	AAAB	0.667472	BBBB	0.969005	BBBB	0.980044	BBBB	0.926226	BBBB	0.940077	AAAB	0.631539	BBBB	0.929697	BBBB	0.998105	BBBB	0.985224	BBBB	0.982174	BBBB	0.978562	BBBB	0.981963	BBBB	0.980413	BBBB	1	AAAB
solcap_snp_c1_10011	7	45147009	AAAB	0.624705	ABBB	0.463427	AAAA	0.013315	AAAA	0.00975754	AABB	0.297654	AAAA	0.00947165	AABB	0.290078	AABB	0.29489	AAAA	0.00529099	AABB	0.31071	AAAA	0	AABB	0.231701	ABBB	0.444057	AAAA	0.00197782	AABB	0.233759	AAAA	0.00225666	AAAA	0.000577767	AAAA	0.0112867	AAAA	0.00955364	AAAA	0.00418629	AAAA	0.00281724	AAAA	0.00217331	AABB	0.312736	AABB
solcap_snp_c1_10012	7	45146936	AABB	0.342691	ABBB	0.443535	BBBB	1	BBBB	1	BBBB	1	BBBB	1	BBBB	0.997126	BBBB	0.991431	BBBB	0.991001	AAAB	0.678794	BBBB	0.993066	AAAB	0.680546	BBBB	0.995332	BBBB	0.99472	AAAB	0.695585	BBBB	0.993174	BBBB	1	BBBB	1	BBBB	1	BBBB	0.999741	BBBB	1	BBBB	1	AAAB	0.679261	ABBB
solcap_snp_c1_10031	7	45539006	AABB	0.315775	AABB	0.312858	AAAB	0.67634	ABBB	0.47916	AAAB	0.671916	ABBB	0.466492	AAAB	0.650325	ABBB	0.564447	AAAB	0.638944	AAAB	0.69549	BBBB	0.980705	ABBB	0.496127	ABBB	0.529337	BBBB	0.983277	ABBB	0.485362	AAAB	0.653513	AAAB	0.722677	AAAB	0.717769	AAAB	0.685658	ABBB	0.483118	ABBB	0.504546	AAAA	0.0217258	AABB	0.369202	ABBB
solcap_snp_c1_10042	5	1438051	BBBB	0.981756	BBBB	0.978098	BBBB	0.953017	BBBB	0.96272	BBBB	0.958433	BBBB	0.965506	BBBB	0.925809	BBBB	0.989979	BBBB	0.979245	ABBB	0.497254	BBBB	0.977534	BBBB	0.967764	BBBB	0.975201	BBBB	0.979744	BBBB	0.961431	BBBB	0.981229	BBBB	0.974583	BBBB	0.97138	BBBB	0.963647	BBBB	0.966148	BBBB	0.969212	AAAB	0.663234	BBBB	0.964847	BBBB
solcap_snp_c1_10050	12	42295148	AAAB	0.624391	BBBB	0.973397	BBBB	0.921666	BBBB	0.923991	AAAB	0.663915	BBBB	0.931454	BBBB	0.964083	ABBB	0.516133	BBBB	0.961777	BBBB	0.911846	BBBB	0.959844	BBBB	0.938742	BBBB	0.971089	BBBB	0.962644	ABBB	0.486313	AAAB	0.645846	AAAB	0.67674	AAAB	0.684327	BBBB	0.93048	AAAB	0.709903	AAAB	0.682522	BBBB	0.929879	AAAB	0.688856	AAAB
solcap_snp_c1_10054	12	45972706	AABB	0.30285	AAAA	0.00549635	AAAA	0.0368221	AABB	0.298119	AAAA	0.0295689	AAAA	0.0447811	AAAA	0	AAAA	0.00184028	AAAA	0.00502704	AABB	0.289588	AAAA	0.0036672	AAAA	0.033326	AAAA	0.00551241	AAAA	0.00449009	AAAA	0.0361242	AAAA	0.000207804	AAAA	0.0307895	AAAA	0.0268245	AAAA	0.0307231	AAAA	0.0354761	AAAA	0.0278827	AAAA	0.0184621	AAAA	0.0280561	AAAA
solcap_snp_c1_10069	11	2259927	AABB	0.370935	AABB	0.438395	AAAA	0.12242	AAAA	0.0988168	AAAA	0.0982828	AAAA	0.0889161	AAAA	0.127239	AAAA	0.109374	AAAA	0.119105	AABB	0.411709	AAAA	0.107827	AAAA	0.12206	AAAA	0.0926996	AAAA	0.112998	AAAA	0.0757358	AAAA	0.103212	AAAA	0.0852422	AAAA	0.0910356	AAAA	0.129356	AAAA	0.101948	AAAA	0.0884086	ABBB	0.569695	AAAA	0.119018	AAAA
solcap_snp_c1_10109	6	49795337	ABBB	0.520272	AABB	0.321122	AABB	0.382275	AABB	0.309709	ABBB	0.533912	AABB	0.356183	ABBB	0.54476	AAAB	0.708208	AABB	0.18385	ABBB	0.484556	ABBB	0.500666	ABBB	0.520554	N	0.603954	BBBB	0.967647	AAAB	0.726301	AAAB	0.692032	AAAB	0.696836	AAAB	0.701676	AABB	0.205404	AABB	0.347606	AABB	0.359314	ABBB	0.568153	ABBB	0.549293	AAAB
solcap_snp_c1_10130	6	49910701	AAAA	0.0152809	AABB	0.281452	AAAA	0.0187049	AAAA	0.0228526	AAAA	0.0225123	ABBB	0.416537	N	0.0737434	AAAB	0.671777	AABB	0.253385	AABB	0.330084	AABB	0.333668	AABB	0.279714	AABB	0.332403	AAAB	0.646099	AABB	0.282478	AABB	0.253793	AABB	0.317249	AABB	0.272125	AABB	0.287122	AAAA	0.0263509	AAAA	0.0172643	AABB	0.326366	AABB	0.307778	ABBB
solcap_snp_c1_10139	1	22612965	ABBB	0.698414	BBBB	NA	ABBB	0.724144	ABBB	0.673679	N	0.793369	ABBB	0.424886	AAAA	0.0960368	ABBB	0.753678	ABBB	0.588489	AAAA	0.208293	ABBB	0.656756	ABBB	0.648038	AAAA	0.0993466	ABBB	0.520552	ABBB	0.780182	ABBB	0.634357	ABBB	0.713778	ABBB	0.724002	ABBB	0.702354	ABBB	0.573937	ABBB	0.593168	ABBB	0.773901	ABBB	0.63449	BBBB
solcap_snp_c1_10144	11	10767532	AAAB	0.649352	AAAA	0.0128365	AAAA	0.0380238	AABB	0.319861	AAAA	0.0310283	AAAA	0.0312732	AAAA	0.0155503	AAAA	0.0199535	AAAA	0.0210531	AABB	0.287295	AAAA	0.0170424	AAAA	0.0337342	AAAA	0.0152077	AAAA	0.0206175	AAAA	0.0251707	AAAA	0.0204008	AAAA	0.0304074	AAAA	0.0274001	AAAA	0.0439207	AAAA	0.0271275	AAAA	0.0256469	AAAA	0.0275021	AAAA	0.0367892	AAAA
solcap_snp_c1_10157	6	32541853	BBBB	0.993778	AABB	0.298542	ABBB	0.542729	BBBB	0.975644	ABBB	0.491926	ABBB	0.551111	AABB	0.370541	AABB	0.313435	AAAB	0.70573	AAAB	0.749066	ABBB	0.47075	ABBB	0.577825	ABBB	0.527854	ABBB	0.508546	BBBB	0.971918	BBBB	0.992517	BBBB	0.972208	BBBB	0.978462	AAAB	0.741123	AAAB	0.745642	AAAB	0.737663	ABBB	0.51058	ABBB	0.573727	ABBB
solcap_snp_c1_10167	4	70185081	AABB	0.36937	AAAA	0.0806641	AAAA	0.186605	AAAA	0.106023	AAAA	0.0906779	AAAA	0.150908	AAAA	0.0451613	AABB	0.311777	AABB	0.327056	AABB	0.320652	AAAA	0.065962	AABB	0.377336	AAAA	0.0509274	AABB	0.373051	AABB	0.370227	AAAA	0.0690219	AAAA	0.0793435	AAAA	0.120541	AABB	0.365553	AABB	0.438034	AABB	0.473268	AABB	0.617804	AAAA	0.0645006	AAAA
solcap_snp_c1_10178	4	70199242	AAAB	0.754996	ABBB	0.554806	AAAB	0.732592	BBBB	0.987885	BBBB	0.982444	ABBB	0.591436	AAAB	0.731872	ABBB	0.597503	ABBB	0.509422	AAAB	0.742359	BBBB	0.972586	AAAA	0.0225625	BBBB	0.981678	AAAB	0.734263	AAAB	0.76524	BBBB	0.978504	BBBB	0.980727	BBBB	0.980611	ABBB	0.540497	AAAB	0.736825	AAAB	0.73465	AABB	0.395911	ABBB	0.554471	BBBB
solcap_snp_c1_10179	4	70199251	AAAB	0.58221	ABBB	0.380603	AABB	0.247116	ABBB	0.438591	ABBB	0.396387	ABBB	0.366561	AABB	0.269126	ABBB	0.362388	AAAB	0.554094	AABB	0.200371	AABB	0.286473	BBBB	0.959075	AABB	0.282084	AAAB	0.630636	ABBB	0.396914	AABB	0.307749	AABB	0.309822	AABB	0.307514	AAAB	0.546297	AAAB	0.597023	AAAB	0.597232	AAAB	0.539462	ABBB	0.373297	AABB
solcap_snp_c1_10180	4	70199444	ABBB	0.508279	BBBB	0.961918	BBBB	0.965869	AAAB	0.681299	AAAB	0.713176	AAAB	0.691154	AAAB	0.692451	AAAB	0.751121	AAAB	0.770077	BBBB	0.978153	BBBB	0.962771	BBBB	0.980513	AAAB	0.823451	AAAB	0.668304	BBBB	0.976728	BBBB	0.964332	BBBB	0.975585	BBBB	0.975881	AAAB	0.781407	AAAB	0.829675	AAAB	0.800569	AAAB	0.784265	ABBB	0.501275	BBBB
solcap_snp_c1_10181	4	70200587	ABBB	0.461568	BBBB	0.988967	BBBB	0.934124	ABBB	0.463701	BBBB	0.947687	BBBB	0.946839	BBBB	0.989952	BBBB	0.992735	AAAB	0.574511	BBBB	0.94	BBBB	0.989394	BBBB	0.947864	BBBB	0.981841	AAAB	0.640939	BBBB	0.94244	BBBB	0.989679	BBBB	0.953439	BBBB	0.955144	AAAB	0.657578	AAAB	0.669713	AAAB	0.634289	BBBB	0.953627	BBBB	0.94613	BBBB
solcap_snp_c1_10196	4	70365272	AAAB	0.670699	AAAB	0.749934	AAAB	0.782152	BBBB	0.917287	N	0.479474	AAAB	0.774984	BBBB	0.948591	AAAB	0.681375	AAAB	0.802851	BBBB	0.918889	BBBB	0.945701	N	0.60014	AAAB	0.667169	AAAB	0.671984	BBBB	0.91759	BBBB	0.944431	BBBB	0.933519	BBBB	0.933206	AAAB	0.795287	BBBB	0.930034	BBBB	0.932003	AAAB	0.68345	BBBB	0.921332	BBBB
solcap_snp_c1_1020	9	348287	ABBB	0.4613	AAAB	0.610174	ABBB	0.485799	AABB	0.312785	AAAA	0.133799	ABBB	0.402757	AAAA	0.180411	ABBB	0.423523	ABBB	0.401672	AABB	0.291269	ABBB	0.46185	AABB	0.301545	AABB	0.320354	AABB	0.300888	AABB	0.274983	AAAB	0.608326	N	0.526757	AAAB	0.554131	ABBB	0.407714	ABBB	0.43625	ABBB	0.445744	AABB	0.298452	ABBB	0.434985	N
solcap_snp_c1_10202	4	70396887	ABBB	0.434298	AABB	0.290364	ABBB	0.469797	AAAA	0.0270773	ABBB	0.497363	AAAA	0.0329364	AABB	0.311244	AABB	0.287896	AAAA	0.0187681	ABBB	0.399757	AAAA	0.0190397	AAAA	0.0216784	ABBB	0.438017	AAAA	0.0184014	AAAA	0.0309557	AABB	0.286585	AABB	0.260827	AABB	0.261186	AAAA	0.0171206	AAAA	0.042498	AAAA	0.0270516	AABB	0.272579	AABB	0.256774	AAAA
solcap_snp_c1_10252	11	45059903	AABB	0.319384	AAAA	0.00973566	AAAA	0.0631512	AAAA	0.0491658	AAAA	0.0583429	AAAA	0.047524	AAAA	0.0122927	AABB	0.298719	AAAA	0.00880482	AAAA	0.0614638	AAAA	0.0130611	AAAA	0.0481188	AAAA	0.0144761	AAAA	0.0114212	AAAA	0.0545194	AAAA	0.0143296	AAAA	0.0431018	AAAA	0.0388038	AAAA	0.0536586	AAAA	0.0457625	AAAA	0.0380833	AABB	0.295332	AABB	0.306175	AAAA
solcap_snp_c1_10255	11	45084755	ABBB	0.461823	BBBB	0.989178	BBBB	0.978727	AAAB	0.624473	BBBB	0.981491	AAAB	0.580192	AAAB	0.661174	AAAB	0.639089	AAAB	0.570356	BBBB	0.980318	BBBB	0.984533	AAAB	0.625134	BBBB	0.984667	BBBB	0.98914	BBBB	0.980503	BBBB	0.983163	BBBB	0.982993	BBBB	0.983027	AAAB	0.61659	BBBB	0.979094	BBBB	0.980737	BBBB	0.979942	BBBB	0.981626	BBBB
solcap_snp_c1_10256	11	45084773	AABB	0.438276	AABB	0.453656	AAAB	0.807286	ABBB	0.654256	ABBB	0.614932	AABB	0.511555	ABBB	0.645102	AABB	0.536315	ABBB	0.614904	BBBB	0.988315	AAAB	0.796134	ABBB	0.677013	AAAB	0.827012	ABBB	0.618081	AABB	0.487614	N	0.595214	ABBB	0.677499	ABBB	0.67741	ABBB	0.689266	AABB	0.460677	AABB	0.504899	AABB	0.473037	AABB	0.469087	ABBB
solcap_snp_c1_10269	11	45129508	AAAB	0.643736	AAAB	0.609549	BBBB	0.964004	AAAB	0.700798	BBBB	0.964667	BBBB	0.966635	BBBB	0.973156	BBBB	0.981789	AAAB	0.625394	AAAB	0.656388	BBBB	0.97153	ABBB	0.451927	BBBB	0.980217	BBBB	0.970579	AAAB	0.647443	BBBB	0.970984	BBBB	0.968369	BBBB	0.966859	AAAB	0.674543	BBBB	0.968556	BBBB	0.968019	BBBB	0.973301	BBBB	0.972978	BBBB
solcap_snp_c1_10270	11	45131513	AABB	0.420492	AABB	0.326163	AAAA	0.00565087	AABB	0.337914	AAAA	0.0079848	AAAA	0.0106322	AAAA	0.010229	AAAA	0.0203221	AABB	0.332078	AABB	0.308324	AAAA	0.0245485	AABB	0.321544	AAAA	0.0171477	AAAA	0.013937	AABB	0.337253	AAAA	0.0175568	AAAA	0.0099504	AAAA	0.00717048	AABB	0.365711	AAAA	0.00537518	AAAA	0.00190258	AAAA	0.00136887	AAAA	0.00843644	AAAA
solcap_snp_c1_1029	9	213976	AABB	0.325371	AABB	0.338079	AAAA	0.0111613	AAAA	0.0240651	AABB	0.313784	AAAA	0.0307229	AABB	0.438223	AABB	0.379378	AAAA	0	AAAA	0.0195423	ABBB	0.502413	AABB	0.341419	ABBB	0.481541	AABB	0.332948	AABB	0.295351	AAAA	0	AAAA	0.0256445	AAAA	0.0196177	AAAA	0.0204367	ABBB	0.531776	ABBB	0.533046	AABB	0.360841	AABB	0.272439	AABB
solcap_snp_c1_10295	10	53164109	AAAA	0.0673272	AABB	0.32982	AAAA	0.0774415	AABB	0.36799	AAAA	0.0722377	AAAA	0.0695754	AABB	0.345899	AABB	0.400313	AABB	0.339003	AABB	0.391266	AABB	0.323049	AAAA	0.0718845	AABB	0.338218	AAAA	0.0546298	AAAA	0.0582766	AAAA	0.0525907	AAAA	0.065242	AAAA	0.059593	AABB	0.35881	AAAA	0.060906	AAAA	0.0618407	AAAA	0.0509973	AAAA	0.0750505	AABB
solcap_snp_c1_10297	10	53166656	AABB	0.301135	AAAA	0.0318807	AAAA	0.0604558	AABB	0.245874	AAAA	0.0423968	AAAA	0.0592278	AAAA	0.111467	AABB	0.291169	AAAA	0.0387417	AABB	0.233208	AAAA	0.0419621	AAAA	0.0493347	AAAA	0.0583104	AAAA	0.0424625	AAAA	0.0483771	AAAA	0.0416359	AAAA	0.0439416	AAAA	0.0492414	AAAA	0.058935	AAAA	0.0451329	AAAA	0.0548575	AABB	0.26025	AABB	0.272947	AAAA
solcap_snp_c1_10315	10	54315048	BBBB	0.954178	ABBB	0.497414	BBBB	0.932918	BBBB	0.937693	AAAB	0.704107	BBBB	0.924775	BBBB	0.904471	BBBB	0.960806	AAAB	0.663343	ABBB	0.51007	BBBB	0.935286	ABBB	0.525494	BBBB	0.956441	AAAB	0.691643	AAAB	0.675447	AAAB	0.738432	AAAB	0.725708	AAAB	0.721968	AAAB	0.681293	AAAB	0.727673	AAAB	0.727477	AAAB	0.692569	BBBB	0.946783	AAAB
solcap_snp_c1_10351	10	3340707	BBBB	0.983153	BBBB	0.984599	BBBB	0.942562	BBBB	0.944728	BBBB	0.937837	BBBB	0.955195	BBBB	0.983464	AAAB	0.703244	BBBB	0.978128	BBBB	0.935122	BBBB	0.97941	BBBB	0.94953	BBBB	0.981626	BBBB	0.979902	BBBB	0.945103	BBBB	0.977884	BBBB	0.962186	BBBB	0.956826	BBBB	0.938688	BBBB	0.959004	BBBB	0.956038	AAAB	0.736511	BBBB	0.942301	BBBB
solcap_snp_c1_10354	1	84979169	AABB	0.395796	AAAA	0.141228	AABB	0.317687	AAAA	0.0426638	AAAA	0.127922	AABB	0.356287	AAAA	0.13528	ABBB	0.469333	AAAA	0.156898	AAAA	0.0333664	AAAA	0.141816	AAAA	0.071181	AABB	0.3336	AABB	0.340226	AAAA	0.0662853	AAAA	0.162608	AAAA	0.0725362	AAAA	0.0682829	AAAA	0.0314187	AAAA	0.0590039	AAAA	0.0579994	AABB	0.339972	AAAA	0.0288177	AAAA
solcap_snp_c1_10369	1	84893347	ABBB	0.496353	AABB	0.360411	BBBB	0.949356	AABB	0.370123	BBBB	0.964546	BBBB	0.960716	BBBB	0.920818	AABB	0.407649	AAAB	0.677598	AAAB	0.684352	AAAB	0.666424	AAAB	0.695013	BBBB	0.999697	AAAB	0.69474	BBBB	0.952624	AAAB	0.676504	AAAB	0.7018	AAAB	0.668971	AAAB	0.710095	AAAB	0.689985	AAAB	0.703958	BBBB	0.968155	ABBB	0.537102	BBBB
solcap_snp_c1_10384	8	53250100	AAAB	0.644995	AAAA	0.083921	AABB	0.317953	AABB	0.314572	AABB	0.335581	AABB	0.332543	AABB	0.32023	AABB	0.314496	AAAA	0.0920563	AABB	0.299082	ABBB	0.446346	AAAA	0.101858	AABB	0.284969	AAAA	0.10074	AABB	0.332425	AABB	0.327052	AABB	0.344546	AABB	0.330636	AAAA	0.110526	ABBB	0.436573	ABBB	0.463046	ABBB	0.442176	ABBB	0.456383	AABB
solcap_snp_c1_10391	8	53149949	AABB	0.322722	BBBB	0.98758	BBBB	0.989474	AAAB	0.637667	BBBB	0.991529	AAAB	0.659201	N	0.949057	BBBB	0.984213	BBBB	0.989161	AAAB	0.640194	ABBB	0.442502	BBBB	0.992296	BBBB	0.987552	BBBB	0.98612	BBBB	0.988235	BBBB	0.988781	BBBB	0.990089	BBBB	0.995569	BBBB	0.991004	AAAB	0.664558	AAAB	0.656744	AAAB	0.660569	BBBB	0.992295	AAAB
solcap_snp_c1_10397	8	50310526	ABBB	0.398935	AAAA	0.0305751	AAAA	0.0545656	AAAA	0.0294091	AAAA	0.0579055	AAAA	0.0424338	AAAA	0.0737344	AAAA	0.0402575	AAAA	0.0298158	AAAA	0.0345988	AAAA	0.0355348	AAAA	0.0435347	AAAA	0.0404799	AAAA	0.0413939	AAAA	0.0398768	AAAA	0.0401514	AAAA	0.0438962	AAAA	0.0402871	AAAA	0.0429207	AAAA	0.0448145	AAAA	0.0443216	AAAA	0.0336977	AAAA	0.0396997	AAAA
solcap_snp_c1_10416	4	68059930	AAAA	0.105054	AAAA	0.0648551	AAAA	0.11613	AABB	0.505217	AABB	0.355388	AAAA	0.0579324	N	0.155629	AAAA	0.116786	AAAA	0.0809478	AABB	0.381189	AAAA	0.0770157	AAAA	0.0651853	AABB	0.392473	AAAA	0.065585	AAAA	0.0659617	AAAA	0.0654736	AAAA	0.0674709	AAAA	0.0607395	AAAA	0.0764415	AAAA	0.0667155	AAAA	0.0640057	AAAA	0.0606477	AAAA	0.0951483	AAAA
solcap_snp_c1_10424	4	67985201	AABB	0.283599	BBBB	0.981219	BBBB	0.968424	BBBB	0.974151	ABBB	0.397303	AAAB	0.58992	AAAB	0.58875	AAAB	0.613677	BBBB	0.976331	BBBB	0.975286	AAAB	0.533642	AAAB	0.590555	ABBB	0.440558	AAAB	0.568421	AAAB	0.624904	AAAB	0.60956	AAAB	0.606726	AAAB	0.640864	BBBB	0.976675	AAAB	0.59189	AAAB	0.601911	BBBB	0.983371	AAAB	0.608292	AAAB
solcap_snp_c1_10425	4	67985135	BBBB	0.968623	AAAB	0.534502	BBBB	0.909758	BBBB	0.914277	BBBB	0.922711	BBBB	0.916225	AAAB	0.592078	BBBB	0.958114	BBBB	0.962335	BBBB	0.91379	BBBB	0.966109	BBBB	0.925737	BBBB	0.965108	BBBB	0.964089	BBBB	0.909041	BBBB	0.965985	BBBB	0.921701	BBBB	0.927769	BBBB	0.91532	BBBB	0.927412	BBBB	0.922209	BBBB	0.931222	BBBB	0.912703	BBBB
solcap_snp_c1_10435	4	67842288	ABBB	0.411428	ABBB	0.418918	AAAB	0.589138	ABBB	0.460573	AABB	0.304746	ABBB	0.399906	AAAB	0.652147	AAAB	0.654264	ABBB	0.452092	BBBB	0.954834	AAAB	0.649346	AAAB	0.584636	AABB	0.32573	AAAB	0.600986	ABBB	0.419105	AAAB	0.623788	AAAB	0.643269	AAAB	0.669281	ABBB	0.494327	ABBB	0.479365	ABBB	0.405827	BBBB	0.961973	AAAB	0.628777	ABBB
solcap_snp_c1_10441	4	58117285	AAAB	0.630229	AAAB	0.61781	BBBB	0.951113	AAAB	0.602545	AABB	0.281516	AAAB	0.615672	AAAB	0.637673	ABBB	0.402936	AAAB	0.60792	ABBB	0.408665	AAAB	0.572896	AAAB	0.616204	ABBB	0.39955	AAAB	0.564005	AAAB	0.597594	ABBB	0.413836	ABBB	0.407498	ABBB	0.390727	AAAB	0.627644	AAAB	0.616027	AAAB	0.588066	ABBB	0.414172	AABB	0.246248	AAAB
solcap_snp_c1_10457	7	49665986	AABB	0.381969	ABBB	0.571799	AABB	0.380035	ABBB	0.595479	AABB	0.388917	AABB	0.313713	N	0.189198	BBBB	0.96805	ABBB	0.581255	AABB	0.325507	AABB	0.33086	AAAB	0.773533	AABB	0.337092	AABB	0.344204	ABBB	0.48288	AABB	0.33999	AABB	0.30262	AABB	0.32432	ABBB	0.586331	AABB	0.356548	AABB	0.374801	AAAB	0.79957	AAAB	0.773141	ABBB
solcap_snp_c1_10461	7	49668095	ABBB	0.566034	AABB	0.399688	AAAB	0.679929	ABBB	0.527293	AABB	0.44976	AABB	0.410652	ABBB	0.595519	AAAA	0.0845783	ABBB	0.529629	AAAB	0.657733	AAAB	0.711794	AABB	0.361108	AAAA	0.0425924	AAAB	0.758802	ABBB	0.519582	AAAB	0.752583	AAAB	0.69512	AAAB	0.719066	ABBB	0.53455	AAAB	0.703272	AAAB	0.679167	AABB	0.37432	AABB	0.370359	ABBB
solcap_snp_c1_10479	*	*	AAAB	0.77615	AAAB	0.758239	AAAB	0.767093	AAAB	0.774307	BBBB	0.92957	AAAB	0.853948	AAAB	0.820104	AAAB	0.82586	AAAB	0.712268	AAAB	0.723905	AAAB	0.807506	AAAB	0.711895	AAAB	0.780003	AAAB	0.683356	BBBB	0.941003	AAAB	0.632465	AAAB	0.65586	AAAB	0.647136	AAAB	0.708924	AAAB	0.773719	AAAB	0.746901	AAAB	0.667517	AAAB	0.837526	AAAB
solcap_snp_c1_10491	2	37903454	AAAB	0.725555	BBBB	0.983648	AAAB	0.738422	BBBB	0.965444	AAAB	0.71414	BBBB	0.964658	AAAB	0.678412	AAAB	0.715848	AAAB	0.726429	AAAB	0.70104	BBBB	0.988224	BBBB	0.976423	AAAB	0.757618	BBBB	0.98901	AAAB	0.740627	BBBB	0.986525	BBBB	0.97963	BBBB	0.980784	AAAB	0.744751	BBBB	0.972134	BBBB	0.968926	BBBB	0.972342	AAAB	0.746455	BBBB
solcap_snp_c1_10492	2	37890658	AAAB	0.627806	BBBB	0.963265	AAAB	0.647719	BBBB	0.942237	AAAB	0.617445	BBBB	0.92531	AAAB	0.580626	AAAB	0.65884	AAAB	0.601061	AAAB	0.626456	BBBB	0.964991	BBBB	0.935636	AAAB	0.671915	BBBB	0.95954	AAAB	0.650305	BBBB	0.957427	BBBB	0.943962	BBBB	0.942644	AAAB	0.631575	BBBB	0.933684	BBBB	0.936713	BBBB	0.940328	ABBB	0.476703	BBBB
solcap_snp_c1_10493	2	37890365	AAAA	0.0581726	AABB	0.338738	AAAA	0.121401	AABB	0.330373	AAAA	0.11068	AAAA	0.10087	AAAA	0.0722472	AAAA	0.110818	AAAA	0.0796701	AAAA	0.0805685	ABBB	0.548229	AABB	0.366176	AAAA	0.0800172	ABBB	0.513466	AAAA	0.0948605	AABB	0.345022	AABB	0.301726	AABB	0.338083	AAAA	0.0781694	AABB	0.340438	AABB	0.309031	AABB	0.330317	AAAA	0.10479	AAAA
solcap_snp_c1_10494	2	37846065	ABBB	0.536835	AABB	0.30025	ABBB	0.457129	AAAA	0.0379811	BBBB	0.965368	ABBB	0.467672	ABBB	0.51624	AAAB	0.677191	AABB	0.278583	ABBB	0.415028	AAAB	0.630722	ABBB	0.437653	ABBB	0.426183	AAAB	0.650885	BBBB	0.967579	AAAB	0.694214	AAAB	0.641459	AAAB	0.656508	AABB	0.326022	AAAB	0.656325	AAAB	0.644724	ABBB	0.479607	ABBB	0.43511	AABB
solcap_snp_c1_10528	9	5494877	BBBB	0.996819	BBBB	0.992054	BBBB	0.981452	BBBB	0.980997	BBBB	0.984365	BBBB	0.978869	BBBB	0.989017	AAAB	0.762119	BBBB	0.993688	BBBB	0.983791	BBBB	0.991945	BBBB	0.981736	BBBB	0.993097	BBBB	0.992159	BBBB	0.976124	BBBB	0.992391	BBBB	0.987371	BBBB	0.986746	BBBB	0.978464	BBBB	0.98394	BBBB	0.98197	AAAB	0.766911	BBBB	0.981791	BBBB
solcap_snp_c1_1053	9	137894	BBBB	0.904833	BBBB	0.930258	BBBB	0.894662	ABBB	0.513998	ABBB	0.523673	AAAB	0.658958	AAAB	0.640817	BBBB	0.906593	ABBB	0.45296	AABB	0.365505	BBBB	0.897915	AAAB	0.621093	AAAB	0.68475	AAAB	0.636069	AAAB	0.658174	AAAB	0.646799	AAAB	0.693317	AAAB	0.661956	ABBB	0.498552	BBBB	0.897978	BBBB	0.898508	AAAB	0.68564	AAAB	0.651008	BBBB
solcap_snp_c1_10539	9	5326794	BBBB	0.987896	BBBB	0.988642	BBBB	0.978445	BBBB	0.982821	BBBB	0.984662	BBBB	0.984612	BBBB	0.989139	AAAB	0.688215	BBBB	0.988467	BBBB	0.982518	BBBB	0.98824	BBBB	0.98277	BBBB	0.992062	BBBB	0.989487	BBBB	0.988325	BBBB	0.989361	BBBB	0.986204	BBBB	0.987924	BBBB	0.989335	BBBB	0.996296	BBBB	0.9887	AAAB	0.69741	BBBB	0.984765	BBBB
solcap_snp_c1_10555	3	13393873	BBBB	1	BBBB	0.998614	BBBB	0.965561	BBBB	0.96223	AAAB	0.651955	BBBB	0.957994	BBBB	0.99794	AAAB	0.626173	BBBB	0.998172	AAAB	0.608846	BBBB	0.995137	AAAB	0.649906	BBBB	0.995089	BBBB	0.998393	BBBB	0.963828	AAAB	0.613034	AAAB	0.597433	AAAB	0.61694	BBBB	0.965378	AAAB	0.653315	AAAB	0.619371	AAAB	0.63865	BBBB	0.957314	BBBB
solcap_snp_c1_10560	6	28621195	AAAB	0.650919	BBBB	0.988224	BBBB	0.973873	AAAB	0.649467	BBBB	0.977978	BBBB	0.971013	BBBB	0.934689	AAAB	0.659187	BBBB	0.977872	BBBB	0.971898	BBBB	0.986533	BBBB	0.974092	BBBB	0.985042	BBBB	0.983815	BBBB	0.972614	BBBB	0.98561	BBBB	0.978534	BBBB	0.976819	BBBB	0.971491	BBBB	0.977756	BBBB	0.977686	ABBB	0.436348	BBBB	0.976319	BBBB
solcap_snp_c1_10569	9	60526722	AABB	0.420787	AABB	0.198447	AABB	0.504693	AABB	0.208119	AABB	0.349866	AABB	0.475898	AABB	0.400182	AABB	0.447536	AABB	0.318435	AABB	0.315516	AABB	0.348981	AABB	0.409035	AABB	0.402943	AABB	0.386717	AABB	0.284743	AABB	0.314169	AABB	0.35781	AABB	0.343059	AABB	0.341265	AABB	0.414442	AABB	0.396819	AABB	0.452007	AABB	0.429205	AABB
solcap_snp_c1_10579	9	60562325	BBBB	0.956189	ABBB	0.409933	BBBB	0.945949	N	0.336841	ABBB	0.461383	BBBB	0.952326	AAAB	0.579094	BBBB	0.943593	ABBB	0.442857	ABBB	0.427461	BBBB	0.966201	AAAB	0.611946	BBBB	0.967011	AAAB	0.619308	ABBB	0.417984	ABBB	0.457222	ABBB	0.44723	ABBB	0.463755	ABBB	0.462554	AAAB	0.658587	AAAB	0.607063	BBBB	0.945177	BBBB	0.954008	ABBB
solcap_snp_c1_10590	9	60279259	AAAB	0.762749	BBBB	0.964795	BBBB	0.962484	BBBB	0.961366	BBBB	0.963408	BBBB	0.963696	BBBB	0.935187	AAAB	0.723333	BBBB	0.950029	AAAB	0.667933	BBBB	0.954743	BBBB	0.957018	BBBB	0.967302	BBBB	0.955113	BBBB	0.967972	BBBB	0.948339	BBBB	0.958754	BBBB	0.956347	BBBB	0.959191	BBBB	0.960604	BBBB	0.967222	BBBB	0.978666	BBBB	0.961006	BBBB
solcap_snp_c1_10646	6	49271297	AAAA	0.000732644	AAAA	0.00210387	AAAA	0	AAAA	0	AAAA	0	AAAA	0	AAAA	0.054862	AABB	0.232954	AAAA	0.00516974	ABBB	0.379917	AAAA	0.00670556	AAAA	0	AAAA	0.0019883	AAAA	0.00641964	AAAA	0	AAAA	0.0045227	AAAA	0	AAAA	0	AAAA	0	AAAA	0	AAAA	0	AABB	0.200214	AAAA	0	AAAA
solcap_snp_c1_10667	4	70880971	AAAB	0.727793	AAAB	0.700378	AAAB	0.780947	AAAB	0.723042	ABBB	0.539188	AAAB	0.73425	N	0.91682	ABBB	0.478881	BBBB	0.992439	ABBB	0.462478	ABBB	0.539126	ABBB	0.503304	AAAB	0.694987	AAAB	0.667619	BBBB	0.99095	AAAB	0.694974	AAAB	0.696235	AAAB	0.712723	BBBB	0.989852	BBBB	0.991031	BBBB	0.994854	AAAB	0.695011	BBBB	0.988646	AABB
solcap_snp_c1_10668	4	70880906	AAAA	0.080572	AABB	0.255324	AAAA	0.0678093	AABB	0.23363	AABB	0.26605	AABB	0.254729	AABB	0.237524	AAAA	0.0734095	AABB	0.243795	AABB	0.255204	AABB	0.278737	AAAA	0.0672149	AAAA	0.0629205	AABB	0.270094	AABB	0.233841	ABBB	0.409403	ABBB	0.42541	ABBB	0.399047	AABB	0.260164	ABBB	0.371304	ABBB	0.392556	AABB	0.234174	AAAA	0.061495	AABB
solcap_snp_c1_10670	4	70880221	BBBB	0.994474	ABBB	0.536423	BBBB	0.980009	AAAB	0.759713	AAAB	0.803694	AAAB	0.787218	AAAB	0.806199	BBBB	0.987445	ABBB	0.577153	AAAB	0.767592	AAAB	0.767845	BBBB	0.972509	BBBB	0.99162	ABBB	0.568323	AAAB	0.785678	ABBB	0.509369	ABBB	0.573024	ABBB	0.533656	ABBB	0.62096	ABBB	0.637829	ABBB	0.622034	AAAB	0.799956	BBBB	0.97444	AAAB
solcap_snp_c1_10676	4	70807043	AABB	0.397138	AAAA	0.0276948	AABB	0.476529	AAAA	0.0274747	AAAA	0.035087	AAAA	0.0308605	AAAA	0.0282809	AABB	0.354382	AABB	0.449085	AABB	0.418383	AAAA	0.0316011	AABB	0.449263	AAAA	0.030653	AABB	0.440141	AABB	0.431963	AAAA	0.032632	AAAA	0.0264296	AAAA	0.0272722	AABB	0.44628	AABB	0.412872	AABB	0.412326	ABBB	0.618792	AAAA	0.0392372	AAAA
solcap_snp_c1_10677	4	70805773	AABB	0.311072	AABB	0.262484	AAAB	0.618204	AAAB	0.604588	ABBB	0.378559	AAAB	0.575089	AABB	0.296342	N	0.338378	BBBB	0.960918	ABBB	0.385881	AABB	0.258289	AAAB	0.632548	AABB	0.261584	AAAB	0.578636	ABBB	0.400386	AABB	0.248442	AABB	0.271773	AABB	0.248704	BBBB	0.956598	AAAB	0.58578	AAAB	0.60613	AAAB	0.614133	AABB	0.28886	AAAA
solcap_snp_c1_10678	4	70805737	ABBB	0.548132	BBBB	0.984402	BBBB	0.982459	BBBB	0.988301	BBBB	0.98788	BBBB	0.986777	BBBB	0.983914	ABBB	0.560761	BBBB	0.984653	BBBB	0.98475	BBBB	0.987487	BBBB	0.985434	BBBB	0.987142	BBBB	0.987563	BBBB	0.983069	BBBB	0.981814	BBBB	0.983666	BBBB	0.989005	BBBB	0.986528	BBBB	0.982344	BBBB	0.989619	ABBB	0.539017	BBBB	0.98453	BBBB
solcap_snp_c1_10679	4	70805587	AABB	0.300047	AAAA	0	AABB	0.215419	AAAA	0	AAAA	0	AABB	0.29205	AAAA	0	AABB	0.272053	AAAA	0	AAAA	0	AAAA	0	AABB	0.277095	AAAA	0	AAAA	0	AAAA	0	AAAA	0	AAAA	0	AAAA	0	AAAA	0	AAAA	0	AAAA	0	AABB	0.248848	AAAA	0	AAAA
solcap_snp_c1_10711	4	70954731	AAAB	0.620401	AAAB	0.636174	BBBB	0.926372	BBBB	0.927469	AAAB	0.672687	AAAB	0.622429	ABBB	0.448793	BBBB	0.873812	BBBB	0.929329	ABBB	0.412704	BBBB	0.941064	AAAB	0.603081	AABB	0.272697	BBBB	0.938479	BBBB	0.93074	BBBB	0.920138	BBBB	0.946373	BBBB	0.95381	BBBB	0.92407	BBBB	0.933746	BBBB	0.953129	BBBB	0.95353	BBBB	0.92173	BBBB
solcap_snp_c1_10713	4	70954545	AAAB	0.666794	BBBB	0.979173	BBBB	0.975907	BBBB	0.982139	BBBB	0.958233	BBBB	0.959032	BBBB	0.972554	AAAB	0.665538	BBBB	0.972358	BBBB	0.970089	BBBB	0.967255	BBBB	0.971413	BBBB	0.978818	BBBB	0.967915	BBBB	0.973302	BBBB	0.9735	BBBB	0.978741	BBBB	0.97166	BBBB	0.97537	BBBB	0.985611	BBBB	0.982726	AAAB	0.672539	BBBB	0.974244	BBBB
solcap_snp_c1_10714	4	70953672	ABBB	0.531187	ABBB	0.54249	AAAB	0.730828	BBBB	0.955216	BBBB	1	BBBB	0.985606	BBBB	1	BBBB	0.988933	AAAB	0.719953	BBBB	0.96583	BBBB	1	BBBB	0.966168	BBBB	0.992753	AAAB	0.672581	BBBB	0.95062	BBBB	0.972643	BBBB	0.981985	BBBB	0.988577	AAAB	0.695895	BBBB	0.969493	BBBB	0.984396	BBBB	0.983121	AAAB	0.712259	AAAB
solcap_snp_c1_10715	4	70939324	AABB	0.372301	AABB	0.281736	AAAA	0.0977236	AABB	0.33692	ABBB	0.560809	ABBB	0.579615	ABBB	0.510581	AAAA	0.0585827	AABB	0.312163	N	0.661866	AAAA	0.039048	AABB	0.344493	AAAB	0.756594	AABB	0.29825	AABB	0.321963	AABB	0.347574	AABB	0.319305	AABB	0.329265	AABB	0.287019	AABB	0.335846	AABB	0.337749	AABB	0.34348	AAAA	0.0726646	AAAA
solcap_snp_c1_10725	3	16833849	AAAA	0.0114636	AABB	0.259549	AAAA	0.045741	AABB	0.303248	AAAA	0.0462431	AAAA	0.0460148	AAAA	0.0570326	AAAA	0.00753543	AAAA	0.00713037	AAAA	0.0381334	AABB	0.243429	AAAA	0.0546147	AAAA	0.011672	AABB	0.306724	AAAA	0.0440682	AAAA	0.0184228	AAAA	0.0354447	AAAA	0.0407574	AAAA	0.0450924	AAAA	0.0436022	AAAA	0.0356539	AAAA	0.0287244	ABBB	0.442312	AABB
solcap_snp_c1_1074	5	51830789	BBBB	0.976506	ABBB	0.476411	AAAB	0.696757	BBBB	0.960814	BBBB	0.966787	ABBB	0.506814	AAAB	0.685239	BBBB	0.984351	AAAB	0.652946	BBBB	0.952034	AAAB	0.672016	ABBB	0.472267	AAAB	0.66736	AAAB	0.6677	BBBB	0.954375	AAAB	0.704568	AAAB	0.662525	AAAB	0.682024	AAAB	0.620421	AAAB	0.703973	AAAB	0.690622	AAAB	0.684215	ABBB	0.519071	ABBB
solcap_snp_c1_10743	3	16989140	AAAB	0.595736	AAAB	0.730973	BBBB	1	BBBB	0.996478	BBBB	1	BBBB	0.999337	BBBB	0.995119	BBBB	0.995833	BBBB	0.992698	BBBB	1	BBBB	0.994625	BBBB	1	BBBB	0.999953	BBBB	0.991877	BBBB	0.994809	BBBB	0.98912	BBBB	0.996533	BBBB	0.999655	BBBB	0.99934	BBBB	0.996444	BBBB	0.995159	BBBB	0.996102	AAAB	0.697336	BBBB
solcap_snp_c1_10750	4	58836709	BBBB	0.945439	AAAB	0.70831	AAAB	0.685088	AAAB	0.691503	BBBB	0.945309	ABBB	0.456208	AAAB	0.662485	BBBB	0.94026	AAAB	0.695617	AAAB	0.647322	BBBB	0.938919	BBBB	0.934117	AAAB	0.718856	BBBB	0.944053	BBBB	0.926973	BBBB	0.928083	BBBB	0.941195	BBBB	0.939356	AAAB	0.675688	BBBB	0.936531	BBBB	0.949458	BBBB	0.945059	BBBB	0.951619	BBBB
solcap_snp_c1_10751	4	58845309	AABB	0.408762	ABBB	0.635418	AABB	0.322856	AAAB	0.799708	ABBB	0.523444	BBBB	0.981826	ABBB	0.542602	AAAB	0.781207	BBBB	0.968293	BBBB	0.993968	AAAA	0.00589468	AAAA	0	AAAB	0.802621	AAAA	0.00437997	BBBB	0.984803	AAAB	0.742305	AAAB	0.804329	AAAB	0.76537	BBBB	0.992118	ABBB	0.584433	ABBB	0.555342	AABB	0.341788	AAAB	0.805471	AAAB
solcap_snp_c1_10762	4	58875538	AAAA	0.0740163	AABB	0.261803	AABB	0.323475	ABBB	0.445198	AABB	0.264557	BBBB	0.939516	ABBB	0.401399	ABBB	0.424488	AAAB	0.612318	AAAB	0.637601	AAAA	0.0612085	AAAA	0.0591537	ABBB	0.418886	AAAA	0.0654187	ABBB	0.408182	AAAB	0.572454	AAAB	0.623794	AAAB	0.610054	AAAB	0.605599	AABB	0.289803	AABB	0.291485	ABBB	0.428532	N	0.367241	ABBB
solcap_snp_c1_1077	5	51830050	AABB	0.311284	AAAA	0.0226658	AAAA	0.0230024	ABBB	0.455786	AAAA	0.0349439	AAAA	0.0296855	AABB	0.153447	N	0.397566	N	0.428767	AAAB	0.644847	AAAA	0.0273857	AAAA	0.0404873	AAAA	0.0191058	AAAA	0.0216741	AABB	0.300639	AAAA	0.0192786	AAAA	0.0322463	AAAA	0.0383831	ABBB	0.459202	AABB	0.306717	AABB	0.321325	ABBB	0.501418	AAAA	0.0384775	AABB
solcap_snp_c1_10781	7	1318870	AAAB	0.672063	AABB	0.294113	ABBB	0.444642	ABBB	0.411499	AAAB	0.710939	AABB	0.296555	ABBB	0.417702	AABB	0.348155	AABB	0.247636	AAAB	0.591986	ABBB	0.441859	AABB	0.298913	BBBB	0.981913	ABBB	0.439671	AABB	0.280688	AABB	0.292226	AABB	0.282196	AABB	0.273776	AABB	0.267885	ABBB	0.440314	ABBB	0.398633	AABB	0.274138	ABBB	0.392255	AAAA
solcap_snp_c1_10825	7	1081996	BBBB	0.957565	BBBB	0.957141	BBBB	0.926162	BBBB	0.941072	AAAB	0.661495	BBBB	0.917383	BBBB	0.903403	AAAB	0.610921	BBBB	0.936808	BBBB	0.935497	BBBB	0.949684	AAAB	0.674156	BBBB	0.964983	BBBB	0.948737	BBBB	0.928821	BBBB	0.949774	BBBB	0.936554	BBBB	0.944633	BBBB	0.941589	BBBB	0.936628	BBBB	0.940253	AAAB	0.561679	BBBB	0.935734	BBBB
solcap_snp_c1_10836	7	1352928	AAAB	0.916223	AABB	0.348486	AAAB	0.765813	ABBB	0.578505	AAAB	0.887598	AABB	0.352853	ABBB	0.570205	AAAB	0.772027	AABB	0.393478	AAAB	0.708358	ABBB	0.550959	ABBB	0.561528	AAAB	0.916608	AAAB	0.746863	AABB	0.441608	AABB	0.399198	AABB	0.423917	AABB	0.417151	AABB	0.450969	AABB	0.421086	AABB	0.433883	AAAB	0.818508	ABBB	0.574066	AABB
solcap_snp_c1_10838	6	45267438	AABB	0.2278	AAAB	0.572158	ABBB	0.405525	AAAB	0.622889	AAAB	0.68666	AABB	0.190596	ABBB	0.443115	BBBB	0.958893	AAAB	0.609714	AAAB	0.604655	AABB	0.246609	AAAA	0.0299954	ABBB	0.487084	AABB	0.261569	AABB	0.235617	AABB	0.233239	AABB	0.245993	AABB	0.229404	AAAB	0.589863	ABBB	0.414786	ABBB	0.41929	AABB	0.219161	AAAB	0.61163	AAAA
solcap_snp_c1_10855	7	9998099	AAAB	0.63831	ABBB	0.417461	AAAA	0.0809418	AABB	0.278913	AAAA	0.0936173	AAAA	0.0854001	AABB	0.300163	ABBB	0.430591	AAAA	0.0448564	AAAA	0.0753525	ABBB	0.437982	AABB	0.301854	AAAA	0.0647924	AABB	0.278016	AABB	0.261536	AABB	0.284713	AABB	0.290087	AABB	0.294693	AAAA	0.0845543	ABBB	0.455107	ABBB	0.411056	AAAB	0.589137	AABB	0.315651	AAAB
solcap_snp_c1_10869	6	1482569	AAAA	0.0434649	AABB	0.287215	AABB	0.310885	AABB	0.226648	AABB	0.26893	AAAA	0.0738925	AABB	0.180327	ABBB	0.536698	AAAA	0.0347715	AABB	0.283467	AABB	0.259899	AABB	0.307109	AABB	0.255495	AAAA	0.0455408	AABB	0.323291	AABB	0.207591	AABB	0.181473	AABB	0.179478	AAAA	0.0603765	AABB	0.269329	AABB	0.301706	ABBB	0.517884	AABB	0.327449	AAAA
solcap_snp_c1_10873	6	1242783	AABB	0.296644	AABB	0.262147	AABB	0.310884	AAAA	0.0438477	AABB	0.232835	AABB	0.286991	N	0.115196	ABBB	0.378989	AAAA	0.0705992	AABB	0.234762	AAAA	0.0807016	AAAA	0.0520718	AABB	0.282925	AAAA	0.0735263	AAAA	0.0516407	AAAA	0.0658447	AAAA	0.0465529	AAAA	0.0555295	AAAA	0.0488709	AAAA	0.056974	AAAA	0.052641	AABB	0.220872	AABB	0.273082	AAAA
solcap_snp_c1_10879	3	38177443	ABBB	0.516215	ABBB	0.381731	BBBB	0.955462	ABBB	0.403825	AAAB	0.660706	AAAB	0.647178	AAAB	0.602264	AAAB	0.64691	AAAB	0.600491	ABBB	0.451938	BBBB	0.99889	AAAB	0.673419	ABBB	0.460763	BBBB	0.99854	AAAB	0.598413	AAAB	0.690772	AAAB	0.718452	AAAB	0.679849	AAAB	0.64046	BBBB	0.95594	BBBB	0.965364	BBBB	0.958676	AAAB	0.638401	BBBB
solcap_snp_c1_10885	3	38315031	AAAB	0.602963	BBBB	1	BBBB	0.982124	BBBB	0.976392	BBBB	0.977536	ABBB	0.501526	BBBB	1	BBBB	1	BBBB	1	BBBB	0.962637	AAAB	0.659389	BBBB	0.979748	BBBB	1	AAAB	0.678919	BBBB	0.969518	AAAB	0.65015	AAAB	0.685172	AAAB	0.655557	BBBB	0.970884	BBBB	0.980002	BBBB	0.986839	BBBB	0.986571	ABBB	0.45607	AAAB
solcap_snp_c1_10900	11	31998045	N	0.559785	AAAA	0.0767006	AAAA	0.113696	AABB	0.28499	AAAA	0.115366	AAAA	0.115288	AAAA	0.144427	AAAA	0.0967458	AAAA	0.0946329	AABB	0.27093	AAAA	0.111243	AAAA	0.1028	AAAA	0.0949664	AAAA	0.0867512	AAAA	0.0982189	AAAA	0.0980243	AAAA	0.0984396	AAAA	0.118576	AAAA	0.108172	AAAA	0.109073	AAAA	0.0953943	AAAA	0.0889685	AAAA	0.100073	AAAA
solcap_snp_c1_10901	6	31519424	AAAA	0.0170666	AABB	0.346547	AAAA	0.0470209	AAAA	0.0306662	AAAA	0.0259685	AAAA	0.0324331	AAAA	0.00950001	AAAA	0.020872	AAAA	0.0186208	AAAA	0.0274972	AAAA	0.0150211	AAAA	0.0365965	AAAA	0.019355	AAAA	0.0147474	AAAA	0.0273325	AAAA	0.0152718	AAAA	0.0357515	AAAA	0.0264372	AAAA	0.0320615	AAAA	0.0388385	AAAA	0.0275202	AAAA	0.021784	AAAA	0.030097	AAAA
solcap_snp_c1_10915	1	481295	AABB	0.246785	AABB	0.267188	ABBB	0.442854	AABB	0.273844	AABB	0.297784	AAAA	0.0566776	AAAA	0.0353141	AAAA	0.0364208	AAAA	0.0272404	AAAA	0.0488788	AAAA	0.0390163	AAAA	0.0630977	AABB	0.314827	AABB	0.28056	AAAA	0.0404113	AAAA	0.0378784	AAAA	0.0536427	AAAA	0.053164	AAAA	0.0532654	AABB	0.292485	AABB	0.245913	AABB	0.305847	ABBB	0.390572	AAAA
solcap_snp_c1_10918	1	497066	AAAB	0.709961	BBBB	0.983664	BBBB	0.913502	BBBB	0.928839	BBBB	0.945817	BBBB	0.92081	BBBB	0.888436	ABBB	0.530502	BBBB	0.976019	AAAB	0.690422	BBBB	0.975656	BBBB	0.937739	BBBB	0.979529	BBBB	0.975635	BBBB	0.922805	BBBB	0.97325	BBBB	0.951778	BBBB	0.945808	BBBB	0.937403	BBBB	0.934299	BBBB	0.947087	ABBB	0.473598	BBBB	0.923427	BBBB
solcap_snp_c1_10924	1	551280	AAAB	0.546471	BBBB	0.83035	BBBB	0.838713	BBBB	0.864868	BBBB	0.855029	BBBB	0.861464	N	0.70739	ABBB	0.40159	BBBB	0.837047	AAAB	0.563204	BBBB	0.832193	BBBB	0.857725	BBBB	0.856844	BBBB	0.841312	BBBB	0.87421	BBBB	0.836054	BBBB	0.859224	BBBB	0.851012	BBBB	0.854962	BBBB	0.876993	BBBB	0.849769	ABBB	0.411117	AAAB	0.588794	BBBB
solcap_snp_c1_1093	5	51771451	BBBB	0.982098	ABBB	0.463252	AABB	0.271245	BBBB	0.943697	ABBB	0.433911	ABBB	0.428626	AAAB	0.667121	BBBB	0.959693	AAAB	0.584573	BBBB	0.935986	ABBB	0.453487	AAAB	0.623778	AAAB	0.669519	ABBB	0.451825	BBBB	0.944256	AAAB	0.629691	AAAB	0.658236	AAAB	0.66662	AAAB	0.650029	ABBB	0.428131	ABBB	0.440378	AAAB	0.635711	ABBB	0.430172	ABBB
solcap_snp_c1_10930	1	309342	AAAB	0.708691	AAAB	0.693755	BBBB	0.945513	AAAB	0.640256	BBBB	0.946061	BBBB	0.949013	BBBB	1	BBBB	0.994635	BBBB	1	BBBB	0.942592	BBBB	1	BBBB	0.946103	BBBB	0.987963	BBBB	1	BBBB	0.935597	BBBB	0.999383	BBBB	0.960718	BBBB	0.957176	BBBB	0.936495	BBBB	0.958602	BBBB	0.965575	BBBB	0.969631	BBBB	0.949493	BBBB
solcap_snp_c1_10932	6	5864065	ABBB	0.651374	AABB	0.382671	AAAA	0.0600485	AABB	0.390649	AAAA	0.0494111	AAAA	0.0465096	AAAA	0.136449	ABBB	0.630325	AAAA	0.0895877	AABB	0.374927	AAAA	0.0769476	AAAA	0.0618806	AAAA	0.0795945	AAAA	0.0804152	AAAA	0.0435422	AAAA	0.0837055	AAAA	0.0474953	AAAA	0.0635389	AAAA	0.0590072	AAAA	0.0653434	AAAA	0.0492378	AABB	0.402372	AAAA	0.0512811	AAAA
solcap_snp_c1_10934	6	5851192	BBBB	0.986306	AAAB	0.695623	BBBB	0.974506	BBBB	0.97282	BBBB	0.979689	BBBB	0.981955	BBBB	0.988926	ABBB	0.574017	BBBB	0.988138	AAAB	0.704887	BBBB	0.992108	BBBB	0.981815	BBBB	0.993382	BBBB	0.990156	BBBB	0.976584	BBBB	0.987552	BBBB	0.980724	BBBB	0.984726	BBBB	0.977268	BBBB	0.981757	BBBB	0.979887	BBBB	0.987517	BBBB	0.97353	BBBB
solcap_snp_c1_10935	6	5850803	ABBB	0.387243	AABB	0.25451	AAAA	0.059256	AABB	0.286078	AAAA	0.0554198	AAAA	0.0620815	AAAA	0.0875995	ABBB	0.406991	AAAA	0.0501966	AABB	0.224016	AAAA	0.0624936	AABB	0.279877	AAAA	0.0419071	AAAA	0.0596942	AAAA	0.053997	AAAA	0.0608061	AAAA	0.049543	AAAA	0.0511027	AAAA	0.0549323	AAAA	0.0564894	AAAA	0.0481776	AABB	0.239892	AAAA	0.0472386	AAAA
solcap_snp_c1_10938	6	6071303	AAAA	0.0287859	AAAA	0.0375921	AAAA	0.0539769	AAAA	0.0317966	AAAA	0.0528907	AAAA	0.0598226	AAAA	0.0391697	ABBB	0.383129	AAAA	0.0423327	AABB	0.219857	AAAA	0.0396027	AAAA	0.0419617	AAAA	0.0338733	AAAA	0.0407497	AAAA	0.0460262	AAAA	0.0380387	AAAA	0.0430096	AAAA	0.0434863	AAAA	0.047817	AAAA	0.0445507	AAAA	0.037846	AAAA	0.0371051	AAAA	0.040014	AAAA
solcap_snp_c1_10939	6	6099875	AAAA	0.014047	AAAA	0.00711831	AAAA	0.0331293	AAAA	0.0239424	AAAA	0.0259876	AAAA	0.0281591	AAAA	0.00919644	ABBB	0.552863	AAAA	0.0110392	AABB	0.371078	AAAA	0.016077	AAAA	0.0297221	AAAA	0.0133466	AAAA	0.00924967	AAAA	0.0294995	AAAA	0.0132915	AAAA	0.0265025	AAAA	0.0303437	AAAA	0.0223338	AAAA	0.0241326	AAAA	0.0281545	AAAA	0.0194568	AAAA	0.0275091	AAAA
solcap_snp_c1_1094	5	51771399	AABB	0.327361	AABB	0.324615	AAAA	0.0420663	AABB	0.28732	AABB	0.309017	AAAA	0.0421664	ABBB	0.46245	ABBB	0.445429	AABB	0.267135	AABB	0.283367	ABBB	0.443291	AAAA	0.0293038	AABB	0.356167	AABB	0.345781	AABB	0.251834	ABBB	0.48529	ABBB	0.484241	ABBB	0.449179	AABB	0.272819	AABB	0.314218	AABB	0.287425	AABB	0.324597	AAAA	0.0232681	AABB
solcap_snp_c1_10941	4	43896886	BBBB	0.998348	BBBB	0.997255	BBBB	0.982396	BBBB	0.983738	AAAB	0.747147	BBBB	0.984353	AAAB	0.760274	BBBB	0.991187	BBBB	0.992582	BBBB	0.98256	BBBB	0.994584	BBBB	0.989108	AAAB	0.737578	AAAB	0.716925	BBBB	0.987499	BBBB	0.993115	BBBB	0.988183	BBBB	0.987442	BBBB	0.987661	BBBB	0.987885	BBBB	0.987011	BBBB	0.989939	BBBB	0.985924	AAAB
solcap_snp_c1_10974	7	3509670	AABB	0.610502	AABB	0.429614	AABB	0.335469	AABB	0.561058	AABB	0.509757	AABB	0.519324	AABB	0.566458	AABB	0.546176	AABB	0.417889	AABB	0.752592	AABB	0.510772	AABB	0.541554	AABB	0.66905	AABB	0.450147	AABB	0.647832	AABB	0.413712	AABB	0.449941	AABB	0.455483	AABB	0.495906	AABB	0.616009	AABB	0.589733	AABB	0.567376	AABB	0.587161	AABB
solcap_snp_c1_10975	7	3509762	AABB	0.405824	AAAA	0.0276106	AAAA	0.0489304	AABB	0.383393	AAAA	0.0392571	ABBB	0.563176	AAAA	0.0296146	AAAA	0.026768	AAAA	0.0394725	AABB	0.392304	ABBB	0.611049	AABB	0.398988	AAAA	0.0300034	AAAA	0.0410701	AABB	0.363547	AABB	0.368134	AABB	0.394451	AABB	0.381611	AAAA	0.0384865	ABBB	0.638673	ABBB	0.629163	AABB	0.39456	AABB	0.338625	AABB
solcap_snp_c1_11008	0	12342773	BBBB	0.991694	BBBB	0.983712	BBBB	0.979599	BBBB	0.978129	BBBB	0.980023	BBBB	0.98563	BBBB	0.931558	BBBB	0.988076	BBBB	0.97975	BBBB	0.977599	BBBB	0.982967	BBBB	0.983447	BBBB	0.990276	BBBB	0.985242	BBBB	0.973595	BBBB	0.98023	BBBB	0.980764	BBBB	0.97824	BBBB	0.975631	BBBB	0.986264	BBBB	0.977358	BBBB	0.987174	BBBB	0.975515	BBBB
solcap_snp_c1_11023	0	12390651	BBBB	0.99541	BBBB	0.992218	BBBB	0.984582	BBBB	0.981308	BBBB	0.988083	AAAB	0.779313	BBBB	0.961481	BBBB	0.994203	BBBB	0.996247	BBBB	0.988486	BBBB	0.994476	BBBB	0.987489	BBBB	0.993643	BBBB	0.997324	BBBB	0.979459	BBBB	0.993808	BBBB	0.989259	BBBB	0.98865	BBBB	0.981713	BBBB	0.987839	BBBB	0.989423	BBBB	0.99631	BBBB	0.983712	BBBB
solcap_snp_c1_11025	0	12398004	AAAA	0.0168127	AAAA	0.0104656	AABB	0.272163	AAAA	0.00376649	ABBB	0.41446	ABBB	0.401275	N	0.850688	AABB	0.32903	AAAA	0.0183777	AAAA	0.000665051	AAAA	0.0202463	AAAA	0.00827738	ABBB	0.405585	AABB	0.287235	AAAA	0.00484346	AAAA	0.0176666	AAAA	0.0103546	AAAA	0.00558641	AAAA	0.00461284	AAAA	0.00660369	AAAA	0.0124779	AAAA	0.00972596	ABBB	0.412498	AAAA
solcap_snp_c1_11027	0	12432118	AABB	0.230462	AAAA	0.0230041	AABB	0.242833	AAAA	0.0193311	ABBB	0.378507	ABBB	0.344112	ABBB	0.46571	AABB	0.256758	AAAA	0.0271012	AAAA	0.00862781	AAAA	0.0287157	AAAA	0.0183579	ABBB	0.37255	AABB	0.252666	AAAA	0.0145066	AAAA	0.0245023	AAAA	0.0228721	AAAA	0.0190969	AAAA	0.0212707	AAAA	0.0217453	AAAA	0.0214753	AAAA	0.0184196	AAAA	0.0115652	AAAA
solcap_snp_c1_11030	0	12432814	AABB	0.322613	AAAA	0.0358619	AABB	0.278568	AAAA	0.0338	ABBB	0.389881	N	0.345901	ABBB	0.44794	AAAA	0.0595826	AAAA	0.0343914	AAAA	0.0356518	AAAA	0.0414312	AAAA	0.050429	ABBB	0.400651	AAAA	0.057429	AAAA	0.0412052	AAAA	0.0502621	AAAA	0.0396747	AAAA	0.0456917	AAAA	0.0358244	AAAA	0.0447608	AAAA	0.0447564	AAAA	0.0372929	AAAA	0.0334171	AAAA
solcap_snp_c1_11066	1	32091882	BBBB	0.95387	BBBB	0.962725	BBBB	0.954852	BBBB	0.962656	BBBB	0.962484	BBBB	0.965641	BBBB	0.960931	BBBB	0.940715	BBBB	0.961677	BBBB	0.956862	BBBB	0.957254	BBBB	0.965535	BBBB	0.960531	BBBB	0.963887	BBBB	0.953518	BBBB	0.959303	BBBB	0.974306	BBBB	0.970074	BBBB	0.955031	BBBB	0.96175	BBBB	0.969013	AAAB	0.762567	BBBB	0.966039	BBBB
solcap_snp_c1_1107	5	51725467	AABB	0.190744	AAAA	0.0550999	AAAA	0.0675039	AABB	0.320119	AAAA	0.071211	AAAA	0.0610323	N	0.118686	AABB	0.232454	AABB	0.278134	AABB	0.359151	AAAA	0.076932	AAAA	0.0587504	AAAA	0.061922	AAAA	0.061221	AABB	0.271209	AAAA	0.0627954	AAAA	0.0572291	AAAA	0.068549	AABB	0.278121	AABB	0.200358	AABB	0.214842	AABB	0.273557	AAAA	0.072351	AABB
solcap_snp_c1_11092	11	1676812	AAAB	0.66981	AAAB	0.642736	BBBB	0.870526	BBBB	0.881954	BBBB	0.872644	BBBB	0.878342	BBBB	0.88913	BBBB	0.891878	BBBB	0.875195	AAAB	0.702048	BBBB	0.875962	BBBB	0.889312	BBBB	0.918426	BBBB	0.890658	BBBB	0.894251	BBBB	0.898484	BBBB	0.888113	BBBB	0.905282	BBBB	0.879903	BBBB	0.89677	BBBB	0.893983	AAAB	0.66734	BBBB	0.888408	BBBB
solcap_snp_c1_111	3	57295688	ABBB	0.474055	ABBB	0.466004	AAAA	0.127309	AAAA	0.0878703	AABB	0.332947	ABBB	0.495991	AABB	0.378313	AABB	0.350343	AABB	0.359408	AABB	0.31842	AABB	0.37325	ABBB	0.453643	AAAA	0.114519	ABBB	0.441752	AABB	0.376817	AAAA	0.121567	AAAA	0.115122	AAAA	0.106824	AABB	0.385188	AABB	0.353215	AABB	0.374948	AABB	0.314203	AABB	0.384373	ABBB
solcap_snp_c1_11100	11	1717451	AAAB	0.766272	BBBB	0.996131	AAAB	0.772348	BBBB	0.959365	BBBB	0.969675	BBBB	0.96537	AAAB	0.79329	BBBB	0.994807	BBBB	0.992304	BBBB	0.977339	BBBB	0.996262	BBBB	0.967696	BBBB	0.998519	BBBB	0.994094	BBBB	0.954654	BBBB	0.999364	BBBB	0.962426	BBBB	0.968729	BBBB	0.956694	BBBB	0.959455	BBBB	0.967386	BBBB	0.964206	BBBB	0.974692	BBBB
solcap_snp_c1_11120	2	23799767	ABBB	0.386359	AAAB	0.556491	BBBB	0.962385	BBBB	0.912261	AAAB	0.594383	AAAB	0.556807	AAAB	0.550088	AAAB	0.603932	AAAB	0.579943	AAAB	0.57586	BBBB	0.98598	ABBB	0.433794	AAAB	0.540758	AAAB	0.554812	AABB	0.238338	AAAB	0.512941	AAAB	0.521294	AAAB	0.497523	AAAB	0.588291	AAAB	0.599175	AAAB	0.589858	AAAB	0.5868	AAAB	0.517391	AAAB
solcap_snp_c1_11123	2	23799665	ABBB	0.442935	ABBB	0.597299	AABB	0.345827	ABBB	0.530435	AABB	0.240895	AAAB	0.766691	ABBB	0.628261	AAAB	0.7413	N	0.395129	AABB	0.323454	BBBB	0.971865	ABBB	0.451045	N	0.393197	AABB	0.324787	AABB	0.331352	ABBB	0.585939	ABBB	0.637035	ABBB	0.598655	ABBB	0.466975	AAAB	0.79364	AAAB	0.752294	ABBB	0.557092	ABBB	0.587534	ABBB
solcap_snp_c1_11124	2	23690363	AABB	0.288066	AABB	0.350818	AAAA	0.00839518	AAAA	0.00676547	AABB	0.348356	AAAA	0.0051253	AABB	0.324922	AAAA	0.0363699	AAAA	0.0219238	AAAA	0.00898794	AAAA	0.021403	AAAA	0.0191784	AABB	0.345637	AAAA	0.0243397	AAAA	0.0031698	AABB	0.354889	AABB	0.363357	AABB	0.330615	AAAA	0.00639743	AAAA	0.0120612	AAAA	0.0087343	AAAA	0.00824691	AABB	0.327697	AAAA
solcap_snp_c1_11135	4	11350257	AAAA	0.024673	AAAA	0.0188991	AAAA	0.0402173	AAAA	0.028844	AABB	0.205526	AABB	0.203574	AAAA	0.023358	AABB	0.2126	AAAA	0.0272091	AAAA	0.0233186	AAAA	0.0280689	AABB	0.217801	AAAA	0.0136576	AAAA	0.029371	AAAA	0.0246744	AAAA	0.0313321	AAAA	0.0256419	AAAA	0.0301902	AAAA	0.0305663	AAAA	0.0347741	AAAA	0.0209153	AAAA	0.03063	AAAA	0.0278079	AAAA
solcap_snp_c1_11137	6	55922839	AAAB	0.703051	AABB	0.317627	ABBB	0.508053	BBBB	0.901492	AAAB	0.66124	ABBB	0.541609	ABBB	0.462219	AAAB	0.734796	BBBB	0.963519	AAAB	0.703084	ABBB	0.474116	N	0.400904	BBBB	0.959432	AAAB	0.707818	ABBB	0.43373	AABB	0.343855	AABB	0.361874	AABB	0.38142	BBBB	0.905528	AAAA	0.088801	AAAA	0.0969151	ABBB	0.438073	AAAB	0.691048	BBBB
solcap_snp_c1_11139	6	55937583	AABB	0.375485	AAAA	0.00580792	AAAA	0	ABBB	0.53382	AABB	0.302877	AABB	0.286817	AABB	0.402741	AABB	0.35986	AAAA	0.00240561	AAAA	0	AABB	0.334342	AABB	0.419263	AAAB	0.816148	AAAA	0.00918477	AAAA	0	AAAA	0.00211082	AAAA	0	AAAA	0	AAAA	0	AAAA	0	AAAA	0	ABBB	0.613107	AAAA	0	AAAA
solcap_snp_c1_11144	6	56135600	AABB	0.329261	AAAA	0.0291602	ABBB	0.501691	AABB	0.335247	AAAA	0.027647	AAAA	0.024847	AAAA	0.0922735	AABB	0.328087	AAAA	0.0310001	AAAA	0.0236986	ABBB	0.490085	AAAA	0.0348659	AAAA	0.0333375	AABB	0.339581	AABB	0.313871	AABB	0.315738	AABB	0.33097	AABB	0.301798	AAAA	0.0277814	AAAA	0.0359559	AAAA	0.0276078	AABB	0.28644	ABBB	0.459992	AABB
solcap_snp_c1_1116	5	51710240	ABBB	0.561901	AAAB	0.710112	BBBB	0.872098	AAAB	0.687358	AAAB	0.700337	BBBB	0.890516	AAAB	0.708944	AAAB	0.695193	BBBB	0.923761	BBBB	0.871442	BBBB	0.940152	ABBB	0.564766	ABBB	0.578936	AAAB	0.703297	AAAB	0.686261	AAAB	0.702943	AAAB	0.718173	AAAB	0.688095	BBBB	0.882039	BBBB	0.898357	BBBB	0.897634	BBBB	0.903432	AAAB	0.689764	BBBB
solcap_snp_c1_11196	3	13872519	ABBB	0.473681	AABB	0.307073	AAAA	0.141539	AAAA	0.098708	AAAA	0.149615	AAAA	0.133497	AAAA	0.130407	AAAA	0.136257	AAAA	0.135546	AAAA	0.117873	AABB	0.316914	AAAA	0.121181	AAAA	0.108663	AAAA	0.139202	AAAA	0.109837	AABB	0.313551	AABB	0.338865	AABB	0.33425	AAAA	0.138724	AAAA	0.117732	AAAA	0.116186	AAAA	0.121036	AABB	0.316911	AAAA
solcap_snp_c1_11206	4	62135720	AABB	0.429928	BBBB	0.967225	AABB	0.428424	ABBB	0.572179	BBBB	0.930391	ABBB	0.606129	ABBB	0.593613	BBBB	0.917879	BBBB	0.955918	BBBB	0.920162	BBBB	0.948523	ABBB	0.570353	BBBB	0.941276	ABBB	0.554081	BBBB	0.943701	BBBB	0.941106	BBBB	0.943684	BBBB	0.937617	BBBB	0.943854	BBBB	0.952714	BBBB	0.94617	ABBB	0.56274	BBBB	0.929232	ABBB
solcap_snp_c1_11211	4	62257382	AABB	0.319521	ABBB	0.495874	ABBB	0.518467	ABBB	0.464871	BBBB	0.971915	AAAB	0.702187	AAAB	0.664658	ABBB	0.501218	AABB	0.285958	ABBB	0.447613	AAAB	0.702587	AAAB	0.693529	BBBB	0.997299	AABB	0.283115	ABBB	0.468857	AAAB	0.706552	AAAB	0.708923	AAAB	0.695599	AABB	0.261884	ABBB	0.508605	ABBB	0.450063	AABB	0.277299	ABBB	0.476155	ABBB
solcap_snp_c1_11237	11	12783655	AAAB	0.657503	AAAB	0.664276	AAAB	0.643755	AAAB	0.640317	BBBB	0.937143	AAAB	0.641083	BBBB	0.975368	BBBB	0.967836	AAAB	0.608727	AAAB	0.614922	BBBB	0.973312	AAAB	0.651768	BBBB	0.969191	BBBB	0.972666	BBBB	0.926199	BBBB	0.968885	BBBB	0.949393	BBBB	0.941505	AAAB	0.631784	AAAB	0.641404	AAAB	0.664772	AAAB	0.627668	BBBB	0.937585	ABBB
solcap_snp_c1_11239	0	31391348	AABB	0.454148	ABBB	0.572604	BBBB	0.983582	BBBB	0.975775	BBBB	0.987899	AAAB	0.805325	AAAB	0.817063	BBBB	0.955706	BBBB	0.972449	BBBB	0.973396	BBBB	0.981912	BBBB	0.990845	BBBB	0.974627	BBBB	0.982788	BBBB	0.977697	BBBB	0.973394	BBBB	0.995905	BBBB	0.9942	BBBB	0.982123	BBBB	0.99016	BBBB	0.989092	BBBB	0.998071	AAAB	0.829183	ABBB
solcap_snp_c1_1124	5	51698153	AABB	0.460568	AAAA	0.0573332	AABB	0.435052	ABBB	0.648059	AAAA	0.0800053	AABB	0.382897	N	0.159111	AABB	0.395062	ABBB	0.681618	AAAB	0.745371	AABB	0.340155	AAAA	0.0730315	AAAA	0.0450991	AABB	0.342207	ABBB	0.584016	AAAA	0.0690183	AAAA	0.0564677	AAAA	0.0674729	ABBB	0.617943	ABBB	0.671005	ABBB	0.611782	ABBB	0.665366	AAAA	0.069444	AABB
solcap_snp_c1_11242	4	2207457	AABB	0.418689	ABBB	0.615696	AABB	0.405767	AABB	0.382987	AABB	0.399862	ABBB	0.586027	AAAA	0.0478449	AABB	0.366927	ABBB	0.545591	AAAB	0.748142	AABB	0.408622	ABBB	0.63672	AAAA	0.0574467	AAAB	0.786245	ABBB	0.536338	AABB	0.367089	AABB	0.386249	AABB	0.413156	ABBB	0.532544	ABBB	0.605007	ABBB	0.56031	ABBB	0.569142	ABBB	0.57015	ABBB
solcap_snp_c1_11246	11	4745919	ABBB	0.433809	AAAA	0.00722116	AAAA	0.0461177	AABB	0.273045	AAAA	0.0466866	AAAA	0.0501747	AAAA	0.0717507	ABBB	0.436623	AAAA	0.011687	AAAA	0.0419451	AABB	0.297273	AAAA	0.0407013	AABB	0.31209	AABB	0.311812	AABB	0.285009	ABBB	0.426719	ABBB	0.47301	ABBB	0.455452	AAAA	0.0460605	AABB	0.283672	AABB	0.298148	ABBB	0.443866	AAAA	0.0451479	AABB
solcap_snp_c1_1125	5	51698150	AAAA	0	AAAA	0.00444501	AAAA	0.0779027	AAAA	0.0529533	AAAA	0.0686707	AAAA	0.0884291	AAAA	0.00103191	AAAA	0	AAAA	0	ABBB	0.483088	AAAA	0.0028102	AAAA	0.0702932	AAAA	0.0234322	AAAA	0.00226478	AAAA	0.0744787	AAAA	0.00391681	AAAA	0.0637401	AAAA	0.0683618	AAAA	0.0676602	AAAA	0.0642515	AAAA	0.0609765	AABB	0.376443	AAAA	0.0804556	AAAA
solcap_snp_c1_1126	5	51697315	AAAB	0.724161	BBBB	0.988866	AAAB	0.633742	BBBB	0.983515	BBBB	0.984899	BBBB	0.985	BBBB	0.98876	BBBB	0.983996	BBBB	0.988261	BBBB	0.985028	AAAB	0.620066	BBBB	0.985894	BBBB	0.988492	AAAB	0.628153	AAAB	0.74201	BBBB	0.981753	BBBB	0.980958	BBBB	0.985867	BBBB	0.986159	AAAB	0.655695	AAAB	0.662735	BBBB	0.988609	BBBB	0.988382	BBBB
solcap_snp_c1_11265	5	7547043	BBBB	0.99575	BBBB	0.99453	BBBB	0.968053	AAAB	0.718587	BBBB	0.975362	BBBB	0.954952	BBBB	0.994603	BBBB	0.995838	BBBB	0.995575	AAAB	0.703181	BBBB	0.99597	BBBB	0.967371	BBBB	0.992725	BBBB	0.994103	BBBB	0.959534	BBBB	0.995216	BBBB	0.96683	BBBB	0.972933	BBBB	0.963564	BBBB	0.958109	BBBB	0.975627	BBBB	0.972741	BBBB	0.968175	BBBB
solcap_snp_c1_11267	5	7832577	BBBB	0.99812	AAAB	0.687631	BBBB	1	ABBB	0.49429	BBBB	0.998574	BBBB	0.998606	BBBB	0.958004	BBBB	0.996175	ABBB	0.476785	AAAB	0.617413	ABBB	0.498548	BBBB	1	BBBB	0.9954	BBBB	0.997285	AAAB	0.70647	AAAB	0.624611	AAAB	0.606053	AAAB	0.656355	ABBB	0.516022	ABBB	0.499399	ABBB	0.456301	AAAB	0.679316	AAAB	0.665047	AAAB
solcap_snp_c1_1127	5	51697288	AAAB	0.753892	BBBB	0.979518	BBBB	0.960946	BBBB	0.960079	BBBB	0.96675	BBBB	0.964166	BBBB	0.978239	BBBB	0.980014	BBBB	0.982063	BBBB	0.964229	BBBB	0.976202	BBBB	0.967624	BBBB	0.970491	BBBB	0.973065	AAAB	0.829063	BBBB	0.978377	BBBB	0.971225	BBBB	0.968387	BBBB	0.968852	BBBB	0.963098	BBBB	0.971249	BBBB	0.970159	BBBB	0.964647	BBBB
solcap_snp_c1_11275	6	43149474	BBBB	0.959278	BBBB	0.958159	BBBB	0.936236	BBBB	0.93237	BBBB	0.946451	BBBB	0.949056	BBBB	0.947428	AAAB	0.620715	BBBB	0.944356	AAAB	0.615471	BBBB	0.952314	AAAB	0.586481	BBBB	0.956283	AAAB	0.594583	BBBB	0.933107	BBBB	0.954694	BBBB	0.937987	BBBB	0.934632	BBBB	0.922139	BBBB	0.941589	BBBB	0.933638	BBBB	0.945491	BBBB	0.95239	BBBB
solcap_snp_c1_11276	6	43183046	AAAA	0.00390166	AAAA	0.0053997	AAAA	0.0567494	AABB	0.336117	AABB	0.346564	ABBB	0.530381	AAAA	0.0790388	ABBB	0.514856	AABB	0.310761	ABBB	0.493971	AAAA	0.00781228	AABB	0.322661	AAAA	0.0225116	AABB	0.326422	AABB	0.316129	AABB	0.343901	AABB	0.321035	AABB	0.345385	AABB	0.335952	AAAA	0.0595744	AAAA	0.0420821	AABB	0.350666	AAAA	0.0555596	AABB
solcap_snp_c1_11288	1	87558284	AABB	0.274768	AAAB	0.743191	ABBB	0.500649	ABBB	0.477167	AAAB	0.737814	AAAB	0.720928	ABBB	0.544277	BBBB	0.977276	AAAB	0.728682	AAAB	0.724935	AAAB	0.730483	AABB	0.301582	AAAB	0.789284	AABB	0.309731	ABBB	0.466757	AAAB	0.742505	AAAB	0.742533	AAAB	0.736454	AAAB	0.716427	ABBB	0.496895	ABBB	0.48594	BBBB	0.990828	BBBB	0.990475	BBBB
solcap_snp_c1_11290	1	87749782	AAAB	0.668449	ABBB	0.403681	AAAB	0.664038	ABBB	0.469326	AABB	0.339145	AAAB	0.665827	N	0.596374	ABBB	0.499751	AABB	0.284091	ABBB	0.47488	AABB	0.322439	AAAB	0.705659	AABB	0.266445	AAAA	0.0898738	ABBB	0.484346	AABB	0.311797	AABB	0.311245	AABB	0.305379	AABB	0.292025	AABB	0.302009	AABB	0.286747	AABB	0.292711	AAAB	0.657873	ABBB
solcap_snp_c1_11308	1	87663628	ABBB	0.467292	ABBB	0.435543	AAAA	0.021022	AAAA	0.0156785	AAAA	0.0335989	AABB	0.321635	AABB	0.289519	AAAA	0.0186821	AAAA	0.00300762	ABBB	0.480502	AAAA	0.0187682	AAAA	0.0206629	AABB	0.280704	AAAA	0.00609605	AABB	0.267079	AAAA	0.00377697	AAAA	0.0244349	AAAA	0.0226193	AAAA	0.0240063	AAAA	0.0251353	AAAA	0.0169804	AAAA	0.0265699	AAAA	0.0503883	AABB
solcap_snp_c1_11319	10	53648500	ABBB	0.501262	ABBB	0.516261	AABB	0.319233	AABB	0.264328	ABBB	0.519018	ABBB	0.513535	ABBB	0.534884	ABBB	0.524084	AAAB	0.675573	ABBB	0.46925	AAAB	0.717993	AAAB	0.72149	AABB	0.272823	AAAB	0.701953	ABBB	0.452573	AAAB	0.723057	AAAB	0.720542	AAAB	0.684594	AAAB	0.701603	AAAB	0.725029	AAAB	0.713463	AAAB	0.741274	ABBB	0.488877	ABBB
solcap_snp_c1_11339	3	40339071	ABBB	0.410155	AAAA	0.027924	AAAA	0.0474611	AAAA	0.0434979	AAAA	0.0428837	AAAA	0.0634424	AAAA	0.0399191	AABB	0.264481	AAAA	0.0382013	AABB	0.270488	AAAA	0.044392	AAAA	0.0521551	AAAA	0.0316381	AAAA	0.0341457	AAAA	0.0489595	AAAA	0.0429648	AAAA	0.0542496	AAAA	0.0426856	AAAA	0.0541298	AAAA	0.0450932	AAAA	0.0406408	AAAA	0.0449501	AAAA	0.0541465	AAAA
solcap_snp_c1_11344	2	21725617	BBBB	0.983507	ABBB	0.50659	ABBB	0.528762	ABBB	0.52435	AAAB	0.703231	AAAB	0.687443	ABBB	0.518515	AAAB	0.682643	ABBB	0.484214	ABBB	0.447112	AAAB	0.770806	BBBB	0.982373	AAAB	0.700522	AAAB	0.689825	BBBB	0.976264	AAAB	0.662553	AAAB	0.687161	AAAB	0.677677	ABBB	0.482052	BBBB	0.977765	BBBB	0.981245	BBBB	0.986953	BBBB	0.974683	ABBB
solcap_snp_c1_11352	4	61194011	AAAB	0.69767	ABBB	0.47306	BBBB	0.957956	ABBB	0.488544	ABBB	0.514427	AAAB	0.696776	ABBB	0.529211	ABBB	0.493502	AABB	0.29365	ABBB	0.45445	AAAB	0.686233	BBBB	0.964275	ABBB	0.504187	ABBB	0.513595	ABBB	0.460585	AAAB	0.687776	AAAB	0.726446	AAAB	0.7148	AABB	0.334966	ABBB	0.440889	ABBB	0.481891	AAAB	0.725012	AAAA	0.0206932	BBBB
solcap_snp_c1_11356	4	61160138	AABB	0.35123	AAAB	0.603197	AABB	0.32245	AAAB	0.623848	BBBB	0.926213	ABBB	0.477083	ABBB	0.490786	AAAB	0.648723	AAAB	0.658782	ABBB	0.430062	AAAB	0.608462	ABBB	0.437118	ABBB	0.463394	AAAB	0.646628	ABBB	0.438497	ABBB	0.449547	ABBB	0.460609	ABBB	0.485229	AAAB	0.671428	AAAB	0.68527	AAAB	0.662568	ABBB	0.437736	BBBB	0.922107	AAAA
solcap_snp_c1_11363	4	61102521	AAAA	0.0362234	ABBB	0.45307	ABBB	0.439345	AABB	0.298785	AABB	0.295945	ABBB	0.456987	ABBB	0.43912	AABB	0.323585	AAAA	0.0326693	AAAA	0.0978277	BBBB	0.951237	ABBB	0.442828	ABBB	0.452369	ABBB	0.42993	AAAA	0.0913632	AABB	0.295739	AABB	0.313188	AABB	0.303461	AAAA	0.1074	ABBB	0.46305	ABBB	0.484206	ABBB	0.438997	AAAA	0.102914	AABB
solcap_snp_c1_11364	4	61102509	BBBB	0.999899	BBBB	0.996045	BBBB	0.9896	BBBB	0.985843	AAAB	0.664652	BBBB	0.993865	AAAB	0.681987	BBBB	0.991271	BBBB	0.996739	BBBB	0.989701	AAAB	0.63019	ABBB	0.447318	AAAB	0.675583	BBBB	0.99888	AAAB	0.620676	BBBB	0.995888	BBBB	0.993418	BBBB	0.994153	BBBB	0.990132	AAAB	0.697321	AAAB	0.666193	BBBB	0.996534	BBBB	0.991583	AAAB
solcap_snp_c1_11365	4	61099894	AAAA	0.0293398	AAAA	0.0283584	AAAA	0.0605893	AAAA	0.058764	AAAA	0.0338466	AAAA	0.0568075	AABB	0.286203	AAAA	0.0468122	AAAA	0.0385066	AAAA	0.055529	AABB	0.34948	AABB	0.31838	AABB	0.31816	AAAA	0.022042	AAAA	0.065273	AAAA	0.0229355	AAAA	0.0464833	AAAA	0.0534098	AAAA	0.0617736	AABB	0.325927	AABB	0.346551	AAAA	0.0351689	AAAA	0.0541668	AAAA
solcap_snp_c1_11391	4	61215427	AAAB	0.672244	AABB	0.296889	AAAB	0.709134	AABB	0.307394	AAAA	0	AABB	0.33124	AABB	0.333273	AABB	0.37118	AABB	0.319348	ABBB	0.499377	AAAA	0.00939308	AABB	0.32494	AABB	0.343471	AABB	0.341853	AABB	0.316407	ABBB	0.489325	ABBB	0.51506	ABBB	0.498154	AABB	0.3178	AAAA	0.00546696	AAAA	0.00424331	ABBB	0.51567	AAAA	0	AAAB
solcap_snp_c1_11442	8	32956500	ABBB	0.512366	AAAA	0.0176759	AAAA	0.0525024	AAAA	0.0456035	AAAA	0.043052	AAAA	0.0430304	N	0.126474	AAAA	0.0426372	AAAA	0.0332626	AAAA	0.0464212	AAAA	0.0396757	AAAA	0.0455164	AAAA	0.0291771	AAAA	0.0333981	AAAA	0.0464547	AAAA	0.0326017	AAAA	0.0454992	AAAA	0.0490533	AAAA	0.0419121	AAAA	0.0411983	AAAA	0.0373867	AAAA	0.0289408	AAAA	0.0459996	AAAA
solcap_snp_c1_11458	2	47625735	AAAB	0.762215	ABBB	0.595867	AABB	0.379036	ABBB	0.595771	ABBB	0.598052	ABBB	0.559217	ABBB	0.61733	ABBB	0.666416	AAAB	0.72656	AAAB	0.761045	AAAB	0.749241	AAAB	0.765823	N	0.679349	N	0.702423	ABBB	0.58345	BBBB	0.924203	BBBB	0.925121	BBBB	0.935329	AAAB	0.794004	AABB	0.404963	AABB	0.461371	ABBB	0.600849	AAAB	0.79236	AAAB
solcap_snp_c1_11459	2	47625747	ABBB	0.548877	AAAB	0.667412	BBBB	0.974208	BBBB	0.981449	BBBB	0.971489	AAAB	0.626097	BBBB	0.986535	AAAB	0.712947	ABBB	0.479101	AAAB	0.712947	BBBB	0.984779	AAAB	0.628031	BBBB	0.983646	AAAB	0.662512	AAAB	0.694936	ABBB	0.434042	ABBB	0.497075	ABBB	0.520924	ABBB	0.518057	BBBB	0.969853	BBBB	0.981761	AAAB	0.679275	AAAB	0.68537	BBBB
solcap_snp_c1_11473	9	28616793	BBBB	0.981421	BBBB	0.984726	ABBB	0.372142	BBBB	0.937872	ABBB	0.360825	ABBB	0.633944	ABBB	0.603891	BBBB	0.975066	ABBB	0.450668	ABBB	0.68115	ABBB	0.682021	ABBB	0.655574	ABBB	0.574181	ABBB	0.601199	ABBB	0.668493	ABBB	0.514897	ABBB	0.578086	ABBB	0.544025	ABBB	0.564225	BBBB	0.945497	BBBB	0.95243	BBBB	0.94992	ABBB	0.713391	BBBB
solcap_snp_c1_11475	7	44316647	AAAB	0.637823	BBBB	0.964087	BBBB	0.945363	BBBB	0.9335	BBBB	0.944879	BBBB	0.937183	BBBB	0.953764	AAAB	0.681365	BBBB	0.939492	AAAB	0.654768	BBBB	0.952939	BBBB	0.944864	BBBB	0.950478	BBBB	0.946517	BBBB	0.918704	BBBB	0.954689	BBBB	0.95057	BBBB	0.946662	BBBB	0.944882	BBBB	0.950795	BBBB	0.950291	BBBB	0.959596	BBBB	0.945482	BBBB
solcap_snp_c1_11479	7	44288708	AAAA	0.0326521	AABB	0.289126	AAAA	0.056363	AAAA	0.0458783	AAAA	0.0467288	AAAA	0.0422752	AAAA	0.0479773	AAAA	0.0616156	AAAA	0.0482109	AAAA	0.0506158	AAAA	0.061313	AAAA	0.0531924	AAAA	0.0384568	AAAA	0.048998	AAAA	0.0479722	AAAA	0.0537057	AAAA	0.0520329	AAAA	0.0491213	AAAA	0.059194	AAAA	0.0535878	AAAA	0.0507273	AAAA	0.0323483	AAAA	0.0374218	AAAA
solcap_snp_c1_11485	7	44380117	AAAB	0.665097	BBBB	0.970008	BBBB	0.950473	AAAB	0.680262	BBBB	0.954601	AAAB	0.670004	BBBB	0.939466	BBBB	0.969807	AAAB	0.65023	BBBB	0.954029	BBBB	0.976098	BBBB	0.952009	BBBB	0.974314	BBBB	0.972112	ABBB	0.441988	AAAB	0.661	AAAB	0.679511	AAAB	0.663524	AAAB	0.657633	AAAB	0.687428	AAAB	0.656704	ABBB	0.466013	BBBB	0.945189	BBBB
solcap_snp_c1_11491	2	26158341	BBBB	0.983903	AAAB	0.568583	BBBB	0.944774	BBBB	0.947375	BBBB	0.950178	BBBB	0.951626	BBBB	0.924686	AAAB	0.60715	AAAB	0.58235	BBBB	0.941876	BBBB	0.98056	BBBB	0.946657	BBBB	0.977715	AAAB	0.582578	AAAB	0.608909	AAAB	0.59193	AAAB	0.584507	AAAB	0.613391	AAAB	0.618296	AAAB	0.620394	AAAB	0.590271	AAAB	0.616441	AAAB	0.573072	BBBB
solcap_snp_c1_11494	2	26262335	AAAB	0.883739	BBBB	0.990383	BBBB	0.961811	BBBB	0.95619	AAAB	0.791814	BBBB	0.972956	N	0.641733	BBBB	0.980966	BBBB	0.986884	BBBB	0.953479	BBBB	0.985055	AAAB	0.808327	N	0.673942	AAAB	0.763375	AAAB	0.784569	BBBB	0.987115	BBBB	0.972105	BBBB	0.96784	BBBB	0.945919	BBBB	0.969383	BBBB	0.969971	BBBB	0.971997	AAAB	0.771922	AAAB
solcap_snp_c1_11498	2	25936087	AABB	0.376598	BBBB	0.938863	BBBB	0.909591	AAAB	0.676524	BBBB	0.928563	BBBB	0.903743	BBBB	0.900451	AAAB	0.651041	BBBB	0.939975	BBBB	0.901022	BBBB	0.934834	BBBB	0.901828	BBBB	0.949498	BBBB	0.936867	BBBB	0.898042	BBBB	0.930988	BBBB	0.917271	BBBB	0.92611	BBBB	0.910398	BBBB	0.911986	BBBB	0.91285	AAAB	0.686731	BBBB	0.911495	BBBB
solcap_snp_c1_11499	2	25936033	AABB	0.327355	BBBB	1	BBBB	0.96266	AAAB	0.739873	BBBB	0.975664	BBBB	0.952874	BBBB	0.972044	AAAB	0.761656	BBBB	1	BBBB	0.969004	BBBB	1	BBBB	0.968533	BBBB	1	BBBB	1	BBBB	0.965744	BBBB	1	BBBB	0.973137	BBBB	0.973029	BBBB	0.970979	BBBB	0.970642	BBBB	0.980428	AAAB	0.766625	BBBB	0.97578	BBBB
solcap_snp_c1_11517	9	60911497	AAAB	0.578011	AAAA	0.104556	BBBB	0.933149	AAAA	0.097314	ABBB	0.421058	BBBB	0.941686	AAAB	0.519997	ABBB	0.458948	AAAA	0.136583	AAAA	0.107845	AAAA	0.107256	AAAA	0.125559	ABBB	0.404539	AAAA	0.195393	AAAA	0.13905	AAAA	0.213513	AAAA	0.184725	AAAA	0.222707	AAAA	0.140961	AAAA	0.230146	AAAA	0.193855	AAAA	0.105247	AAAA	0.124111	AAAA
solcap_snp_c1_11519	7	587048	AAAB	0.820586	BBBB	0.999994	BBBB	0.971225	AAAB	0.81382	BBBB	0.973944	AAAB	0.679457	BBBB	1	AAAB	0.838429	AAAB	0.619443	AAAB	0.67946	BBBB	0.999641	AAAB	0.823156	BBBB	0.999819	AAAB	0.810105	AAAB	0.791298	AAAB	0.822545	AAAB	0.796521	AAAB	0.818785	AAAB	0.645684	AAAB	0.841149	AAAB	0.823697	BBBB	0.981995	BBBB	0.972925	BBBB
solcap_snp_c1_11520	7	587066	AAAB	0.752031	BBBB	0.980846	BBBB	0.914307	AAAB	0.751459	BBBB	0.928547	ABBB	0.558439	BBBB	0.981164	AAAB	0.813298	ABBB	0.538561	ABBB	0.599717	BBBB	0.975957	AAAB	0.758624	BBBB	0.975854	AAAB	0.730172	AAAB	0.731454	AAAB	0.748697	AAAB	0.75812	AAAB	0.740759	ABBB	0.594426	AAAB	0.762608	AAAB	0.764901	BBBB	0.94421	BBBB	0.935713	BBBB
solcap_snp_c1_11521	7	588080	BBBB	0.967743	BBBB	0.974963	BBBB	0.954163	BBBB	0.957162	BBBB	0.95586	BBBB	0.940568	BBBB	0.977194	BBBB	0.975144	BBBB	0.968777	BBBB	0.965902	BBBB	0.975941	BBBB	0.952866	BBBB	0.976905	BBBB	0.972495	BBBB	0.960268	BBBB	0.967288	BBBB	0.958224	BBBB	0.964216	BBBB	0.950446	BBBB	0.954275	BBBB	0.958847	BBBB	0.94943	BBBB	0.949851	BBBB
solcap_snp_c1_11523	7	588227	BBBB	0.984876	BBBB	0.987374	BBBB	0.95716	BBBB	0.955374	BBBB	0.960989	BBBB	0.959747	BBBB	0.989716	BBBB	0.988783	BBBB	0.984557	BBBB	0.955196	BBBB	0.986074	BBBB	0.954857	BBBB	0.984652	BBBB	0.989331	BBBB	0.957509	BBBB	0.985981	BBBB	0.967542	BBBB	0.966325	BBBB	0.95799	BBBB	0.966457	BBBB	0.971617	BBBB	0.974942	BBBB	0.960906	BBBB
solcap_snp_c1_11525	7	769203	ABBB	0.508395	AAAA	0.00610924	AAAA	0.0314587	AAAA	0.0185411	AAAA	0.0196885	AAAA	0.0254971	AAAA	0.0571008	AABB	0.314752	AAAA	0.00467042	AAAA	0.0287732	AAAA	0.00643752	AAAA	0.0229182	AAAA	0.00286779	AAAA	0.0065631	AAAA	0.0245447	AAAA	0.00562902	AAAA	0.0233627	AAAA	0.0237139	AAAA	0.031366	AAAA	0.022228	AAAA	0.0200249	AABB	0.271162	AAAA	0.0238573	AAAA
solcap_snp_c1_11534	7	583570	ABBB	0.577327	AAAA	0.0541761	AAAA	0.170429	AAAA	0.152366	AAAA	0.161767	AAAA	0.161782	AAAA	0.0591096	AABB	0.312124	AAAA	0.0529781	AAAA	0.157648	AAAA	0.0504792	AAAA	0.139321	AAAA	0.0631913	AAAA	0.036172	AAAA	0.151182	AAAA	0.0498422	AAAA	0.154379	AAAA	0.146625	AAAA	0.160787	AAAA	0.172865	AAAA	0.151582	AABB	0.3903	ABBB	0.511199	AAAA
solcap_snp_c1_11535	10	49553136	AAAB	0.704836	BBBB	0.992193	BBBB	0.968525	AAAB	0.64901	BBBB	0.97348	BBBB	0.969137	BBBB	0.951415	BBBB	0.990614	BBBB	0.992884	AAAB	0.667366	BBBB	0.989403	BBBB	0.978927	BBBB	0.988654	BBBB	0.992379	BBBB	0.96679	BBBB	0.992842	BBBB	0.985204	BBBB	0.974797	BBBB	0.97255	BBBB	0.976651	BBBB	0.976153	AAAB	0.71646	BBBB	0.966617	BBBB
solcap_snp_c1_11539	10	49659555	AABB	0.440369	AABB	0.436006	AABB	0.367971	AABB	0.513731	AABB	0.441684	AABB	0.442845	AABB	0.32758	AABB	0.254614	AABB	0.339306	AABB	0.445753	AABB	0.319082	AABB	0.639563	AABB	0.361196	AABB	0.489875	AABB	0.471489	AABB	0.396444	AABB	0.448743	AABB	0.427737	AABB	0.397546	AABB	0.529224	AABB	0.434432	AABB	0.346128	AABB	0.418261	AABB
solcap_snp_c1_11540	10	49659510	AABB	0.37604	AABB	0.26387	ABBB	0.500781	AABB	0.3872	AABB	0.379627	AABB	0.382133	ABBB	0.533008	AAAB	0.738002	ABBB	0.498798	AABB	0.399329	ABBB	0.519349	AABB	0.213581	ABBB	0.51746	AABB	0.228465	AABB	0.353835	AABB	0.37121	AABB	0.406979	AABB	0.402687	ABBB	0.50863	AABB	0.354387	AABB	0.391746	ABBB	0.511873	ABBB	0.525345	AABB
solcap_snp_c1_11544	2	27982808	AAAA	0	AAAA	0	AABB	0.278195	AAAA	0.0173277	AABB	0.283954	AAAA	0.0219628	AABB	0.272159	AAAA	0.0127665	AAAA	0	AAAA	0.0252921	AAAA	0	AAAA	0.023188	AABB	0.282259	AAAA	0.0014541	AAAA	0.0304682	AAAA	0	AAAA	0.0212062	AAAA	0.0269388	AAAA	0.0245516	AAAA	0.0235609	AAAA	0.0181288	AAAA	0.0162699	AAAA	0.021464	AABB
solcap_snp_c1_11546	2	27982556	BBBB	0.944719	BBBB	0.956852	AAAB	0.696304	BBBB	0.934372	AAAB	0.71595	BBBB	0.942492	AAAB	0.710447	BBBB	0.943577	BBBB	0.944705	BBBB	0.937351	BBBB	0.963714	BBBB	0.937471	AAAB	0.711844	BBBB	0.962849	BBBB	0.93826	BBBB	0.959268	BBBB	0.950563	BBBB	0.955918	BBBB	0.930737	BBBB	0.940644	BBBB	0.949016	BBBB	0.945556	BBBB	0.941938	AAAB
solcap_snp_c1_11553	2	27857419	BBBB	1	BBBB	0.998451	BBBB	0.971344	BBBB	0.947675	BBBB	0.972784	BBBB	0.968503	BBBB	0.973412	BBBB	1	BBBB	1	AAAB	0.701309	BBBB	1	BBBB	0.969542	BBBB	1	BBBB	0.998685	BBBB	0.949026	BBBB	0.999888	BBBB	0.972814	BBBB	0.97461	BBBB	0.949637	BBBB	0.977642	BBBB	0.972999	BBBB	0.982405	BBBB	0.95862	BBBB
solcap_snp_c1_11556	2	28040094	N	0.493971	AAAA	0	AAAA	0.117039	AABB	0.322833	AAAA	0.122043	AAAA	0.106395	AAAA	0	AABB	0.318988	AAAA	0.0023094	AAAA	0.0498618	AAAA	0.00381987	AAAA	0.103527	AAAA	0.0112873	AAAA	0.00415983	AAAA	0.113432	AAAA	0.000840499	AAAA	0.0863845	AAAA	0.09523	AAAA	0.0964715	AAAA	0.0946216	AAAA	0.0978656	AABB	0.309497	AAAA	0.108555	AAAA
solcap_snp_c1_11562	8	42305503	AABB	0.335002	AABB	0.291901	AAAA	0.0338483	AAAA	0.0314203	AAAA	0.0531633	AAAA	0.0581269	AAAA	0.003415	AABB	0.285845	AAAA	0.00542741	AABB	0.26671	AAAA	0.00455071	AAAA	0.0385745	AAAA	0.00507808	AAAA	0.00579887	AAAA	0.0495553	AAAA	0.00678839	AAAA	0.0314603	AAAA	0.0305196	AAAA	0.0411422	AAAA	0.0430516	AAAA	0.027342	AAAA	0.0386414	AABB	0.312909	AAAA
solcap_snp_c1_11572	9	1377914	BBBB	0.981185	BBBB	0.991412	BBBB	0.957049	AAAB	0.680912	BBBB	0.97058	BBBB	0.969107	BBBB	0.989733	AAAB	0.643364	BBBB	0.989056	BBBB	0.956154	BBBB	0.986147	BBBB	0.965619	BBBB	0.982345	BBBB	0.994709	BBBB	0.957601	BBBB	0.988712	BBBB	0.974805	BBBB	0.974642	BBBB	0.968862	BBBB	0.96836	BBBB	0.972606	AAAB	0.633434	BBBB	0.964962	BBBB
solcap_snp_c1_11581	2	32220107	AAAB	0.682989	BBBB	0.93775	AAAB	0.66318	BBBB	0.973356	BBBB	0.944493	BBBB	0.976405	BBBB	0.948175	AAAB	0.686905	AAAB	0.657076	AAAB	0.64412	BBBB	0.982381	BBBB	0.949863	AAAB	0.762221	BBBB	0.945354	AAAB	0.72439	BBBB	0.981592	BBBB	0.983358	BBBB	0.980896	AAAB	0.690397	BBBB	0.979295	BBBB	0.976899	BBBB	0.975836	AAAB	0.706897	BBBB
solcap_snp_c1_11613	12	2785341	BBBB	0.958247	BBBB	0.961269	AAAB	0.717135	BBBB	0.935237	AAAB	0.770681	BBBB	0.932254	AAAB	0.761112	BBBB	0.955838	BBBB	0.947584	AAAB	0.715895	BBBB	0.952315	BBBB	0.931676	AAAB	0.777529	BBBB	0.953035	BBBB	0.928231	BBBB	0.957084	BBBB	0.950424	BBBB	0.943577	BBBB	0.929433	BBBB	0.933024	BBBB	0.943947	AAAB	0.756838	BBBB	0.939949	BBBB
solcap_snp_c1_11626	4	1821002	ABBB	0.43915	AAAB	0.621874	AABB	0.323363	ABBB	0.479334	N	0.352261	ABBB	0.492083	AAAA	0.0669885	AAAA	0.071571	AAAB	0.626152	AAAB	0.624991	AAAB	0.741006	AAAB	0.619406	AABB	0.303459	AAAA	0.0560034	AAAB	0.593546	AAAB	0.610566	AAAB	0.643093	AAAB	0.630493	AAAB	0.62499	ABBB	0.495272	ABBB	0.527983	AABB	0.30668	AABB	0.294315	AABB
solcap_snp_c1_1163	5	51588199	ABBB	0.446937	ABBB	0.414082	BBBB	0.988721	AAAB	0.629452	AAAB	0.623228	ABBB	0.413313	ABBB	0.428748	ABBB	0.471251	ABBB	0.440977	AABB	0.247073	ABBB	0.410713	BBBB	0.986337	ABBB	0.48347	AAAB	0.601343	ABBB	0.432329	ABBB	0.413436	ABBB	0.422249	ABBB	0.430201	ABBB	0.461739	AAAB	0.613237	AAAB	0.633044	ABBB	0.397134	AAAB	0.659736	AAAB
solcap_snp_c1_11639	4	64134829	AAAA	0.000300924	AAAA	0.00276197	AAAA	0.0418012	AAAA	0.0440093	AAAA	0.0331559	AAAA	0.0329262	AAAA	0.00281821	AAAA	0.00257966	AAAA	0.00370556	AAAA	0.0303378	AAAA	0.00321675	AAAA	0.0345417	AAAA	0.0134154	AAAA	0.00477439	AAAA	0.0341132	AAAA	0.00276458	AAAA	0.0372238	AAAA	0.0382437	AAAA	0.0401548	AAAA	0.0385501	AAAA	0.0345733	AABB	0.295451	AAAA	0.0352626	AAAA
solcap_snp_c1_11644	12	54173482	AAAB	0.633661	BBBB	0.953106	AABB	0.292946	AABB	0.257149	ABBB	0.467058	AABB	0.307979	AABB	0.33279	ABBB	0.444712	ABBB	0.400435	ABBB	0.402523	AAAB	0.584704	AABB	0.303002	ABBB	0.426367	AAAB	0.622387	ABBB	0.433247	AAAA	0.0345419	AAAA	0.0319738	AAAA	0.0344582	ABBB	0.398685	AABB	0.285722	AABB	0.275949	AABB	0.279126	AAAB	0.597178	AAAB
solcap_snp_c1_11667	12	54208260	AAAA	0.0347935	AAAA	0.0316132	AAAA	0.0304712	AAAA	0.021566	AAAA	0.0270453	AAAA	0.0420087	N	0.0857967	AAAA	0.0286447	AAAA	0.0325864	AAAA	0.0192143	AAAA	0.0361599	AAAA	0.0282812	AAAA	0.05147	AAAA	0.0308791	AAAA	0.0196007	AAAA	0.0266288	AAAA	0.0175116	AAAA	0.0183099	AAAA	0.028058	AAAA	0.0266415	AAAA	0.0229313	AABB	0.231508	AAAA	0.023418	AAAA
solcap_snp_c1_11670	4	63515949	AAAB	0.736091	AABB	0.356768	ABBB	0.505958	AAAB	0.721961	AAAB	0.758591	ABBB	0.544388	ABBB	0.565157	AABB	0.317579	ABBB	0.453449	AAAB	0.667462	AAAB	0.709648	ABBB	0.561362	AAAB	0.765619	ABBB	0.504107	ABBB	0.469465	AAAB	0.703874	AAAB	0.728349	AAAB	0.724201	ABBB	0.444026	ABBB	0.536461	ABBB	0.529391	AAAB	0.73857	AAAB	0.726119	AABB
solcap_snp_c1_11707	6	43950578	AAAA	0.0652338	AAAA	0.050234	AAAA	0.0742055	AAAA	0.0520615	AAAA	0.0593922	AAAA	0.0676017	N	0.109212	AABB	0.334271	AAAA	0.0653919	AABB	0.288924	AAAA	0.0753604	AAAA	0.050679	AAAA	0.0503412	AAAA	0.0684618	AAAA	0.039912	AAAA	0.0579455	AAAA	0.0545573	AAAA	0.0486888	AAAA	0.0482496	AAAA	0.0519397	AAAA	0.0387755	AAAA	0.0464404	AAAA	0.0460723	AAAA
solcap_snp_c1_11719	8	35379060	ABBB	0.452784	AAAB	0.673028	AAAB	0.67813	BBBB	0.974232	AAAB	0.665645	BBBB	0.973118	AAAB	0.629552	AAAB	0.674519	ABBB	0.416816	ABBB	0.41189	BBBB	0.990243	AAAB	0.673478	BBBB	0.991203	AAAB	0.664036	BBBB	0.969932	BBBB	0.988952	BBBB	0.97861	BBBB	0.976403	ABBB	0.458987	BBBB	0.975253	BBBB	0.980528	BBBB	0.983942	BBBB	0.983991	BBBB
solcap_snp_c1_11722	4	7966312	BBBB	0.980553	AAAB	0.551065	BBBB	0.975434	BBBB	0.969066	AAAB	0.649392	AABB	0.285938	BBBB	0.991623	AAAB	0.623028	BBBB	0.991274	BBBB	0.960815	ABBB	0.383882	BBBB	0.9796	BBBB	0.992563	BBBB	0.990326	AAAB	0.60999	AAAB	0.559098	AAAB	0.608161	AAAB	0.608263	BBBB	0.975129	BBBB	0.976266	BBBB	0.982078	BBBB	0.98009	AAAB	0.647119	BBBB
solcap_snp_c1_11723	4	7966239	ABBB	0.54931	ABBB	0.535407	ABBB	0.640543	BBBB	0.920144	ABBB	0.517719	BBBB	0.933788	ABBB	0.517981	ABBB	0.599462	BBBB	0.928992	BBBB	0.930921	BBBB	0.938246	ABBB	0.593981	ABBB	0.471231	BBBB	0.918205	BBBB	0.932754	BBBB	0.935711	BBBB	0.945334	BBBB	0.941472	BBBB	0.928094	BBBB	0.935468	BBBB	0.946299	ABBB	0.525784	BBBB	0.924546	BBBB
solcap_snp_c1_11725	12	2463990	AABB	0.361777	AAAB	0.752908	BBBB	0.903502	ABBB	0.611257	BBBB	0.903154	BBBB	0.881113	BBBB	0.896301	BBBB	0.90743	ABBB	0.597177	AAAA	0.185236	BBBB	0.909799	BBBB	0.887367	BBBB	0.921013	BBBB	0.906817	BBBB	0.895425	BBBB	0.900909	BBBB	0.92508	BBBB	0.90466	AAAB	0.679877	BBBB	0.91199	BBBB	0.910879	AAAB	0.770773	ABBB	0.49768	BBBB
solcap_snp_c1_11730	12	2717971	BBBB	0.985751	BBBB	0.983853	BBBB	0.97191	BBBB	0.97375	BBBB	0.976804	BBBB	0.973779	BBBB	0.948518	AAAB	0.764912	BBBB	0.981579	BBBB	0.973625	BBBB	0.984243	AAAB	0.724697	BBBB	0.988493	BBBB	0.982045	BBBB	0.976214	AAAB	0.718228	AAAB	0.7672	AAAB	0.757614	BBBB	0.974032	BBBB	0.977195	BBBB	0.973784	BBBB	0.975953	BBBB	0.976723	BBBB
solcap_snp_c1_11750	4	59828910	AAAB	0.770189	AAAB	0.717968	ABBB	0.64533	ABBB	0.58406	ABBB	0.49527	ABBB	0.620493	AAAB	0.731492	AAAB	0.76033	AAAB	0.739424	AAAB	0.72616	ABBB	0.564241	ABBB	0.365985	ABBB	0.55446	AAAB	0.747328	BBBB	0.956712	ABBB	0.581959	ABBB	0.627211	ABBB	0.632624	AAAB	0.744496	AAAB	0.771246	AAAB	0.75429	ABBB	0.620053	ABBB	0.588208	AAAB
solcap_snp_c1_11758	4	60037750	AABB	0.369211	AABB	0.304705	AAAA	0.0929743	AABB	0.347563	AAAA	0.0845274	AAAB	0.699741	AABB	0.376021	ABBB	0.557762	ABBB	0.426675	AAAB	0.6543	AAAA	0.0888293	AAAA	0.0939758	AAAA	0.0790814	ABBB	0.487428	ABBB	0.490351	AABB	0.357535	AABB	0.339914	AABB	0.345072	ABBB	0.4766	AABB	0.361892	AABB	0.342041	ABBB	0.542377	AAAA	0.0773078	AABB
solcap_snp_c1_11769	1	69200171	AAAB	0.672099	AAAB	0.642713	BBBB	0.951621	BBBB	0.950495	BBBB	0.949019	BBBB	0.938584	BBBB	0.933806	BBBB	0.967453	BBBB	0.958143	ABBB	0.439132	BBBB	0.965969	BBBB	0.947964	BBBB	0.977318	AAAB	0.658606	BBBB	0.958905	BBBB	0.957883	BBBB	0.964832	BBBB	0.967471	BBBB	0.95846	BBBB	0.962816	BBBB	0.959751	AAAB	0.688524	ABBB	0.48201	AAAB
solcap_snp_c1_11777	9	50806427	AAAB	0.684861	ABBB	0.452941	AABB	0.328751	AABB	0.293597	AAAA	0.058998	AABB	0.318981	AABB	0.31483	AABB	0.310787	AAAA	0.0432975	AABB	0.268404	AAAA	0.0531626	AABB	0.324883	AAAA	0.0534538	AAAA	0.0453972	AAAA	0.0540907	AAAA	0.0476899	AAAA	0.0621718	AAAA	0.0556175	AAAA	0.0710732	AAAA	0.0619755	AAAA	0.0588671	AAAA	0.052389	AAAA	0.0621038	AAAA
solcap_snp_c1_11778	9	50806390	AABB	0.247525	AAAA	0	AAAA	0.023196	AAAA	0.0180551	AAAA	0.010747	AABB	0.236889	AABB	0.274716	AAAA	0.00618567	AAAA	0.00124342	AAAA	0.0123114	AAAA	0	AABB	0.246615	AABB	0.24458	AABB	0.295275	AAAA	0.0162864	AAAA	0.000327913	AAAA	0.00778216	AAAA	0.0139139	AAAA	0.0250002	AAAA	0.0181794	AAAA	0.0156125	AAAA	0.00776242	AABB	0.250756	AABB
solcap_snp_c1_11787	4	50918691	AABB	0.389442	BBBB	0.975517	AAAB	0.624068	AAAB	0.64433	ABBB	0.478738	ABBB	0.500031	AABB	0.33833	ABBB	0.503108	BBBB	0.967646	ABBB	0.433198	AAAB	0.610424	AAAB	0.669605	AABB	0.331551	AABB	0.400296	AAAB	0.627158	AAAB	0.617193	AAAB	0.644861	AAAB	0.665756	BBBB	0.965621	AAAB	0.612749	AAAB	0.632096	AAAB	0.649787	AAAB	0.598499	AABB
solcap_snp_c1_11791	4	50922404	AABB	0.363597	BBBB	0.988572	ABBB	0.474482	AAAB	0.648716	AABB	0.334586	AABB	0.341137	AAAA	0.014631	ABBB	0.455691	BBBB	0.988572	ABBB	0.456014	ABBB	0.475063	ABBB	0.477077	AAAA	0.0207623	AABB	0.324416	AAAB	0.620102	ABBB	0.476293	ABBB	0.462413	ABBB	0.482556	BBBB	0.945083	ABBB	0.475107	ABBB	0.439265	ABBB	0.43186	AAAB	0.661129	ABBB
solcap_snp_c1_11801	10	5989940	AAAA	0.00435075	ABBB	0.532434	AAAB	0.718312	AAAA	0.0914575	AAAB	0.696047	ABBB	0.521433	ABBB	0.477491	ABBB	0.508737	AAAA	0.0209453	AABB	0.349221	ABBB	0.496732	AAAB	0.714612	ABBB	0.460443	AABB	0.300012	AABB	0.346247	AAAB	0.702242	AAAB	0.70323	AAAB	0.696511	AAAA	0.086811	AABB	0.330396	AABB	0.308862	AABB	0.379188	ABBB	0.523284	ABBB
solcap_snp_c1_11802	10	5992157	AAAA	0.0452345	AAAA	0.0254853	AAAA	0.0768447	AAAA	0.0553102	AAAA	0.0282867	AAAA	0.0384606	AAAA	0.0870322	AABB	0.2968	AAAA	0.0443902	AAAA	0.0846988	AAAA	0.0373812	AAAA	0.0533077	AAAA	0.0243614	AAAA	0.0390522	AAAA	0.068122	AABB	0.329663	AABB	0.350507	AABB	0.383207	AAAA	0.0607417	AAAA	0.029715	AAAA	0.047967	AABB	0.320819	AAAA	0.054271	AAAA
solcap_snp_c1_11804	10	5992298	AAAA	0.065849	AAAA	0.0440387	AAAA	0.0855844	AAAA	0.0737436	AAAA	0.0803468	AAAA	0.0675024	AAAA	0.104948	AABB	0.262213	AAAA	0.0624224	AAAA	0.091836	AAAA	0.074466	AAAA	0.0929529	AAAA	0.0587146	AAAA	0.0730258	AAAA	0.0721653	AABB	0.275784	AABB	0.306856	AABB	0.284546	AAAA	0.091674	AAAA	0.0721378	AAAA	0.0726496	AABB	0.237884	AAAA	0.0824984	AAAA
solcap_snp_c1_11806	10	6151401	BBBB	0.977132	BBBB	0.984676	BBBB	0.97003	BBBB	0.965609	BBBB	0.978506	BBBB	0.970468	BBBB	0.959419	AAAB	0.768811	BBBB	0.979291	BBBB	0.975356	BBBB	0.980492	BBBB	0.975827	BBBB	0.990039	BBBB	0.979645	BBBB	0.970642	AAAB	0.687824	AAAB	0.73414	AAAB	0.746251	BBBB	0.974508	BBBB	0.978154	BBBB	0.973126	AAAB	0.762442	BBBB	0.975971	BBBB
solcap_snp_c1_11807	10	6151498	AAAA	0.847542	AAAA	0.656068	AAAA	0.476102	AAAA	0.82363	AAAA	0.622388	AAAA	0.590259	AAAA	0.56992	AAAA	0.575061	AAAA	0.871373	AAAA	0.818498	AAAA	0.699083	AAAA	0.690516	AAAA	0.552943	AAAA	0.788994	AAAA	0.691171	AAAA	0.53878	AAAA	0.552362	AAAA	0.563629	AAAA	0.87225	AAAA	0.696847	AAAA	0.746802	AAAA	0.656755	AAAA	0.840405	AAAA
solcap_snp_c1_11815	11	43282911	ABBB	0.447102	BBBB	0.982173	BBBB	0.95584	ABBB	0.654339	BBBB	0.95766	ABBB	0.606515	ABBB	0.661597	ABBB	0.573766	ABBB	0.63481	BBBB	0.96022	BBBB	0.983458	BBBB	0.961118	BBBB	0.979014	BBBB	0.980726	BBBB	0.963462	BBBB	0.976674	BBBB	0.96502	BBBB	0.965462	ABBB	0.64956	BBBB	0.964454	BBBB	0.965807	ABBB	0.751442	BBBB	0.960011	BBBB
solcap_snp_c1_11853	9	57346489	ABBB	0.515889	AABB	0.357864	AAAA	0.110837	AAAA	0.110781	AAAA	0.11861	AABB	0.383591	AAAA	0.0772715	AABB	0.37689	AAAA	0.0717457	AABB	0.340284	AAAA	0.0826541	AABB	0.350641	AAAA	0.071356	AABB	0.363547	AAAA	0.0984446	AAAA	0.0742238	AAAA	0.109291	AAAA	0.0976648	AAAA	0.103773	AABB	0.362768	AABB	0.358201	AAAB	0.73346	AAAA	0.10693	AABB
solcap_snp_c1_11866	9	57422065	BBBB	0.881767	AAAB	0.726674	ABBB	0.473243	AABB	0.335212	BBBB	0.91672	AAAB	0.697576	AAAB	0.665492	BBBB	0.902705	AABB	0.367854	AAAB	0.684202	BBBB	0.920352	AAAB	0.704466	AAAB	0.634744	AAAB	0.734278	AAAB	0.700655	AAAB	0.704842	AAAB	0.723668	AAAB	0.722131	AABB	0.349779	AAAB	0.762902	AAAB	0.732938	BBBB	0.928786	BBBB	0.915465	ABBB
solcap_snp_c1_11867	9	57421047	AABB	0.256987	AABB	0.305643	ABBB	0.508105	AAAA	0.0288806	AAAA	0.0349797	AAAA	0.0319857	AABB	0.308966	ABBB	0.436523	AABB	0.304551	AABB	0.3775	AABB	0.28321	AABB	0.302215	AABB	0.309705	AAAA	0.00263861	AABB	0.31951	AABB	0.3092	AABB	0.314743	AABB	0.318955	AABB	0.326834	AABB	0.268991	AABB	0.300994	AABB	0.275335	AABB	0.325331	AABB
solcap_snp_c1_11868	5	41539860	ABBB	0.456161	AAAB	0.636973	AAAB	0.638604	AAAB	0.64419	BBBB	0.945701	ABBB	0.472745	ABBB	0.53089	BBBB	0.941021	BBBB	0.945665	BBBB	0.9436	BBBB	0.937118	BBBB	0.941278	AAAB	0.639297	ABBB	0.468587	AAAB	0.663056	AAAB	0.646982	AAAB	0.668967	AAAB	0.652937	BBBB	0.939445	AAAB	0.697456	AAAB	0.675053	ABBB	0.447578	BBBB	0.94674	AAAB
solcap_snp_c1_11892	2	34928666	AAAA	0.0180347	AAAA	0.015455	AAAA	0.0266964	AAAA	0.0350077	AAAA	0.0200997	AAAA	0.018062	AAAA	0.0121296	AABB	0.489351	AAAA	0.0214896	AAAA	0.0461054	AAAA	0.0118086	AAAA	0.043673	AAAA	0.0208456	AAAA	0.0125373	AAAA	0.0459209	AAAA	0.00930283	AAAA	0.0238377	AAAA	0.0277111	AAAA	0.042229	AAAA	0.0337122	AAAA	0.0238769	AAAA	0.0161121	AAAA	0.0441896	AAAA
solcap_snp_c1_11907	9	51386555	AABB	0.303067	AABB	0.28996	AABB	0.327266	AABB	0.319791	AAAA	0.0475114	AABB	0.285748	ABBB	0.396492	AABB	0.341401	AABB	0.2815	AABB	0.291809	AAAB	0.606735	ABBB	0.450458	AABB	0.270998	AABB	0.290559	AABB	0.304612	ABBB	0.388362	ABBB	0.441502	ABBB	0.448889	AABB	0.32651	ABBB	0.439959	ABBB	0.440242	AAAB	0.611581	AABB	0.317093	AAAA
solcap_snp_c1_11920	8	47166153	AAAB	0.652117	AABB	0.349047	AABB	0.321596	AABB	0.353421	AABB	0.326517	AABB	0.327156	N	0.207058	ABBB	0.578688	AABB	0.340599	AABB	0.363654	ABBB	0.50818	ABBB	0.529509	AAAA	0.0436276	AAAA	0.0377494	ABBB	0.536018	AABB	0.289148	AABB	0.342268	AABB	0.3195	AABB	0.35984	AABB	0.296371	AABB	0.289299	AAAA	0.0430742	ABBB	0.528288	AAAA
solcap_snp_c1_11935	7	6466545	ABBB	0.473728	AABB	0.294121	AAAB	0.65476	ABBB	0.456169	AAAB	0.677128	ABBB	0.470923	AABB	0.304551	ABBB	0.473623	ABBB	0.494342	AABB	0.287666	AABB	0.317475	BBBB	0.94688	ABBB	0.464556	ABBB	0.461869	BBBB	0.942489	ABBB	0.48604	ABBB	0.45547	ABBB	0.483	ABBB	0.454783	AAAB	0.678882	AAAB	0.67021	AAAB	0.684322	AAAB	0.653524	ABBB
solcap_snp_c1_11948	7	6519894	ABBB	0.555077	BBBB	0.984019	BBBB	0.961174	ABBB	0.544807	AAAB	0.690678	BBBB	0.967521	AAAB	0.727652	AAAB	0.769817	AAAB	0.713828	BBBB	0.960446	AAAB	0.708912	AAAB	0.715469	ABBB	0.57659	BBBB	0.981643	ABBB	0.532742	AAAB	0.715665	AAAB	0.763133	AAAB	0.750881	AAAB	0.740678	AAAB	0.735276	AAAB	0.759912	AAAB	0.729971	AAAB	0.727009	ABBB
solcap_snp_c1_1195	5	51435110	N	0.551337	BBBB	0.921206	BBBB	0.875072	AAAB	0.665088	AAAB	0.631086	BBBB	0.871768	AAAB	0.610953	ABBB	0.465107	BBBB	0.873184	BBBB	0.865036	ABBB	0.488787	N	0.816223	AAAB	0.618797	AAAB	0.657809	AAAB	0.653174	AAAB	0.660123	AAAB	0.670571	AAAB	0.66543	BBBB	0.860641	AAAB	0.70962	AAAB	0.680316	AAAB	0.692579	BBBB	0.856485	BBBB
solcap_snp_c1_11955	2	38837610	BBBB	0.99744	BBBB	0.994517	BBBB	0.974989	BBBB	0.991477	BBBB	0.979372	BBBB	0.992962	BBBB	0.957049	AAAB	0.675382	BBBB	0.994942	AAAB	0.630069	BBBB	0.997522	BBBB	0.992927	BBBB	0.997563	BBBB	0.99439	BBBB	0.989985	BBBB	0.996009	BBBB	0.994023	BBBB	0.995849	BBBB	0.991552	BBBB	0.99351	BBBB	0.992513	BBBB	0.996582	BBBB	0.989707	BBBB
solcap_snp_c1_11972	2	39062507	AABB	0.27354	AAAA	0.0262094	AABB	0.275046	AAAA	0.046741	AABB	0.288656	AAAA	0.0501859	AABB	0.293083	AABB	0.275591	AABB	0.223234	AABB	0.249074	AAAA	0.0452517	AAAA	0.0512656	AABB	0.256067	AAAA	0.0385372	AABB	0.23275	AAAA	0.0413915	AAAA	0.0618927	AAAA	0.0576133	AABB	0.314065	AAAA	0.0508657	AAAA	0.0480854	AAAA	0.0399812	AABB	0.249245	AAAA
solcap_snp_c1_11979	3	12886399	ABBB	0.483586	AABB	0.300705	AAAA	0.112271	AAAA	0.103898	AAAA	0.0811541	AAAA	0.118533	AAAA	0.0950958	AAAA	0.0768518	AAAA	0.0449637	AAAA	0.115294	AABB	0.355655	AABB	0.324207	AAAA	0.0593012	AABB	0.333366	AAAA	0.109626	AABB	0.37879	AABB	0.341315	AABB	0.341848	AAAA	0.102437	AAAA	0.105559	AAAA	0.0957113	AAAA	0.106007	AABB	0.342802	AABB
solcap_snp_c1_11991	10	47398435	ABBB	0.45883	ABBB	0.478331	AABB	0.3314	AABB	0.313219	AABB	0.329991	AAAB	0.737871	ABBB	0.543942	AAAB	0.693787	AABB	0.303265	AABB	0.226579	AAAB	0.71585	AABB	0.305921	ABBB	0.487932	AAAB	0.684118	AAAA	0.0632617	ABBB	0.496131	ABBB	0.505508	ABBB	0.496733	AABB	0.305438	ABBB	0.467085	ABBB	0.528856	AABB	0.36087	ABBB	0.451826	ABBB
solcap_snp_c1_11996	5	45545694	AABB	0.403524	ABBB	0.535524	AABB	0.421112	ABBB	0.539455	AABB	0.407529	AABB	0.367312	N	0.137825	ABBB	0.499218	AAAB	0.737108	AAAB	0.741626	AABB	0.364727	ABBB	0.470572	AAAA	0.036885	AAAA	0.0426531	AAAA	0.0235837	ABBB	0.58145	ABBB	0.570093	ABBB	0.579309	AAAB	0.746011	AABB	0.361628	AABB	0.38675	AABB	0.323889	AAAB	0.693293	AAAA
solcap_snp_c1_11997	5	45545670	AAAA	0.078106	AAAA	0.0567731	AAAA	0.0737428	AABB	0.265145	AAAA	0.0866893	AAAA	0.0715571	AAAA	0.0931157	AAAA	0.0711491	AAAA	0.092091	AAAA	0.0803556	AAAA	0.0919456	AAAA	0.0996968	AAAA	0.0470481	AAAA	0.0684943	AAAA	0.0578647	AAAA	0.0865819	AAAA	0.0747214	AAAA	0.074385	AAAA	0.0940666	AAAA	0.0637663	AAAA	0.0664543	AABB	0.259803	AAAA	0.084709	AAAA
solcap_snp_c1_11998	5	45545592	AAAA	0.0228182	AAAA	0.0185212	AAAA	0.0148146	AABB	0.254088	AAAA	0.012708	AAAA	0.0171599	AAAA	0.0620365	AAAA	0.0288885	AAAA	0.0230973	AAAA	0.0180878	AAAA	0.0186037	AAAA	0.00937099	AAAA	0.0322028	AAAA	0.0208595	AAAA	0.0112996	AAAA	0.0226234	AAAA	0.00330192	AAAA	0.00471962	AAAA	0.011639	AAAA	0.0137152	AAAA	0.00327149	AABB	0.276131	AAAA	0.00664656	AAAA
solcap_snp_c1_12003	5	45542672	BBBB	0.881556	BBBB	0.886923	BBBB	0.882509	AAAB	0.591022	BBBB	0.89454	BBBB	0.882184	BBBB	0.837904	BBBB	0.883998	BBBB	0.872505	BBBB	0.888169	BBBB	0.879646	BBBB	0.879872	BBBB	0.908023	BBBB	0.867372	BBBB	0.868479	BBBB	0.891118	BBBB	0.906575	BBBB	0.892793	BBBB	0.887301	BBBB	0.894111	BBBB	0.88599	AAAB	0.58435	BBBB	0.886236	BBBB
solcap_snp_c1_12005	5	45542551	BBBB	0.985971	BBBB	0.988544	BBBB	0.938337	AAAB	0.71022	BBBB	0.939728	BBBB	0.941271	N	0.823457	BBBB	0.990299	BBBB	0.988032	BBBB	0.949039	BBBB	0.987893	BBBB	0.948099	BBBB	0.978572	BBBB	0.989609	BBBB	0.931226	BBBB	0.988649	BBBB	0.958631	BBBB	0.956153	BBBB	0.948572	BBBB	0.949804	BBBB	0.959381	AAAB	0.734069	BBBB	0.939407	BBBB
solcap_snp_c1_12014	5	45598757	ABBB	0.627428	ABBB	0.605131	BBBB	0.975866	ABBB	0.611745	ABBB	0.66996	ABBB	0.639405	BBBB	0.979364	AABB	0.466934	BBBB	0.97672	BBBB	0.974582	BBBB	0.971572	ABBB	0.676454	BBBB	0.976324	BBBB	0.976221	BBBB	0.977843	BBBB	0.974252	BBBB	0.982999	BBBB	0.981279	BBBB	0.972384	BBBB	0.976826	BBBB	0.97857	ABBB	0.63216	BBBB	0.975717	BBBB
solcap_snp_c1_12015	5	45546177	AAAB	0.664153	ABBB	0.422951	BBBB	0.970823	AAAB	0.616755	ABBB	0.427116	AAAB	0.646125	AAAB	0.644329	AABB	0.329227	ABBB	0.382021	ABBB	0.45361	AAAA	0.0354197	ABBB	0.381382	ABBB	0.388106	N	0.331011	ABBB	0.432188	ABBB	0.388342	ABBB	0.397931	ABBB	0.454188	ABBB	0.41854	AAAB	0.614022	AAAB	0.632913	AAAB	0.695599	ABBB	0.432233	AAAA
solcap_snp_c1_12021	10	45945113	BBBB	0.979675	AAAB	0.825639	N	0.553613	AAAB	0.820922	AAAB	0.825578	ABBB	0.656341	BBBB	0.979173	BBBB	0.977626	BBBB	0.975246	BBBB	0.97833	BBBB	0.979025	BBBB	0.979677	AAAB	0.832902	BBBB	0.980142	AAAB	0.79123	BBBB	0.969363	BBBB	0.975372	BBBB	0.978447	BBBB	0.979255	BBBB	0.98078	BBBB	0.973639	BBBB	0.979596	BBBB	0.974971	AAAB
solcap_snp_c1_12022	10	45944879	AAAA	0.11992	AABB	0.230329	AAAB	0.575689	AABB	0.254163	AABB	0.305751	AAAB	0.560169	AAAA	0.111094	AAAA	0.0980367	AAAA	0.10644	AAAA	0.0830171	AAAA	0.109487	AAAA	0.0989338	AABB	0.290307	AAAA	0.1295	AABB	0.286761	AAAA	0.121642	AAAA	0.0948437	AAAA	0.0973478	AAAA	0.101556	AAAA	0.0980678	AAAA	0.0919826	AAAA	0.094087	AAAA	0.0888304	AABB
solcap_snp_c1_12023	10	45944804	BBBB	0.962383	AAAB	0.729046	AABB	0.323735	AAAB	0.665455	AAAB	0.698847	AABB	0.345077	BBBB	0.980129	BBBB	0.979383	BBBB	0.981339	BBBB	0.948762	BBBB	0.979754	BBBB	0.957229	AAAB	0.692361	BBBB	0.977487	AAAB	0.649991	BBBB	0.975509	BBBB	0.949607	BBBB	0.964808	BBBB	0.953392	BBBB	0.9567	BBBB	0.960029	BBBB	0.965861	BBBB	0.950095	AAAB
solcap_snp_c1_12024	10	45944735	AAAA	0.0100814	AAAB	0.486882	AAAB	0.520508	AABB	0.184082	AAAB	0.519547	AAAB	0.524734	AAAB	0.557622	ABBB	0.403178	AAAA	0.0125346	ABBB	0.379946	AAAA	0.0138944	AAAB	0.55712	AAAB	0.549357	ABBB	0.370002	AABB	0.159387	AAAA	0.0145433	AAAA	0	AAAA	0	AAAA	0	AAAA	0.00216708	AAAA	0	ABBB	0.364976	AAAA	0	AAAB
solcap_snp_c1_12025	10	45944708	BBBB	0.990881	AAAB	0.734705	ABBB	0.421052	AAAB	0.717399	AAAB	0.79739	ABBB	0.449066	BBBB	0.989144	BBBB	0.986907	BBBB	0.988833	BBBB	0.974189	BBBB	0.989251	BBBB	0.980645	AAAB	0.820945	BBBB	0.989829	AAAB	0.708706	BBBB	0.99019	BBBB	0.982216	BBBB	0.981828	BBBB	0.972259	BBBB	0.982071	BBBB	0.980998	BBBB	0.979286	BBBB	0.982283	AAAB
solcap_snp_c1_12026	10	45944663	AAAA	0.0558083	AABB	0.171849	AABB	0.343822	AABB	0.177141	AABB	0.1942	AABB	0.362776	AAAA	0.0428162	AAAA	0.0366007	AAAA	0.0528981	AAAA	0.0445037	AAAA	0.0494758	AAAA	0.0592983	AABB	0.184007	AAAA	0.0482004	AABB	0.154163	AAAA	0.0454978	AAAA	0.0638414	AAAA	0.0534287	AAAA	0.0535045	AAAA	0.0504604	AAAA	0.0435525	AAAA	0.046901	AAAA	0.0507293	AABB
solcap_snp_c1_12027	10	45944648	BBBB	0.941865	AAAB	0.627274	BBBB	0.926196	BBBB	0.930822	AAAB	0.627292	BBBB	0.906826	ABBB	0.504226	AAAB	0.666296	BBBB	0.949524	AAAB	0.593316	BBBB	0.932568	ABBB	0.471997	AAAB	0.616442	AAAB	0.613338	BBBB	0.90509	BBBB	0.94056	BBBB	0.933521	BBBB	0.92147	BBBB	0.942795	BBBB	0.927175	BBBB	0.922844	AAAB	0.636777	BBBB	0.919707	AAAB
solcap_snp_c1_12028	10	45944624	AAAA	0.00534267	ABBB	0.252909	ABBB	0.259898	ABBB	0.125419	ABBB	0.259077	ABBB	0.295071	ABBB	0.282014	ABBB	0.216518	AAAA	0.00528322	ABBB	0.182718	AAAA	0.00611387	ABBB	0.258127	ABBB	0.275609	ABBB	0.212033	ABBB	0.136825	AAAA	0.00920062	AAAA	0.0319253	AAAA	0.0310666	AAAA	0.0304572	AAAA	0.0368955	AAAA	0.0262771	ABBB	0.175911	AAAA	0.0357602	ABBB
solcap_snp_c1_12030	10	45765190	AABB	0.410983	AAAA	0.00455163	AABB	0.246863	AABB	0.403224	AAAA	0.0248995	AABB	0.256135	AABB	0.284995	AABB	0.231261	AABB	0.39446	AABB	0.384319	AABB	0.21457	AABB	0.211799	AAAA	0.0075692	AABB	0.223786	AABB	0.303228	AABB	0.224198	AABB	0.233001	AABB	0.237379	AABB	0.412786	AABB	0.248302	AABB	0.285652	AABB	0.328195	AABB	0.343665	AABB
solcap_snp_c1_12031	10	45929522	BBBB	0.997325	AAAB	0.783302	ABBB	0.588088	BBBB	0.971647	ABBB	0.582667	AABB	0.35444	ABBB	0.617758	BBBB	0.99089	BBBB	0.993508	AAAB	0.789775	BBBB	0.992331	ABBB	0.636283	AABB	0.423432	AAAB	0.75364	BBBB	0.976134	ABBB	0.619988	ABBB	0.620166	ABBB	0.66179	BBBB	0.977242	AAAB	0.819841	AAAB	0.814242	AAAB	0.817084	AAAB	0.817573	BBBB
solcap_snp_c1_12039	*	*	BBBB	0.971948	AABB	0.294428	AABB	0.323838	AAAB	0.729363	AAAA	0.0627285	AABB	0.310138	ABBB	0.509899	ABBB	0.515583	BBBB	0.9708	AAAB	0.698394	AAAB	0.66884	AABB	0.329323	AAAA	0.0365493	AABB	0.314668	AAAB	0.663942	AABB	0.34963	AABB	0.312879	AABB	0.342815	BBBB	0.951589	AAAB	0.724624	AAAB	0.739205	ABBB	0.526082	AAAB	0.69711	AAAB
solcap_snp_c1_12051	6	44608732	AAAB	0.686143	BBBB	0.99058	BBBB	0.988837	AAAB	0.647291	AAAB	0.70108	AAAB	0.673014	N	0.909547	ABBB	0.482391	BBBB	0.987706	ABBB	0.467409	BBBB	0.9905	AAAB	0.692521	BBBB	0.988462	AAAB	0.713167	AAAB	0.694953	BBBB	0.988995	BBBB	0.991456	BBBB	0.992559	BBBB	0.988618	BBBB	0.990707	BBBB	0.986573	AAAB	0.68338	BBBB	0.989657	AAAB
solcap_snp_c1_12057	1	63596570	AAAA	0.0158621	AABB	0.35688	AABB	0.25823	AABB	0.386332	AABB	0.421378	AAAA	0.071481	ABBB	0.49062	AAAA	0.0279449	AAAA	0.0118982	AABB	0.278286	AAAA	0.0218829	AABB	0.355644	AABB	0.239863	AABB	0.365874	AAAA	0.0614112	AAAA	0.0188676	AAAA	0.0517405	AAAA	0.060344	AAAA	0.0618162	AAAA	0.0477632	AAAA	0.0488345	AABB	0.192067	AABB	0.260392	AABB
solcap_snp_c1_12064	1	63596570	AAAA	0.024099	AABB	0.321201	AABB	0.203236	AABB	0.317914	AABB	0.351624	AAAA	0.0151295	AABB	0.4732	N	0.0516242	AAAA	0.0136856	AABB	0.256495	AAAA	0.0233193	AABB	0.352985	AABB	0.22888	AABB	0.364869	AAAA	0.0103416	AAAA	0.0159792	AAAA	0.00952405	AAAA	0.0125697	AAAA	0.00930897	AAAA	0.00920839	AAAA	0.00689157	AABB	0.142544	AABB	0.238378	AABB
solcap_snp_c1_12078	11	33491736	AABB	0.340563	BBBB	0.964748	BBBB	0.929744	AAAB	0.688196	BBBB	0.936554	BBBB	0.935352	BBBB	0.908435	BBBB	0.948129	BBBB	0.945161	AAAB	0.631065	BBBB	0.947136	BBBB	0.937361	BBBB	0.952662	BBBB	0.946328	BBBB	0.935892	BBBB	0.943579	BBBB	0.933722	BBBB	0.942444	BBBB	0.936874	BBBB	0.939742	BBBB	0.947742	BBBB	0.934574	BBBB	0.936006	BBBB
solcap_snp_c1_12082	8	34077547	BBBB	0.997874	AAAB	0.842956	AAAB	0.813051	AAAA	0.0577238	ABBB	0.68598	ABBB	0.612144	AABB	0.44534	AAAB	0.831654	AAAA	0	ABBB	0.581251	ABBB	0.701829	AAAB	0.832673	ABBB	0.672726	AABB	0.40678	BBBB	0.934404	ABBB	0.673846	ABBB	0.646296	ABBB	0.644993	AAAA	0.0468911	ABBB	0.723872	ABBB	0.669001	AAAB	0.852618	AABB	0.436732	ABBB
solcap_snp_c1_12106	1	62802774	AABB	0.407712	AABB	0.350065	AABB	0.349037	AAAA	0.0108145	AAAA	0.00538693	N	0.996102	AABB	0.372412	AABB	0.387772	AAAA	0.0190132	AABB	0.329387	ABBB	0.552854	ABBB	0.568019	AAAA	0.0128884	ABBB	0.574325	AABB	0.313535	AABB	0.346473	AABB	0.403511	AABB	0.372516	AAAA	0.0126241	AABB	0.379516	AABB	0.347949	AABB	0.386669	AABB	0.341315	ABBB
solcap_snp_c1_12108	1	62803009	BBBB	0.91722	BBBB	0.93882	BBBB	0.90941	BBBB	0.92588	BBBB	0.9367	BBBB	0.91967	BBBB	0.948263	BBBB	0.927973	BBBB	0.909096	BBBB	0.909487	BBBB	0.925143	BBBB	0.925946	BBBB	0.957119	BBBB	0.934392	BBBB	0.908212	BBBB	0.922093	BBBB	0.92887	BBBB	0.918731	BBBB	0.918222	BBBB	0.926068	BBBB	0.932086	BBBB	0.925849	BBBB	0.918343	BBBB
solcap_snp_c1_12114	1	62851452	AAAA	0.0558607	AAAA	0.051329	AAAA	0.0756225	AAAA	0.0702476	AAAA	0.0625181	AAAA	0.0732914	ABBB	0.444609	AAAA	0.0750084	AABB	0.323598	AABB	0.353006	AAAA	0.0458095	AAAA	0.0575809	AABB	0.331659	AAAA	0.0493304	AAAA	0.0700502	AABB	0.342383	AABB	0.36287	AABB	0.348606	AABB	0.37706	AAAA	0.0623552	AAAA	0.0682132	AAAA	0.0575289	AAAA	0.0499523	AAAA
solcap_snp_c1_12118	1	62612685	ABBB	0.441403	AABB	0.264591	AAAB	0.62965	AAAA	0.0423017	AAAB	0.599292	AAAA	0.0727517	AABB	0.331805	AABB	0.293615	AAAA	0.0409949	AABB	0.252838	AABB	0.280266	AABB	0.269688	ABBB	0.475094	AAAA	0.0503195	AAAA	0.0545375	AABB	0.273709	AABB	0.271797	AABB	0.267874	AAAA	0.0474395	AAAA	0.0496345	AAAA	0.0378228	AABB	0.266319	AAAA	0.0474726	AAAA
solcap_snp_c1_12152	1	52318789	AAAB	0.634449	AAAB	0.566376	BBBB	0.948545	N	0.530616	AAAB	0.631018	BBBB	0.945555	AAAB	0.599868	AAAB	0.642939	BBBB	0.982652	AAAB	0.573842	BBBB	0.983718	BBBB	0.945275	BBBB	0.974899	BBBB	0.983811	BBBB	0.94121	BBBB	0.979584	BBBB	0.960047	BBBB	0.959188	BBBB	0.949407	BBBB	0.951969	BBBB	0.959031	BBBB	0.958992	BBBB	0.953886	AAAB
solcap_snp_c1_1216	5	51998374	AAAA	0.0614282	AAAA	0.0564075	AAAA	0.07605	AAAA	0.060079	AAAA	0.0760849	AAAA	0.0910288	N	0.161638	AAAA	0.0823319	AAAA	0.0861886	ABBB	0.505339	AAAA	0.0782791	AAAA	0.0712416	AAAA	0.0721984	AAAA	0.0830235	AAAA	0.0757823	AAAA	0.0806372	AAAA	0.080762	AAAA	0.0700786	AAAA	0.0777531	AAAA	0.080297	AAAA	0.0706208	AABB	0.339668	AAAA	0.0751841	AAAA
solcap_snp_c1_12160	11	16140733	N	0.722838	AAAA	0.0334659	AAAA	0.0509001	AAAA	0.0614688	AAAA	0.056342	AAAA	0.05258	AAAA	0.0856417	AAAA	0.0391289	AAAA	0.0445429	AABB	0.308957	AAAA	0.0389345	AAAA	0.0467214	AAAA	0.0343089	AAAA	0.0328507	AAAA	0.0580397	AAAA	0.0390004	AAAA	0.049828	AAAA	0.0490208	AAAA	0.0615781	AAAA	0.0472243	AAAA	0.047512	AAAA	0.0404973	AAAA	0.0447874	AAAA
solcap_snp_c1_12161	8	36109444	ABBB	0.542509	AABB	0.341843	ABBB	0.574847	BBBB	0.987225	ABBB	0.585853	BBBB	0.987816	ABBB	0.569788	AAAA	0.120348	AAAB	0.718219	AAAB	0.749422	ABBB	0.582588	AAAB	0.768591	AAAB	0.785758	AAAB	0.74949	AAAB	0.78925	AAAB	0.73656	AAAB	0.782979	AAAB	0.786418	AAAB	0.763151	AAAB	0.789073	AAAB	0.778248	ABBB	0.606562	BBBB	0.992338	AAAB
solcap_snp_c1_12162	8	36109390	ABBB	0.42132	ABBB	0.416937	AAAB	0.735253	AAAA	0.0121206	ABBB	0.494354	AAAB	0.69634	AABB	0.318102	AAAB	0.649985	AABB	0.306753	AAAB	0.680738	AAAB	0.600936	ABBB	0.505903	ABBB	0.442579	AABB	0.338368	ABBB	0.461447	ABBB	0.415774	ABBB	0.437642	ABBB	0.443395	AABB	0.323006	AABB	0.246945	AABB	0.233122	ABBB	0.417919	AABB	0.283488	ABBB
solcap_snp_c1_12166	8	41635071	N	0.471287	AAAB	0.767331	AAAB	0.773074	ABBB	0.573462	AABB	0.373072	AAAB	0.776645	N	0.451306	AAAB	0.751326	AAAB	0.756807	ABBB	0.513973	ABBB	0.571274	ABBB	0.564307	ABBB	0.626312	ABBB	0.597742	BBBB	0.930383	ABBB	0.57721	ABBB	0.591746	ABBB	0.579325	AAAB	0.733111	ABBB	0.590555	ABBB	0.544234	AABB	0.357403	AAAB	0.717994	AAAB
solcap_snp_c1_12169	2	31520933	AAAB	0.70981	BBBB	0.9786	BBBB	0.960127	AAAB	0.696986	AAAB	0.729099	AAAB	0.729519	ABBB	0.583217	BBBB	0.972194	ABBB	0.448568	AAAB	0.689	BBBB	0.981521	BBBB	0.967385	ABBB	0.516285	BBBB	0.980607	AAAB	0.710418	BBBB	0.979369	BBBB	0.976165	BBBB	0.972359	ABBB	0.439674	BBBB	0.973303	BBBB	0.970229	BBBB	0.976852	AAAB	0.720715	BBBB
solcap_snp_c1_12178	9	53687100	AAAB	0.702313	AAAB	0.637614	AAAB	0.666648	ABBB	0.501214	BBBB	0.936222	AAAB	0.631326	AAAB	0.674484	ABBB	0.516243	AAAB	0.609999	AAAB	0.665139	AAAB	0.641257	ABBB	0.515443	BBBB	0.97142	ABBB	0.454268	ABBB	0.505175	ABBB	0.443804	ABBB	0.508532	ABBB	0.527214	AAAB	0.660762	ABBB	0.440741	ABBB	0.506453	ABBB	0.468247	BBBB	0.93249	ABBB
solcap_snp_c1_12179	9	53723836	AAAB	0.668979	ABBB	0.462262	AAAB	0.646376	AAAB	0.645337	AAAB	0.667595	ABBB	0.44169	AAAB	0.651925	AAAB	0.664122	BBBB	0.961171	AAAB	0.632068	ABBB	0.445876	ABBB	0.438025	BBBB	0.972955	AABB	0.322368	AAAB	0.639686	ABBB	0.437319	ABBB	0.454234	ABBB	0.478529	BBBB	0.941359	AAAB	0.641194	AAAB	0.640631	AAAB	0.633955	AABB	0.305667	AAAB
solcap_snp_c1_12187	*	*	AABB	0.194075	AAAA	0.0371689	AAAA	0.0515072	AABB	0.265623	AAAA	0.0503206	AAAA	0.0580065	AABB	0.106448	AAAA	0.0437836	AAAA	0.0390541	AAAA	0.0479841	AAAA	0.0475391	AAAA	0.0364016	AAAA	0.0363577	AAAA	0.0387016	AAAA	0.0384382	AAAA	0.037102	AAAA	0.0379801	AAAA	0.0376995	AAAA	0.04156	AAAA	0.0380246	AAAA	0.0420334	AABB	0.183706	AAAA	0.0362165	AAAA
solcap_snp_c1_1219	5	51994498	AAAA	0.0157309	AAAA	0.0109766	AAAA	0.018105	AAAA	0.0194231	AAAA	0.0227488	AAAA	0.0205882	AAAA	0.0178245	AAAA	0.0104013	AAAA	0.0132871	ABBB	0.53954	AAAA	0.0206516	AAAA	0.0283898	AAAA	0.0117016	AAAA	0.0178451	AAAA	0.0253762	AAAA	0.0111418	AAAA	0.0162949	AAAA	0.0233929	AAAA	0.0324552	AAAA	0.0142249	AAAA	0.0209005	AABB	0.363732	AAAA	0.0294661	AAAA
solcap_snp_c1_12208	7	1499128	AAAA	0.0169754	AAAA	0.00880968	AAAA	0.0206763	AAAA	0.0107008	AAAA	0.00662327	AAAA	0.0042552	AABB	0.323255	AAAA	0.0678202	AAAA	0.0177236	AAAA	0.0174537	AAAA	0.00908057	AAAA	0.0225862	AAAA	0.0047508	AAAA	0.00668456	AAAA	0.00981266	AAAA	0.00557059	AAAA	0.0119214	AAAA	0.00349974	AAAA	0.02865	AABB	0.415029	AABB	0.42282	AAAA	0.0505489	AAAA	0.0314947	AAAA
solcap_snp_c1_12220	10	59236087	ABBB	0.4328	BBBB	0.956114	BBBB	0.930074	BBBB	0.9325	BBBB	0.916135	BBBB	0.918361	BBBB	0.94678	AAAB	0.651505	BBBB	0.947425	BBBB	0.917317	BBBB	0.944078	BBBB	0.932032	BBBB	0.947455	BBBB	0.958499	BBBB	0.916159	BBBB	0.934671	BBBB	0.918798	BBBB	0.927034	BBBB	0.932357	BBBB	0.908456	BBBB	0.921792	AAAB	0.651874	BBBB	0.91226	BBBB
solcap_snp_c1_12229	10	59261401	AABB	0.251307	AAAB	0.595896	AABB	0.297635	ABBB	0.423714	AABB	0.296542	AABB	0.292568	AABB	0.309521	AABB	0.269299	AAAB	0.60158	ABBB	0.391489	ABBB	0.407454	ABBB	0.404372	AAAA	0.0172873	AAAA	0.032325	AABB	0.264796	ABBB	0.404432	ABBB	0.422924	ABBB	0.453622	AAAB	0.597127	ABBB	0.468175	ABBB	0.422562	AABB	0.249253	ABBB	0.432519	ABBB
solcap_snp_c1_12234	10	59403404	ABBB	0.462984	AABB	0.314781	ABBB	0.502194	ABBB	0.430792	ABBB	0.458224	AABB	0.301324	AAAB	0.591582	AABB	0.352067	AAAA	0.0122451	ABBB	0.457193	ABBB	0.461173	ABBB	0.461317	AAAB	0.683418	AAAB	0.664475	AAAB	0.578689	ABBB	0.488663	ABBB	0.440436	ABBB	0.481537	AAAA	0.0219451	ABBB	0.474722	ABBB	0.467753	ABBB	0.517028	ABBB	0.429524	ABBB
solcap_snp_c1_12236	10	59445183	AABB	0.331639	ABBB	0.422155	AABB	0.343243	ABBB	0.470567	ABBB	0.453244	ABBB	0.451717	AAAB	0.578655	AABB	0.337126	ABBB	0.446627	AABB	0.288897	AABB	0.333923	AABB	0.346239	ABBB	0.455086	AABB	0.344778	AABB	0.345806	AABB	0.313411	AABB	0.349709	AABB	0.336278	ABBB	0.432839	AABB	0.334473	AABB	0.34451	AAAA	0.160585	N	0.399162	AABB
solcap_snp_c1_12251	2	34237017	BBBB	0.909314	BBBB	0.879305	BBBB	0.861662	BBBB	0.886313	BBBB	0.903601	AAAB	0.664362	BBBB	0.898464	AAAB	0.701576	BBBB	0.838961	AAAB	0.645957	AAAB	0.617865	AAAB	0.652256	BBBB	0.920987	BBBB	0.873895	AAAB	0.654522	BBBB	0.840827	BBBB	0.874077	BBBB	0.868173	BBBB	0.86382	AAAB	0.639324	AAAB	0.682475	BBBB	0.902035	BBBB	0.87525	BBBB
solcap_snp_c1_12256	2	34213463	AAAB	0.75773	ABBB	0.61129	ABBB	0.611885	AAAB	0.74836	ABBB	0.608652	AAAB	0.733541	ABBB	0.613441	ABBB	0.664454	BBBB	0.96712	AAAB	0.743951	AAAB	0.747141	ABBB	0.618603	N	0.692256	BBBB	0.970762	BBBB	0.953501	BBBB	0.970751	BBBB	0.960918	BBBB	0.963049	BBBB	0.95469	BBBB	0.961503	BBBB	0.958291	ABBB	0.61881	BBBB	0.956621	ABBB
solcap_snp_c1_12257	2	34211649	AABB	0.284785	ABBB	0.393428	ABBB	0.421081	ABBB	0.425155	ABBB	0.434614	AABB	0.287467	ABBB	0.435775	ABBB	0.439601	AABB	0.301435	AABB	0.250103	AABB	0.246017	ABBB	0.404843	ABBB	0.430032	AABB	0.299194	AAAA	0.0447297	AABB	0.298369	AABB	0.323801	AABB	0.30813	AABB	0.311802	AABB	0.265749	AABB	0.281606	AAAB	0.606488	ABBB	0.428544	AAAB
solcap_snp_c1_12264	2	34171906	AABB	0.325475	ABBB	0.565312	AAAB	0.805961	ABBB	0.581288	AAAB	0.806401	AABB	0.404528	AABB	0.376314	ABBB	0.540232	AABB	0.315259	ABBB	0.584877	AAAB	0.781781	AABB	0.34793	ABBB	0.577334	ABBB	0.574743	ABBB	0.597899	AAAB	0.778084	AAAB	0.797292	AAAB	0.800035	AABB	0.347302	ABBB	0.607139	ABBB	0.563737	AAAB	0.825914	AABB	0.365206	AABB
solcap_snp_c1_12287	2	34078475	AABB	0.41225	ABBB	0.631486	AABB	0.372428	AAAA	0.0461867	AABB	0.37473	ABBB	0.571871	ABBB	0.57254	AABB	0.465815	AAAA	0.0621382	AAAA	0.0537904	AABB	0.369513	AAAB	0.807574	AABB	0.416106	AAAA	0.0625873	AABB	0.389083	AAAA	0.0708488	AAAA	0.0531066	AAAA	0.0618693	AAAA	0.0455877	AABB	0.379725	AABB	0.346655	AAAA	0.0340051	ABBB	0.605773	AABB
solcap_snp_c1_12305	2	27459050	BBBB	0.97395	AAAB	0.628427	AAAA	0.0664433	ABBB	0.452225	BBBB	0.981842	AAAB	0.597709	N	0.908251	BBBB	0.976952	ABBB	0.431488	ABBB	0.46601	BBBB	0.969669	BBBB	0.975282	BBBB	0.986388	AAAA	0.0182684	ABBB	0.482637	AAAB	0.586867	AAAB	0.594182	AAAB	0.57938	ABBB	0.485088	AABB	0.352708	AABB	0.360218	AAAB	0.60103	AAAB	0.674217	BBBB
solcap_snp_c1_12310	2	27553265	ABBB	0.532177	AABB	0.339283	BBBB	0.979262	ABBB	0.590661	BBBB	0.981391	BBBB	0.980559	BBBB	0.993725	ABBB	0.566844	ABBB	0.484778	ABBB	0.580395	BBBB	0.989717	BBBB	0.977281	BBBB	0.996377	BBBB	0.991188	BBBB	0.971112	AAAB	0.678142	AAAB	0.734804	AAAB	0.741919	ABBB	0.537094	BBBB	0.977329	BBBB	0.980491	AAAB	0.773589	ABBB	0.54227	N
solcap_snp_c1_12320	2	27375174	BBBB	0.926154	BBBB	0.942368	BBBB	0.886541	BBBB	0.911465	BBBB	0.899566	BBBB	0.900553	N	0.831929	BBBB	0.939853	BBBB	0.923649	AAAB	0.64675	BBBB	0.930776	BBBB	0.903673	AAAB	0.629547	BBBB	0.930749	BBBB	0.900873	BBBB	0.922394	BBBB	0.912757	BBBB	0.908737	BBBB	0.916988	BBBB	0.912292	BBBB	0.916011	BBBB	0.908016	BBBB	0.900447	BBBB
solcap_snp_c1_12330	2	27618698	BBBB	0.992756	BBBB	0.996034	ABBB	0.432676	BBBB	0.98463	AAAB	0.622379	ABBB	0.417946	AAAB	0.552327	BBBB	0.980019	BBBB	0.994342	BBBB	0.983353	AAAB	0.642022	ABBB	0.422487	BBBB	0.996779	ABBB	0.416432	BBBB	0.989266	AAAB	0.607323	AAAB	0.593455	AAAB	0.608125	BBBB	0.983716	AAAB	0.644673	AAAB	0.57932	AAAB	0.624467	BBBB	0.985308	ABBB
solcap_snp_c1_12339	2	27411239	BBBB	0.991021	BBBB	0.989197	AAAB	0.751085	BBBB	1	BBBB	0.995055	ABBB	0.543874	BBBB	0.903292	AAAB	0.723777	BBBB	0.990519	AAAB	0.715239	ABBB	0.504373	AAAB	0.771758	AAAB	0.765901	BBBB	0.990708	ABBB	0.471355	AAAB	0.721433	AAAB	0.731764	AAAB	0.739398	BBBB	0.99819	AAAB	0.745011	AAAB	0.762372	BBBB	0.998567	BBBB	0.999954	BBBB
solcap_snp_c1_12345	2	27412222	BBBB	0.976233	BBBB	0.982086	BBBB	0.970507	BBBB	0.96701	BBBB	0.971283	BBBB	0.971973	N	0.883415	BBBB	0.969225	BBBB	0.976888	AAAB	0.64022	BBBB	0.971962	BBBB	0.967505	AAAB	0.673733	BBBB	0.972535	BBBB	0.965504	BBBB	0.975174	BBBB	0.968112	BBBB	0.973466	BBBB	0.971559	BBBB	0.968564	BBBB	0.972681	BBBB	0.973353	BBBB	0.970606	BBBB
solcap_snp_c1_12354	2	27419948	BBBB	0.941975	BBBB	0.929586	BBBB	0.904184	BBBB	0.91936	BBBB	0.918201	BBBB	0.91394	N	0.836088	BBBB	0.945367	BBBB	0.94362	AAAB	0.578496	ABBB	0.492259	AAAB	0.622779	AAAB	0.62142	BBBB	0.935298	BBBB	0.907242	AAAB	0.566003	AAAB	0.543009	AAAB	0.580426	BBBB	0.917397	BBBB	0.919421	BBBB	0.924978	BBBB	0.928453	BBBB	0.909917	BBBB
solcap_snp_c1_12373	2	37530501	AABB	0.314719	ABBB	0.480742	ABBB	0.50215	AAAB	0.680478	AABB	0.331744	AABB	0.353444	AAAB	0.658565	ABBB	0.486873	BBBB	0.989571	AAAB	0.614736	ABBB	0.461378	ABBB	0.489988	AAAB	0.669452	AABB	0.29514	AABB	0.30802	AAAB	0.687423	AAAB	0.684079	AAAB	0.671393	BBBB	0.983287	AABB	0.317358	AABB	0.301988	AABB	0.309176	BBBB	0.989674	BBBB
solcap_snp_c1_12375	2	37530951	AABB	0.274547	AAAA	0.0500424	AABB	0.259624	AAAA	0.0711833	AABB	0.30564	AAAA	0.0591146	AABB	0.288015	AABB	0.283002	AABB	0.232395	AABB	0.25388	AAAA	0.0708283	AAAA	0.0719184	AABB	0.228925	AAAA	0.0675763	AABB	0.243834	AAAA	0.0635442	AAAA	0.065959	AAAA	0.067663	AABB	0.26279	AAAA	0.0517202	AAAA	0.0615373	AAAA	0.0460351	AABB	0.281944	AAAA
solcap_snp_c1_12377	2	37341815	AABB	0.363748	AABB	0.290051	ABBB	0.428203	ABBB	0.457301	ABBB	0.468415	AABB	0.344954	ABBB	0.48987	ABBB	0.501109	AAAB	0.666219	ABBB	0.476481	ABBB	0.466823	AABB	0.313431	AAAB	0.656184	AAAA	0.00867159	AAAB	0.662299	AABB	0.294665	AABB	0.29638	AABB	0.272195	AAAB	0.643213	AABB	0.306856	AABB	0.29018	ABBB	0.437444	BBBB	0.98469	AABB
solcap_snp_c1_12382	2	37654538	AAAA	0.0109802	AAAA	0.00923764	AAAA	0.0216403	AAAA	0.0148493	AAAA	0.00875073	AAAA	0.02261	N	0.131484	AABB	0.410189	AAAA	0.021972	AABB	0.297363	AAAA	0.0118112	AAAA	0.0264369	AAAA	0.011752	AAAA	0.0169181	AAAA	0.0160316	AAAA	0.0173607	AAAA	0.0182299	AAAA	0.0198373	AAAA	0.0173547	AAAA	0.0251582	AAAA	0.0160171	AAAA	0.0156484	AAAA	0.00499743	AAAA
solcap_snp_c1_12386	2	37411847	BBBB	0.981055	ABBB	0.469988	BBBB	0.969206	ABBB	0.557899	ABBB	0.458454	ABBB	0.474085	AAAB	0.64687	AAAB	0.653052	ABBB	0.539919	ABBB	0.47393	AAAB	0.657697	AAAB	0.60833	AAAB	0.617281	AAAB	0.652799	AAAB	0.607093	BBBB	0.981141	BBBB	0.97465	BBBB	0.978409	ABBB	0.513331	AAAB	0.671006	AAAB	0.651311	BBBB	0.979833	ABBB	0.504347	AAAB
solcap_snp_c1_12409	6	36765007	ABBB	0.509944	AABB	0.249852	AAAB	0.703125	ABBB	0.493047	BBBB	0.975962	BBBB	0.986649	AAAB	0.685052	ABBB	0.520849	AABB	0.280003	ABBB	0.489675	AAAB	0.721222	ABBB	0.49422	AAAB	0.718983	BBBB	0.996974	ABBB	0.442547	AABB	0.257041	AABB	0.295787	AABB	0.247096	AABB	0.272955	AAAB	0.752323	AAAB	0.711725	BBBB	0.988509	AAAB	0.700398	ABBB
solcap_snp_c1_12414	5	47122961	AAAA	0.0187966	AAAA	0.0043471	AAAA	0.024	AAAA	0.0160012	AAAA	0.0231376	AAAA	0.0250761	N	0.087644	AABB	0.369043	AAAA	0.00607613	AABB	0.370167	AAAA	0.0137204	AAAA	0.0242649	AAAA	0.000318695	AAAA	0.0145271	AAAA	0.0215381	AAAA	0.0134268	AAAA	0.0202199	AAAA	0.0139188	AAAA	0.0156959	AAAA	0.0210521	AAAA	0.0119408	AABB	0.340502	AAAA	0.0221143	AAAA
solcap_snp_c1_12419	5	47340872	AAAB	0.592912	BBBB	0.992314	BBBB	0.991678	BBBB	0.99771	BBBB	0.997172	AAAB	0.645498	BBBB	0.991678	AAAB	0.551375	BBBB	0.986086	AAAB	0.584883	BBBB	0.989773	BBBB	0.998834	BBBB	0.998569	BBBB	0.992483	BBBB	0.996491	BBBB	0.989012	BBBB	0.997637	BBBB	0.996596	BBBB	0.994857	BBBB	0.996178	BBBB	0.99653	BBBB	0.995965	BBBB	0.99778	BBBB
solcap_snp_c1_12424	5	47001476	AAAB	0.833263	AAAB	0.774608	AAAB	0.774646	BBBB	0.989319	BBBB	0.992466	ABBB	0.686716	BBBB	1	AAAB	0.871395	BBBB	0.997338	AAAB	0.858025	BBBB	1	AAAB	0.828937	AAAB	0.852877	BBBB	0.999372	AAAB	0.817033	BBBB	1	BBBB	0.995452	BBBB	0.997443	BBBB	0.994422	AAAB	0.855916	AAAB	0.839635	AAAB	0.842898	BBBB	0.997302	BBBB
solcap_snp_c1_12439	5	47324660	AAAB	0.728145	AAAB	0.710732	AAAA	0.0111467	BBBB	0.971155	ABBB	0.494424	ABBB	0.529994	ABBB	0.528033	AAAB	0.695933	BBBB	0.988977	AAAB	0.677345	BBBB	0.986751	AAAB	0.704589	AABB	0.373848	BBBB	0.988525	AAAB	0.690088	BBBB	0.986311	BBBB	0.978972	BBBB	0.97795	BBBB	0.972861	AAAB	0.70123	AAAB	0.713085	ABBB	0.507018	AAAB	0.737209	AAAB
solcap_snp_c1_12442	5	47309777	ABBB	0.56603	AABB	0.364726	BBBB	0.969764	AAAA	0.0782472	ABBB	0.611765	ABBB	0.557163	ABBB	0.583719	N	0.490163	AAAA	0.0260107	AABB	0.400428	AABB	0.361397	AABB	0.377035	AAAB	0.805249	ABBB	0.562918	AABB	0.322022	AAAA	0.0204758	AAAA	0.05764	AAAA	0.068324	AAAA	0.0877388	AABB	0.43475	AABB	0.382387	ABBB	0.576295	AAAB	0.784165	ABBB
solcap_snp_c1_12445	5	47309196	AABB	0.297779	AAAA	0.0184576	AAAA	0.0172427	AAAA	0.00015219	AAAA	0.0048246	AAAA	0.0182327	AAAA	0.0187928	AABB	0.280678	AAAA	0.0263447	AAAA	0	AAAA	0.0212576	AAAA	0.0138076	AAAA	0.0239293	ABBB	0.471291	AAAA	0.0172396	AAAA	0.0203575	AAAA	0.0130895	AAAA	0.0216035	AAAA	0.0129639	AAAA	0.0112005	AAAA	0.0238817	AAAA	0.017044	AAAA	0.0166904	AABB
solcap_snp_c1_12446	5	47309135	AAAB	0.771293	BBBB	0.986852	AAAB	0.762246	BBBB	0.971907	BBBB	0.972757	AAAB	0.825352	N	0.94323	AAAB	0.772087	BBBB	0.985338	AAAB	0.740168	BBBB	0.98903	BBBB	0.968226	BBBB	0.983714	BBBB	0.987648	BBBB	0.965236	BBBB	0.983858	BBBB	0.977196	BBBB	0.972695	BBBB	0.973239	BBBB	0.973092	BBBB	0.974933	AAAB	0.8298	BBBB	0.971497	BBBB
solcap_snp_c1_12447	5	47309125	AAAB	0.7958	BBBB	0.982161	AAAB	0.803372	BBBB	0.931783	BBBB	0.947244	AAAB	0.834137	BBBB	0.954027	AAAB	0.806571	BBBB	0.985332	AAAB	0.748496	BBBB	0.982899	BBBB	0.947383	BBBB	0.9775	BBBB	0.983257	BBBB	0.937731	BBBB	0.98141	BBBB	0.957408	BBBB	0.95377	BBBB	0.940384	BBBB	0.951024	BBBB	0.9571	AAAB	0.820212	BBBB	0.941319	BBBB
solcap_snp_c1_12449	5	47308843	AAAB	0.708511	AAAB	0.74438	N	0.475267	BBBB	0.957279	BBBB	0.966726	AAAB	0.683054	AAAB	0.762426	BBBB	0.988438	BBBB	0.992316	AAAB	0.844935	BBBB	0.99131	AAAB	0.727512	ABBB	0.518514	ABBB	0.611645	AAAB	0.72347	BBBB	0.993219	BBBB	0.967706	BBBB	0.9691	BBBB	0.956154	AAAB	0.750841	AAAB	0.747936	AAAB	0.705004	AABB	0.357909	ABBB
solcap_snp_c1_12454	5	49094113	N	0.608155	BBBB	0.921944	AAAA	0.18087	ABBB	0.468767	ABBB	0.451084	AABB	0.348239	ABBB	0.585646	ABBB	0.467863	ABBB	0.517301	AABB	0.308248	ABBB	0.526613	ABBB	0.469891	AABB	0.357212	ABBB	0.505489	AABB	0.383223	ABBB	0.441985	ABBB	0.506966	ABBB	0.467203	ABBB	0.565734	ABBB	0.536194	ABBB	0.575724	AABB	0.327589	N	0.6251	N
solcap_snp_c1_12455	5	49094140	AAAB	0.590193	AAAB	0.633653	AAAA	0.0717119	ABBB	0.532223	ABBB	0.472169	AABB	0.371338	AAAB	0.576791	AAAB	0.610726	AABB	0.371247	ABBB	0.506126	AABB	0.362091	ABBB	0.469199	ABBB	0.493119	AABB	0.37189	ABBB	0.511203	ABBB	0.523014	ABBB	0.506123	ABBB	0.506793	AABB	0.413919	AABB	0.381381	AABB	0.395334	ABBB	0.478732	AAAB	0.64749	AAAB
solcap_snp_c1_1249	5	51980344	N	0.468817	AABB	0.393092	AABB	0.363672	AAAB	0.622968	AABB	0.388645	ABBB	0.525427	ABBB	0.533998	ABBB	0.503995	ABBB	0.56301	AAAB	0.741839	AABB	0.370404	ABBB	0.48753	ABBB	0.552323	ABBB	0.51255	AAAB	0.690558	AAAA	0.034188	AAAA	0.0936719	AAAA	0.0755805	ABBB	0.547004	ABBB	0.526229	ABBB	0.558339	ABBB	0.525182	AABB	0.377019	AABB
solcap_snp_c1_12509	2	45147257	AABB	0.367404	AAAA	0.00223775	AABB	0.361933	AAAA	0.0368636	AAAA	0.0362116	AAAA	0.02866	AABB	0.325098	AAAA	0.0101803	AAAA	0.00554025	AAAA	0.0474405	AAAA	0.00267203	AAAA	0.046392	AAAA	0.0145429	AAAA	0.00265779	AAAA	0.0557413	AAAA	0	AAAA	0.045472	AAAA	0.0516584	AAAA	0.0575992	AAAA	0.0412119	AAAA	0.0340575	AABB	0.402036	AABB	0.37882	AAAA
solcap_snp_c1_12564	4	64549009	BBBB	0.895192	BBBB	0.921047	BBBB	0.892272	BBBB	0.909799	ABBB	0.479144	BBBB	0.89264	AAAB	0.624325	AAAB	0.600702	BBBB	0.898988	BBBB	0.923887	BBBB	0.897232	BBBB	0.888841	AAAB	0.61382	AAAB	0.595203	BBBB	0.918529	BBBB	0.880369	BBBB	0.912311	BBBB	0.918089	BBBB	0.921909	BBBB	0.905678	BBBB	0.899226	BBBB	0.898443	ABBB	0.480722	AAAB
solcap_snp_c1_12584	10	5232221	AAAA	0	AAAA	0.00321788	AAAA	0.0274537	AAAA	0.0260957	AAAA	0.0206216	AAAA	0.028302	AAAA	0.000940511	AABB	0.313955	AAAA	0.00288521	AAAA	0.0254262	AAAA	0.00752386	AAAA	0.0241646	AAAA	0.0037526	AAAA	0.00532352	AAAA	0.0353103	AAAA	0.00272656	AAAA	0.025204	AAAA	0.024268	AAAA	0.0234719	AAAA	0.0266294	AAAA	0.0293586	AABB	0.30225	AAAA	0.0225514	AAAA
solcap_snp_c1_12588	10	5026436	AAAA	0	AAAA	0.00265147	AAAA	0.0441307	AAAA	0.0362503	AAAA	0.0439134	AAAA	0.0327836	AAAA	0	AABB	0.344643	AAAA	0.00310813	AAAA	0.0426191	AAAA	0.00405594	AAAA	0.0426134	AAAA	0.00464194	AAAA	0.00402656	AAAA	0.0457113	AAAA	0.00306186	AAAA	0.0408277	AAAA	0.0322174	AAAA	0.0355694	AAAA	0.0503357	AAAA	0.0347699	AABB	0.331813	AAAA	0.041503	AAAA
solcap_snp_c1_12619	10	56753834	AAAA	0.0607031	ABBB	0.365115	AABB	0.20896	ABBB	0.286992	ABBB	0.342664	ABBB	0.339848	AABB	0.213694	AAAB	0.555363	ABBB	0.347491	AAAA	0.0601679	ABBB	0.377443	AABB	0.207779	AABB	0.226844	AABB	0.203926	AAAB	0.557394	ABBB	0.354134	ABBB	0.344228	ABBB	0.342224	ABBB	0.3527	AABB	0.210003	AABB	0.206256	AABB	0.131338	AABB	0.195452	ABBB
solcap_snp_c1_1264	11	40194139	BBBB	0.980001	BBBB	0.978716	ABBB	0.549277	BBBB	0.983982	BBBB	0.981609	BBBB	0.981266	AAAB	0.706032	BBBB	0.973239	BBBB	0.982474	BBBB	0.982162	AAAB	0.703641	AAAB	0.685502	BBBB	0.98158	BBBB	0.979848	BBBB	0.980308	BBBB	0.978653	BBBB	0.97858	BBBB	0.980152	BBBB	0.981704	BBBB	0.982955	BBBB	0.980634	BBBB	0.982577	BBBB	0.978551	AAAB
solcap_snp_c1_12644	10	56723338	BBBB	0.977967	BBBB	0.972011	BBBB	0.950986	AAAB	0.530813	BBBB	0.957477	BBBB	0.957035	N	0.836409	ABBB	0.436001	BBBB	0.977639	BBBB	0.959423	BBBB	0.971185	BBBB	0.949828	BBBB	0.977471	BBBB	0.969539	BBBB	0.960528	BBBB	0.969964	BBBB	0.959855	BBBB	0.962648	BBBB	0.960999	BBBB	0.95627	BBBB	0.961314	AAAB	0.589695	BBBB	0.956534	BBBB
solcap_snp_c1_12685	9	52417397	AAAB	0.695296	AABB	0.320864	AABB	0.429508	ABBB	0.571376	BBBB	0.888846	AAAB	0.662901	ABBB	0.467384	BBBB	0.88319	ABBB	0.545603	BBBB	0.977547	AABB	0.35396	ABBB	0.531769	BBBB	0.933873	AAAA	0.0323855	BBBB	0.977962	AABB	0.341682	AABB	0.298061	AABB	0.349829	ABBB	0.572793	ABBB	0.519541	ABBB	0.510899	ABBB	0.501992	N	0.848001	ABBB
solcap_snp_c1_12691	6	37867794	ABBB	0.750805	ABBB	0.70795	AABB	0.489357	ABBB	0.73039	ABBB	0.760269	ABBB	0.715082	BBBB	0.979485	ABBB	0.7407	ABBB	0.727109	ABBB	0.734211	BBBB	0.979875	AAAB	0.889454	AABB	0.521184	BBBB	0.975503	AAAB	0.882888	BBBB	0.97503	AAAB	0.919392	AAAB	0.927952	ABBB	0.697948	AAAB	0.913322	N	0.936018	ABBB	0.761376	AAAB	0.907198	ABBB
solcap_snp_c1_12702	12	50137237	BBBB	0.955989	AAAB	0.578218	AAAB	0.56258	ABBB	0.376799	BBBB	0.922421	AABB	0.223497	AAAB	0.589587	AAAB	0.507415	AAAB	0.493604	N	0.427943	AAAB	0.635911	N	0.432291	ABBB	0.341538	AAAB	0.615365	AAAB	0.511894	AAAB	0.5417	AAAB	0.51342	AAAB	0.515748	AAAB	0.470522	AAAB	0.670074	AAAB	0.640822	ABBB	0.365163	ABBB	0.312663	AAAB
solcap_snp_c1_1271	11	40432650	AAAB	0.719745	BBBB	0.988836	AAAB	0.699099	AAAB	0.71079	AAAB	0.711534	BBBB	0.958138	ABBB	0.517207	BBBB	0.970431	BBBB	0.985474	N	0.643385	BBBB	0.987098	ABBB	0.506447	ABBB	0.569483	AAAB	0.692913	BBBB	0.95239	BBBB	0.98443	BBBB	0.965062	BBBB	0.969351	BBBB	0.957494	BBBB	0.964601	BBBB	0.969174	AAAB	0.716144	AAAB	0.718502	AAAB
solcap_snp_c1_12749	3	34638581	ABBB	0.465679	AABB	0.218102	AABB	0.282566	ABBB	0.482434	AAAB	0.572626	AAAB	0.598648	AABB	0.238681	AABB	0.240742	ABBB	0.37042	AAAB	0.5481	AAAB	0.60323	ABBB	0.383263	ABBB	0.389664	AAAA	0.0361198	AAAB	0.552969	AAAB	0.602732	AAAB	0.626323	AAAB	0.624401	ABBB	0.386844	ABBB	0.366458	ABBB	0.381799	ABBB	0.354554	AABB	0.265295	AABB
solcap_snp_c1_12751	3	34637736	AABB	0.289453	AAAA	0.0087073	AABB	0.318664	AAAA	0.00264228	AAAA	0.0113038	AAAA	0.0168563	AAAA	0.00426341	AAAA	0.0157374	AAAA	0.0154236	AAAA	0.00122677	AAAA	0.0141856	AAAA	0.00453413	AAAA	0.00982585	AABB	0.335325	AAAA	0.0126366	AAAA	0.0134279	AAAA	0.00367102	AAAA	0.00261939	AAAA	0.000134609	AAAA	0.00951029	AAAA	0.0047414	AABB	0.261884	AAAA	0	AABB
solcap_snp_c1_12771	2	44810486	AAAB	0.601471	BBBB	0.965068	AAAB	0.556702	BBBB	0.949328	BBBB	0.942791	BBBB	0.93847	AAAB	0.560021	BBBB	0.942533	BBBB	0.952993	BBBB	0.946703	AAAB	0.550312	BBBB	0.949898	BBBB	0.953028	AAAB	0.55702	BBBB	0.941369	BBBB	0.951879	BBBB	0.946172	BBBB	0.944432	BBBB	0.940035	BBBB	0.949183	BBBB	0.95274	AAAB	0.605442	AAAB	0.611829	AAAB
solcap_snp_c1_12786	9	47559641	AAAB	0.605795	BBBB	0.991485	BBBB	0.955054	BBBB	0.955774	BBBB	0.960131	BBBB	0.960694	N	0.818761	AAAB	0.540702	BBBB	0.989573	BBBB	0.956365	BBBB	0.992836	BBBB	0.953522	BBBB	0.984947	BBBB	0.98444	BBBB	0.952448	BBBB	0.990759	BBBB	0.968906	BBBB	0.965557	BBBB	0.952824	BBBB	0.965865	BBBB	0.964307	AAAB	0.579845	BBBB	0.95172	BBBB
solcap_snp_c1_12797	9	47458361	AABB	0.385259	ABBB	0.527172	AAAB	0.747352	AAAB	0.752548	AAAB	0.730671	AAAB	0.746757	BBBB	0.998276	BBBB	0.99342	ABBB	0.468498	ABBB	0.533594	AAAB	0.723832	AAAA	0.0346662	BBBB	0.994089	AABB	0.375569	ABBB	0.562257	BBBB	0.992512	BBBB	0.988616	BBBB	0.986487	ABBB	0.551941	ABBB	0.58638	ABBB	0.58686	BBBB	0.981468	ABBB	0.553659	AAAB
solcap_snp_c1_12798	9	47458102	AAAB	0.581843	AAAB	0.605605	ABBB	0.417854	BBBB	0.979068	AAAB	0.634835	ABBB	0.434962	AABB	0.268627	AABB	0.269907	BBBB	0.969822	BBBB	0.970785	ABBB	0.410244	BBBB	0.973214	ABBB	0.385982	AAAB	0.575025	ABBB	0.383356	AABB	0.226572	AABB	0.260296	AABB	0.266791	BBBB	0.971546	ABBB	0.431177	ABBB	0.411646	AAAA	0.00965976	BBBB	0.964826	AAAB
solcap_snp_c1_12802	9	47662364	AABB	0.263044	BBBB	0.990487	BBBB	0.971271	AAAB	0.667685	AAAB	0.623022	AAAB	0.61535	BBBB	0.938686	BBBB	0.986487	AAAB	0.632101	AAAB	0.666253	BBBB	0.987655	AABB	0.232462	AAAB	0.651787	AABB	0.238226	BBBB	0.972561	BBBB	0.988397	BBBB	0.979788	BBBB	0.976545	AAAB	0.636684	AAAB	0.625464	AAAB	0.575099	BBBB	0.984929	AAAB	0.637019	AAAB
solcap_snp_c1_12821	3	859369	AAAA	0.0597584	AAAA	0.0512943	AAAA	0.166293	AAAA	0.14189	AABB	0.335915	AAAA	0.137993	AABB	0.275877	AAAA	0.0533378	AAAA	0.0540052	AAAA	0.124447	AABB	0.317079	AAAA	0.129475	AABB	0.308629	AAAA	0.0592468	AAAA	0.149768	AABB	0.279432	AABB	0.334381	AABB	0.299976	AAAA	0.132672	AAAA	0.114896	AAAA	0.126221	AAAA	0.129791	AAAA	0.137568	AAAA
solcap_snp_c1_12825	3	872029	AAAA	0.0330051	AAAA	0.0119145	AAAA	0.0676349	AABB	0.300547	AAAA	0.0512078	AAAA	0.0675443	AAAA	0.147445	AABB	0.295331	AABB	0.349992	AAAA	0.0615548	AABB	0.34039	AABB	0.271519	AAAA	0.031061	AABB	0.376611	AABB	0.314745	AAAA	0.0227453	AAAA	0.0536461	AAAA	0.048282	AABB	0.363041	AABB	0.281414	AABB	0.297052	ABBB	0.505818	AAAA	0.0633298	AABB
solcap_snp_c1_12835	5	17840305	AAAB	0.696717	AAAB	0.675563	BBBB	0.980446	AAAB	0.711589	AAAB	0.708803	BBBB	0.984895	AAAB	0.715956	AAAB	0.697985	AAAB	0.691226	AAAB	0.682222	AAAB	0.688988	AAAB	0.693263	ABBB	0.419844	BBBB	0.996509	BBBB	0.988426	AAAB	0.687041	AAAB	0.697571	AAAB	0.717707	AAAB	0.711191	AAAB	0.756565	AAAB	0.713938	AAAB	0.713902	BBBB	0.989751	BBBB
solcap_snp_c1_12858	1	11395918	AABB	0.374596	ABBB	0.548502	BBBB	0.932268	AAAB	0.780787	BBBB	0.943345	BBBB	0.93451	BBBB	0.956442	ABBB	0.502797	BBBB	0.974725	AAAB	0.718914	BBBB	0.97444	BBBB	0.94528	BBBB	0.967335	AAAB	0.70358	BBBB	0.928979	BBBB	0.978592	BBBB	0.95384	BBBB	0.954099	BBBB	0.939335	BBBB	0.950264	BBBB	0.961421	AAAB	0.749748	AAAB	0.685784	BBBB
solcap_snp_c1_1286	11	40508905	AAAA	0.0351381	AABB	0.28973	AAAA	0.0472522	AABB	0.310144	AAAA	0.047173	AAAA	0.0532558	AABB	0.279901	AABB	0.322569	AABB	0.297906	AAAA	0.0516234	ABBB	0.449496	AAAA	0.0525347	AAAA	0.0416103	AAAA	0.0370504	AAAA	0.0499051	AABB	0.305011	AABB	0.313706	AABB	0.312244	AABB	0.333599	AABB	0.259894	AABB	0.296634	AABB	0.290448	AAAA	0.0581708	AABB
solcap_snp_c1_12877	4	64022298	AAAB	0.705833	BBBB	0.984236	AAAB	0.681054	BBBB	0.98008	BBBB	0.973902	BBBB	0.97455	BBBB	0.939052	BBBB	0.982202	BBBB	0.979816	BBBB	0.979979	BBBB	0.983174	BBBB	0.980223	BBBB	0.977883	BBBB	0.978384	AAAB	0.654931	AAAB	0.673565	AAAB	0.695424	AAAB	0.706172	BBBB	0.978274	BBBB	0.976331	BBBB	0.979409	BBBB	0.986793	BBBB	0.981676	AAAB
solcap_snp_c1_12895	12	3145554	BBBB	0.978339	BBBB	0.982244	AAAB	0.681293	BBBB	0.955712	AAAB	0.699183	AAAB	0.695505	N	0.899521	AAAB	0.705767	BBBB	0.979365	BBBB	0.946313	BBBB	0.97914	ABBB	0.528354	ABBB	0.497142	BBBB	0.977593	BBBB	0.946762	AAAB	0.669978	AAAB	0.684772	AAAB	0.659593	BBBB	0.947767	AAAB	0.688107	AAAB	0.692745	BBBB	0.965493	BBBB	0.95109	BBBB
solcap_snp_c1_12896	11	44360143	AABB	0.319601	AAAA	0.0749817	AAAA	0.0953346	AAAA	0.086159	AAAA	0.0708625	AAAA	0.0735637	AAAA	0.127432	AAAA	0.0850659	AAAA	0.0755978	AAAA	0.0858471	AAAA	0.0838138	AAAA	0.0768259	AAAA	0.0687294	AAAA	0.0868807	AAAA	0.0771586	AAAA	0.077954	AAAA	0.0991997	AAAA	0.0819254	AAAA	0.086194	AAAA	0.0708029	AAAA	0.0872862	AAAA	0.0685003	AAAA	0.0896803	AAAA
solcap_snp_c1_12922	6	141184	AAAB	0.645803	BBBB	0.981097	BBBB	0.96755	BBBB	0.967078	BBBB	0.972303	BBBB	0.963121	BBBB	0.978607	BBBB	0.976316	BBBB	0.978725	AAAB	0.713551	BBBB	0.976832	BBBB	0.954903	BBBB	0.974942	BBBB	0.984025	BBBB	0.964396	BBBB	0.974317	BBBB	0.964885	BBBB	0.959219	BBBB	0.960427	BBBB	0.971244	BBBB	0.969	AAAB	0.815297	AAAB	0.753982	BBBB
solcap_snp_c1_12926	1	13545700	AAAA	0.00433862	AAAA	0.00879531	AAAA	0.0379919	AAAA	0.0184306	AAAA	0.0325569	AAAA	0.046143	AAAA	0.00518933	AAAA	0.000661132	AAAA	0.0117631	AAAA	0.0184669	AAAA	0.011509	AAAA	0.033882	AABB	0.343088	AAAA	0.0111359	AAAA	0.0328132	AABB	0.326602	AABB	0.347489	AABB	0.33512	AAAA	0.0358494	AABB	0.349748	AABB	0.351017	AAAA	0.027766	AAAA	0.032369	AABB
solcap_snp_c1_12938	1	13392443	AAAB	0.650242	AAAB	0.679511	BBBB	0.950523	AAAB	0.660189	BBBB	0.955072	BBBB	0.948027	BBBB	0.948638	AAAB	0.69395	BBBB	0.989195	AAAB	0.640305	BBBB	0.988473	BBBB	0.953932	BBBB	0.97839	BBBB	0.982593	BBBB	0.949916	BBBB	0.984858	BBBB	0.961574	BBBB	0.963624	BBBB	0.952254	BBBB	0.957285	BBBB	0.96069	AAAB	0.682134	BBBB	0.955143	BBBB
solcap_snp_c1_12945	4	57899405	ABBB	0.466644	ABBB	0.455313	ABBB	0.500204	AABB	0.325002	AABB	0.304075	ABBB	0.490433	AAAB	0.7252	ABBB	0.497271	AAAB	0.694895	AABB	0.315744	AABB	0.323088	AAAA	0.0407337	AAAB	0.667944	ABBB	0.507479	AAAB	0.649967	AAAA	0.00698073	AAAA	0.0402125	AAAA	0.0382453	N	0.617185	ABBB	0.501598	ABBB	0.499064	ABBB	0.495147	ABBB	0.505195	ABBB
solcap_snp_c1_12976	7	44649580	ABBB	0.391683	ABBB	0.37234	AAAA	0.00845615	AAAA	0.00726568	AAAA	0.013409	AAAA	0.00904506	AAAA	0.00652752	AAAA	0.00548766	AAAA	0.00676845	AAAA	0.0117284	AAAA	0.00790123	AABB	0.226116	AAAA	0.00712946	AAAA	0.00790929	AABB	0.239723	AAAA	0.00789174	AAAA	0.0148112	AAAA	0.0124343	AAAA	0.00507252	AAAA	0.011404	AAAA	0.00991547	AAAA	0.00933749	AABB	0.257663	ABBB
solcap_snp_c1_12978	7	44649433	AAAB	0.62292	AAAB	0.56261	AAAA	0.0592862	AAAA	0.0929297	AAAA	0.0781397	AABB	0.260409	AAAA	0.0982182	ABBB	0.528198	ABBB	0.442854	AABB	0.264146	ABBB	0.420267	AABB	0.254677	AAAA	0.0557469	AABB	0.27929	N	0.38076	ABBB	0.459313	ABBB	0.449747	ABBB	0.434731	ABBB	0.445509	AABB	0.258312	AABB	0.312859	AABB	0.30782	AABB	0.301344	AAAB
solcap_snp_c1_12981	10	56985771	BBBB	0.960979	BBBB	0.973442	BBBB	0.904263	BBBB	0.916025	BBBB	0.916163	AAAB	0.674931	AAAB	0.728833	BBBB	0.957123	BBBB	0.963387	AAAB	0.683501	BBBB	0.968775	BBBB	0.908325	AAAB	0.729361	BBBB	0.965542	BBBB	0.896799	BBBB	0.969298	BBBB	0.924187	BBBB	0.926773	BBBB	0.896293	BBBB	0.914397	BBBB	0.918726	BBBB	0.928642	BBBB	0.912063	BBBB
solcap_snp_c1_13006	10	4043034	AAAA	0.0117924	AAAB	0.632508	AABB	0.274616	AABB	0.2676	ABBB	0.443313	AAAB	0.719549	ABBB	0.435045	AABB	0.28377	ABBB	0.458297	AAAB	0.652399	AAAB	0.619158	ABBB	0.441618	AABB	0.298063	AAAB	0.636774	ABBB	0.459401	AAAB	0.620642	AAAB	0.644327	AAAB	0.638495	ABBB	0.413502	ABBB	0.492234	ABBB	0.437112	ABBB	0.455102	ABBB	0.42603	ABBB
solcap_snp_c1_13025	10	3970339	BBBB	0.989161	BBBB	0.987139	BBBB	0.970848	BBBB	0.974003	BBBB	0.97098	AAAB	0.716494	BBBB	0.963195	BBBB	0.985447	ABBB	0.561178	AABB	0.310412	BBBB	0.986206	BBBB	0.969206	BBBB	0.978476	AAAB	0.707866	ABBB	0.524335	ABBB	0.51352	ABBB	0.528271	ABBB	0.548988	ABBB	0.531672	AAAB	0.792021	AAAB	0.758596	AAAB	0.757638	AAAB	0.732423	BBBB
solcap_snp_c1_1304	11	39251823	AABB	0.295021	AAAA	0	AABB	0.317312	AAAA	0.105469	ABBB	0.447798	AABB	0.320746	AAAA	0	AAAA	0	AAAA	0	ABBB	0.447987	AAAA	0.0748502	AAAA	0.115361	AABB	0.291992	AAAA	0	AAAA	0.105458	AAAA	0.0678199	AAAA	0.114739	AAAA	0.140955	AAAA	0.0935368	AAAA	0.0921322	AAAA	0.0606902	AAAA	0.0702987	AAAA	0.133632	AAAA
solcap_snp_c1_13043	8	39670914	AAAB	0.593617	AABB	0.251033	AAAA	0.0318264	AAAA	0.031165	AABB	0.271114	AAAA	0.0439807	AAAA	0.0873615	AABB	0.273284	AAAA	0.03613	AABB	0.197478	AAAA	0.0362585	AAAA	0.0446124	AABB	0.268975	AABB	0.279674	AABB	0.27898	AAAA	0.0372289	AAAA	0.0334919	AAAA	0.0364298	AAAA	0.0414169	AAAA	0.0405468	AAAA	0.03571	AAAA	0.0213016	AABB	0.26308	AABB
solcap_snp_c1_13052	3	4382671	ABBB	0.540841	AAAB	0.645212	AAAB	0.643796	BBBB	0.982292	AAAB	0.632664	ABBB	0.555411	N	0.930434	AAAB	0.638173	AAAB	0.621259	ABBB	0.485974	BBBB	0.98868	AAAB	0.663266	AAAB	0.612096	AAAB	0.653782	ABBB	0.483403	BBBB	0.986857	BBBB	0.982637	BBBB	0.983442	AAAB	0.663136	BBBB	0.978653	BBBB	0.982165	AAAB	0.670398	AAAB	0.678306	BBBB
solcap_snp_c1_13059	3	4234685	ABBB	0.56943	ABBB	0.576303	BBBB	0.942658	ABBB	0.389557	ABBB	0.55072	ABBB	0.556299	ABBB	0.552205	ABBB	0.586294	AAAA	0.0290479	ABBB	0.386426	ABBB	0.513011	AAAA	0.0699774	ABBB	0.701671	ABBB	0.430369	ABBB	0.546729	AABB	0.228588	AABB	0.201027	AABB	0.198709	AAAA	0.0519342	AAAA	0.0477238	AAAA	0.049469	ABBB	0.565498	ABBB	0.708411	AAAA
solcap_snp_c1_13066	12	30582910	ABBB	0.486552	AAAB	0.637093	BBBB	0.968847	AAAB	0.65568	BBBB	0.96439	AAAB	0.660657	AAAB	0.702996	AAAB	0.629343	ABBB	0.414478	ABBB	0.445835	AAAB	0.645042	AAAB	0.653696	BBBB	0.977294	AAAB	0.670342	BBBB	0.971784	BBBB	0.972147	BBBB	0.972087	BBBB	0.969352	ABBB	0.456586	AAAB	0.665152	AAAB	0.68085	AAAB	0.735567	ABBB	0.475973	AAAB
solcap_snp_c1_13068	5	45125984	ABBB	0.413976	AABB	0.22763	BBBB	0.960915	ABBB	0.427202	ABBB	0.400281	ABBB	0.404256	ABBB	0.40354	AABB	0.275849	AABB	0.251331	ABBB	0.408238	AAAA	0.0260534	AAAA	0.0356914	ABBB	0.45779	AAAB	0.579705	ABBB	0.394199	ABBB	0.392236	ABBB	0.417486	ABBB	0.432528	AABB	0.275959	ABBB	0.388433	ABBB	0.421388	ABBB	0.388795	ABBB	0.433178	AABB
solcap_snp_c1_13085	4	68734083	AAAB	0.608772	BBBB	0.921397	AAAB	0.591447	AABB	0.287959	AABB	0.283388	AAAB	0.614479	AABB	0.357988	N	0.567195	N	0.403727	ABBB	0.430586	ABBB	0.420632	AAAA	0.0911548	AAAA	0.0939459	ABBB	0.452785	AAAB	0.640653	AAAB	0.574771	AAAB	0.574987	AAAB	0.635496	ABBB	0.418937	AABB	0.282912	AABB	0.28875	ABBB	0.448326	AAAB	0.609961	ABBB
solcap_snp_c1_13099	8	49061844	AABB	0.428656	AAAA	0.0161019	ABBB	0.600714	AAAA	0.0518304	ABBB	0.599533	AABB	0.364178	ABBB	0.588769	ABBB	0.695475	AAAA	0.0231281	AABB	0.486276	ABBB	0.577743	AAAA	0.0275029	ABBB	0.716651	AABB	0.399003	ABBB	0.623223	AABB	0.368963	AABB	0.437125	AABB	0.438296	AAAA	0.0531302	ABBB	0.630557	ABBB	0.675174	ABBB	0.626305	N	0.536227	ABBB
solcap_snp_c1_13116	8	49071663	BBBB	0.98817	BBBB	0.991546	AABB	0.31587	BBBB	0.933836	AABB	0.289075	AAAB	0.474217	AABB	0.388819	ABBB	0.694869	BBBB	0.987124	ABBB	0.632311	ABBB	0.658961	BBBB	0.942198	AAAA	0.0173153	ABBB	0.681502	ABBB	0.645139	BBBB	0.986561	BBBB	0.960277	BBBB	0.948668	BBBB	0.92413	ABBB	0.681849	ABBB	0.674034	AAAB	0.498579	AAAB	0.488001	AAAB
solcap_snp_c1_13135	6	51484815	AAAA	0.0519691	AABB	0.315563	AAAA	0.0691131	AAAA	0.0734035	AAAA	0.0796349	AAAA	0.0664619	N	0.193578	AABB	0.327169	AAAA	0.0409785	AABB	0.296718	AAAA	0.0433151	AABB	0.309495	AAAA	0.0355908	AAAA	0.045435	AAAA	0.0474216	AAAA	0.0372347	AAAA	0.0498438	AAAA	0.0484028	AAAA	0.0611464	AAAA	0.044729	AAAA	0.0427693	AABB	0.336685	AAAA	0.0681245	AAAA
solcap_snp_c1_13155	6	51617848	ABBB	0.542627	AAAA	0.0432666	AABB	0.356943	AAAA	0.063613	ABBB	0.540935	AAAB	0.611667	AABB	0.303602	AABB	0.312878	AAAA	0.060303	ABBB	0.458899	ABBB	0.481528	AABB	0.350298	AAAB	0.733022	AABB	0.291126	ABBB	0.500404	AAAB	0.616133	AAAB	0.647733	AAAB	0.634783	AAAA	0.071964	ABBB	0.493855	ABBB	0.481708	ABBB	0.440526	AABB	0.311022	AABB
solcap_snp_c1_13172	4	66920028	ABBB	0.468763	ABBB	0.503862	BBBB	0.977283	BBBB	0.977773	AAAB	0.720402	AAAB	0.757475	AAAB	0.688812	BBBB	0.972731	BBBB	0.980948	BBBB	0.980581	AAAB	0.653486	BBBB	0.983232	ABBB	0.51437	AAAB	0.699357	BBBB	0.981885	AAAB	0.661461	AAAB	0.671191	AAAB	0.670134	BBBB	0.979719	AAAB	0.717574	AAAB	0.704205	ABBB	0.496589	BBBB	0.980516	BBBB
solcap_snp_c1_1318	11	39410461	N	0.468133	AAAA	0.0285219	BBBB	0.847291	AAAB	0.547906	AAAB	0.552814	AABB	0.296566	ABBB	0.382512	AABB	0.303916	N	0.47511	BBBB	0.907686	AAAB	0.505854	AAAB	0.537674	AAAB	0.516593	AABB	0.314114	ABBB	0.397663	ABBB	0.364482	ABBB	0.399154	ABBB	0.365394	AAAB	0.542345	ABBB	0.390013	ABBB	0.406679	AABB	0.2196	AAAB	0.513014	AAAA
solcap_snp_c1_13187	2	32669719	ABBB	0.449045	ABBB	0.375828	AAAA	0.00412862	ABBB	0.391251	AAAA	0.0145177	ABBB	0.405794	ABBB	0.409882	ABBB	0.438832	AABB	0.236024	ABBB	0.396169	ABBB	0.40174	ABBB	0.421728	AABB	0.2646	ABBB	0.402188	AABB	0.241263	AABB	0.241731	AABB	0.232376	AABB	0.218073	AABB	0.225421	AABB	0.261277	AABB	0.233385	AABB	0.214896	AAAB	0.572743	ABBB
solcap_snp_c1_13229	8	6541246	ABBB	0.469615	AABB	0.31962	AAAB	0.667644	BBBB	0.946927	AAAB	0.688466	AABB	0.381338	ABBB	0.506616	ABBB	0.50936	BBBB	0.931963	AAAB	0.63566	AAAB	0.652205	BBBB	0.950912	AAAB	0.70624	ABBB	0.45112	AAAB	0.624946	BBBB	0.938096	BBBB	0.947576	BBBB	0.947776	BBBB	0.941719	BBBB	0.94556	BBBB	0.949346	AAAB	0.743876	AABB	0.329541	BBBB
solcap_snp_c1_1323	11	39607245	AABB	0.338045	BBBB	0.949151	AAAA	0.045766	ABBB	0.51447	AABB	0.280173	AABB	0.283117	AABB	0.375762	AAAA	0.0676932	ABBB	0.433397	AAAA	0.0388338	AABB	0.349354	ABBB	0.493198	AABB	0.359753	ABBB	0.42258	ABBB	0.509458	N	0.394266	ABBB	0.532475	ABBB	0.53671	ABBB	0.516252	ABBB	0.505984	ABBB	0.544699	ABBB	0.452342	ABBB	0.507044	AABB
solcap_snp_c1_13230	8	6659364	AAAA	0.0730177	AAAA	0.0684161	ABBB	0.328936	ABBB	0.351326	AAAB	0.491626	AAAA	0.0865874	ABBB	0.326067	AABB	0.197868	ABBB	0.326326	AABB	0.194218	ABBB	0.327898	AABB	0.180903	ABBB	0.309264	AABB	0.220277	AAAA	0.0687769	AABB	0.186593	AABB	0.219839	AABB	0.202165	ABBB	0.340256	AABB	0.205109	AABB	0.231392	ABBB	0.302043	AAAA	0.074746	AAAB
solcap_snp_c1_13236	2	31663285	ABBB	0.478633	ABBB	0.462974	AABB	0.319151	AAAB	0.673414	AABB	0.305734	AABB	0.301724	ABBB	0.486603	AAAA	0.046976	ABBB	0.41913	AABB	0.295627	ABBB	0.465797	AABB	0.321069	AAAB	0.666088	AABB	0.35217	AAAB	0.684871	ABBB	0.483339	ABBB	0.527996	ABBB	0.499485	ABBB	0.429815	AABB	0.307927	AABB	0.334298	AABB	0.307139	ABBB	0.517849	AAAA
solcap_snp_c1_13243	10	59608971	BBBB	0.985206	BBBB	0.986457	AAAB	0.734628	ABBB	0.532526	ABBB	0.552936	ABBB	0.522738	AABB	0.406565	AAAB	0.741264	BBBB	0.988743	BBBB	0.949019	ABBB	0.541472	AAAB	0.740908	AABB	0.319915	ABBB	0.520073	ABBB	0.508793	ABBB	0.581526	ABBB	0.522638	ABBB	0.545356	BBBB	0.956997	AAAB	0.746477	AAAB	0.717806	AAAB	0.744073	ABBB	0.543066	ABBB
solcap_snp_c1_13246	10	59563905	AAAA	0.0376767	AAAA	0.0475975	AAAA	0.0317315	AAAA	0.0185712	AAAA	0.0312723	AAAA	0.0425633	AAAA	0.0462525	AABB	0.31154	AAAA	0.0467682	AAAA	0.018091	AAAA	0.0556799	AAAA	0.023828	AAAA	0.0350893	AAAA	0.0500598	AAAA	0.0209282	AAAA	0.0475407	AAAA	0.0288487	AAAA	0.022746	AAAA	0.0114688	AAAA	0.0323167	AAAA	0.0254464	AABB	0.303842	AABB	0.352626	AAAA
solcap_snp_c1_13268	10	59520440	AAAA	0.0261402	ABBB	0.463294	AABB	0.316001	AABB	0.301453	AABB	0.341873	AABB	0.321186	N	0.378314	AAAA	0.0420894	AABB	0.335668	AAAA	0.0080462	AABB	0.308849	AABB	0.319135	AAAA	0.0169668	AAAA	0.0224369	AAAA	0.0135731	AABB	0.320664	AABB	0.348571	AABB	0.335146	AABB	0.327925	AAAA	0.0127734	AAAA	0.0122198	AAAA	0.0148277	AABB	0.303133	AABB
solcap_snp_c1_13289	1	5505021	AAAA	0.0771373	ABBB	0.498448	AABB	0.335817	AABB	0.365099	AAAA	0.0902152	AABB	0.312773	ABBB	0.454566	ABBB	0.437822	AAAB	0.725122	AAAB	0.656457	AAAB	0.613904	ABBB	0.50899	ABBB	0.448008	AAAB	0.743944	AAAB	0.710183	AAAB	0.657668	AAAB	0.659117	AAAB	0.659711	AAAB	0.704861	BBBB	0.910987	BBBB	0.916099	N	0.571281	ABBB	0.505808	AAAB
solcap_snp_c1_13293	1	5505313	ABBB	0.521113	AAAB	0.70715	BBBB	0.942533	AAAB	0.679262	BBBB	0.951767	AAAB	0.691167	BBBB	0.99309	BBBB	0.987412	BBBB	0.992557	BBBB	0.950576	BBBB	0.990165	BBBB	0.948691	BBBB	0.987375	BBBB	0.993127	BBBB	0.959352	BBBB	0.994306	BBBB	0.966371	BBBB	0.969036	BBBB	0.938058	BBBB	0.958589	BBBB	0.970614	BBBB	0.965219	BBBB	0.945641	BBBB
solcap_snp_c1_13296	1	5523061	AAAB	0.617091	AAAB	0.560123	AABB	0.307901	ABBB	0.413178	AABB	0.337039	AAAB	0.658511	AAAB	0.637406	BBBB	0.972704	AAAB	0.635074	BBBB	0.970868	AAAB	0.663866	ABBB	0.45784	ABBB	0.44974	AAAB	0.607006	ABBB	0.458884	BBBB	0.988289	BBBB	0.978269	BBBB	0.976483	AAAB	0.641363	BBBB	0.975002	BBBB	0.978781	BBBB	0.977487	AAAB	0.622983	AAAB
solcap_snp_c1_1331	11	39748931	AABB	0.32268	AAAA	0.0163306	ABBB	0.40959	AAAA	0	ABBB	0.412023	AAAA	0	AABB	0.323291	AAAA	0.0438221	AAAA	0.0162107	AAAA	0	AAAA	0.0209156	AAAA	0.00404713	ABBB	0.418999	AAAA	0.0151174	AAAA	0	AAAA	0.0182248	AAAA	0	AAAA	0	AAAA	0	AAAA	0.00362239	AAAA	0.000244717	AAAA	0	AAAA	0.00304322	AAAA
solcap_snp_c1_13318	1	5431075	AAAA	0.00853189	AAAA	0.00921813	AAAA	0	AABB	0.283128	AAAA	0	AABB	0.322322	ABBB	0.453482	AABB	0.239988	ABBB	0.41432	AAAB	0.671472	ABBB	0.445078	AABB	0.254371	ABBB	0.434781	ABBB	0.436558	AAAB	0.623441	AAAB	0.630105	AAAB	0.681674	AAAB	0.648223	ABBB	0.405678	BBBB	0.934327	BBBB	0.949454	AAAB	0.626417	ABBB	0.400722	AABB
solcap_snp_c1_13349	4	70589201	ABBB	0.529556	ABBB	0.52485	AABB	0.360609	AABB	0.35604	AAAA	0.111505	AAAA	0.108255	AABB	0.371018	AAAA	0.150928	AAAA	0.0885008	ABBB	0.523744	ABBB	0.489952	AAAA	0.125718	AAAA	0.124214	AAAA	0.0894472	AABB	0.367223	AAAB	0.654913	AAAB	0.699854	AAAB	0.672884	AAAA	0.179083	AABB	0.339413	AABB	0.378293	AAAA	0.108769	AABB	0.410766	AABB
solcap_snp_c1_13378	7	46816703	AAAB	0.683108	ABBB	0.498425	BBBB	0.964811	AAAB	0.696469	AAAB	0.653869	AAAB	0.685843	AAAB	0.658495	AAAB	0.747691	AAAB	0.6913	AAAB	0.660722	BBBB	0.979504	AAAB	0.713491	BBBB	0.985888	BBBB	0.983573	BBBB	0.964877	AAAB	0.707147	AAAB	0.703178	AAAB	0.703178	AAAB	0.674767	AAAB	0.701477	AAAB	0.727962	AABB	0.3212	ABBB	0.493308	BBBB
solcap_snp_c1_13385	7	46943587	AABB	0.356332	AABB	0.456062	ABBB	0.706063	AABB	0.388582	AABB	0.369256	AAAA	0.0782606	AABB	0.357728	AABB	0.413837	AABB	0.316918	AABB	0.399437	AAAA	0.0198214	AAAA	0.121458	AAAA	0.0539338	AAAA	0.0169714	AABB	0.388642	AAAA	0.0250922	AAAA	0.125579	AAAA	0.122813	AABB	0.411664	AAAA	0.109453	AAAA	0.102192	AAAA	0.100097	AAAA	0.158628	AABB
solcap_snp_c1_13396	4	51021590	AABB	0.368224	AABB	0.292083	AABB	0.349935	ABBB	0.510974	AABB	0.348804	AAAA	0.0725875	AAAA	0.0274628	ABBB	0.517298	ABBB	0.485957	AABB	0.321941	ABBB	0.49356	AABB	0.333892	AAAA	0.0271342	AAAA	0.0383026	AABB	0.301679	AABB	0.326101	AABB	0.315362	AABB	0.330846	ABBB	0.481215	AABB	0.347963	AABB	0.346284	AABB	0.317189	AAAA	0.0654116	AAAA
solcap_snp_c1_1341	9	4795129	AAAA	0	AAAA	0.0263656	AAAA	0.0333996	AAAA	0.0259395	AAAA	0.029677	AABB	0.331643	AAAA	0.0491038	AAAA	0.0024151	AAAA	0.0202936	ABBB	0.442213	AAAA	0.0355141	AAAA	0.0386885	AABB	0.301569	AAAA	0.0124211	AAAA	0.0243806	AAAA	0.0142538	AAAA	0.0195243	AAAA	0.0215323	AAAA	0.0320443	AAAA	0.0271678	AAAA	0.0315578	AAAA	0.0194762	AABB	0.265305	AAAA
solcap_snp_c1_13422	6	36435709	ABBB	0.420259	AAAB	0.598006	BBBB	0.953645	AAAB	0.559647	BBBB	0.959287	BBBB	0.950226	BBBB	0.953698	N	0.296001	BBBB	0.938261	BBBB	0.963612	BBBB	0.947512	BBBB	0.968951	BBBB	0.977925	BBBB	0.949106	AAAB	0.603013	BBBB	0.950571	BBBB	0.963124	BBBB	0.963783	BBBB	0.966528	BBBB	0.972695	BBBB	0.964754	ABBB	0.373629	AAAB	0.640379	BBBB
solcap_snp_c1_13429	1	59363481	BBBB	0.980179	AAAB	0.817658	BBBB	0.961986	AAAB	0.785588	BBBB	0.967412	BBBB	0.971315	BBBB	0.974469	AAAB	0.809509	BBBB	0.989726	BBBB	0.972528	BBBB	0.988027	BBBB	0.965187	BBBB	0.986836	BBBB	0.985728	BBBB	0.965656	BBBB	0.987972	BBBB	0.98275	BBBB	0.983672	BBBB	0.976049	BBBB	0.96896	BBBB	0.981543	BBBB	0.97945	BBBB	0.975246	BBBB
solcap_snp_c1_13430	1	59363461	AABB	0.308728	ABBB	0.408758	AAAA	0.0170335	AABB	0.269153	ABBB	0.470029	AAAA	0.0167205	AABB	0.284213	AAAB	0.647485	AAAA	0	AABB	0.287597	AAAA	0	AAAA	0.0277006	AAAA	0.00176565	AABB	0.265126	AAAA	0.0269156	AAAA	0	AAAA	0.019912	AAAA	0.017852	AAAA	0.0241731	AAAA	0.0234085	AAAA	0.0203083	AABB	0.277292	ABBB	0.459613	AAAA
solcap_snp_c1_13459	2	27143975	ABBB	0.425308	AAAA	0.0506959	AAAA	0.0586394	AABB	0.262756	AAAA	0.0614952	AAAA	0.0670141	AAAA	0.0508146	AABB	0.289461	AAAA	0.0516468	AAAA	0.0476394	AAAA	0.0504283	AAAA	0.0565253	AABB	0.310675	AAAA	0.0501461	AABB	0.266541	AAAA	0.0581196	AAAA	0.060037	AAAA	0.0499129	AAAA	0.0484446	AAAA	0.044619	AAAA	0.0400831	AABB	0.2537	AAAA	0.041286	AAAA
solcap_snp_c1_13465	2	27190087	ABBB	0.493352	AAAA	0.0183606	AAAA	0.0156769	AABB	0.344525	AAAA	0.00881762	AAAA	0.016041	AAAA	0.0194543	AABB	0.331981	AAAA	0.0178189	AAAA	0.0059907	AAAA	0.0249486	AAAA	0.00356338	AAAA	0.0155601	AAAA	0.0233515	AAAA	0.00561551	AAAA	0.0251263	AAAA	0.00823009	AAAA	0.0121233	AAAA	0.00473354	AAAA	0.0109917	AAAA	0.0110644	AABB	0.310102	AAAA	0.0100096	AAAA
solcap_snp_c1_13481	7	45035807	N	0.481612	AAAB	0.693739	BBBB	0.927201	BBBB	0.931944	BBBB	0.941396	BBBB	0.929621	BBBB	0.99833	BBBB	0.999605	BBBB	0.998292	BBBB	0.913539	BBBB	0.999541	BBBB	0.927618	BBBB	0.984318	BBBB	0.997656	BBBB	0.9179	BBBB	0.997176	BBBB	0.950398	BBBB	0.947778	BBBB	0.927336	BBBB	0.934993	BBBB	0.954271	BBBB	0.959259	AAAB	0.60764	BBBB
solcap_snp_c1_13482	7	44876137	AABB	0.294718	AABB	0.263554	AAAB	0.622867	ABBB	0.452045	BBBB	0.981813	ABBB	0.446475	N	0.794994	AABB	0.324228	AABB	0.277826	AABB	0.269945	AAAB	0.62404	ABBB	0.488161	AAAB	0.689831	ABBB	0.39115	ABBB	0.445734	AABB	0.278017	AABB	0.297425	AABB	0.283604	AABB	0.277626	ABBB	0.430098	ABBB	0.434192	AAAB	0.664426	ABBB	0.495994	AAAA
solcap_snp_c1_13483	7	44876283	ABBB	0.543516	AAAB	0.744082	BBBB	0.968639	BBBB	0.958871	BBBB	0.97259	BBBB	0.963924	BBBB	0.983884	BBBB	0.975793	BBBB	0.968049	BBBB	0.966185	BBBB	0.968295	BBBB	0.968239	BBBB	0.97571	BBBB	0.974056	BBBB	0.962724	BBBB	0.973299	BBBB	0.973435	BBBB	0.978949	BBBB	0.966166	BBBB	0.964933	BBBB	0.971703	BBBB	0.97361	AAAB	0.696024	BBBB
solcap_snp_c1_13506	3	49938295	AAAB	0.688761	BBBB	0.994863	BBBB	0.968366	BBBB	0.962533	BBBB	0.966629	BBBB	0.96621	BBBB	0.996847	AAAB	0.743056	BBBB	0.993712	AAAB	0.724329	BBBB	0.992792	BBBB	0.967713	BBBB	0.993319	BBBB	0.994344	BBBB	0.948883	BBBB	0.994025	BBBB	0.976452	BBBB	0.970191	BBBB	0.966502	BBBB	0.966213	BBBB	0.968548	BBBB	0.974213	AAAB	0.735521	BBBB
solcap_snp_c1_13515	9	48611285	AABB	0.303789	ABBB	0.495308	BBBB	0.979433	BBBB	0.983497	BBBB	0.981767	ABBB	0.484735	N	0.824737	ABBB	0.481449	AAAB	0.616858	AAAB	0.647487	AAAB	0.6173	AAAB	0.669187	AAAB	0.619963	BBBB	0.970948	AAAB	0.67544	BBBB	0.975407	BBBB	0.979457	BBBB	0.982243	AAAB	0.662972	AAAB	0.701195	AAAB	0.656478	AAAB	0.661832	BBBB	0.98383	BBBB
solcap_snp_c1_13524	10	48074905	ABBB	0.527148	AABB	0.310411	AAAA	0.0587299	AABB	0.3182	AAAA	0.0563422	AABB	0.328831	AAAA	0.0462959	AAAA	0.0456122	AAAA	0.0434975	AABB	0.300188	AAAA	0.0531818	AABB	0.33686	AAAA	0.0413993	AAAA	0.0529837	AAAA	0.0573591	AAAA	0.0444163	AAAA	0.0595383	AAAA	0.0481013	AAAA	0.0776828	AAAA	0.0549827	AAAA	0.0507277	AABB	0.312162	AAAA	0.0634964	AAAA
solcap_snp_c1_13526	10	48020996	ABBB	0.358346	ABBB	0.304484	AAAB	0.524915	ABBB	0.315956	ABBB	0.379735	AAAB	0.982336	N	0.282876	AABB	0.173587	AAAA	0.0651136	AABB	0.181957	AAAA	0.0750777	AAAB	0.506031	ABBB	0.313679	ABBB	0.352421	ABBB	0.351029	AABB	0.230055	AABB	0.209926	AABB	0.206854	AAAA	0.0645688	AABB	0.194675	AABB	0.212317	ABBB	0.28977	AABB	0.17938	ABBB
solcap_snp_c1_13530	10	48149399	AAAB	0.591972	AAAB	0.72238	BBBB	0.940827	AAAB	0.686875	BBBB	0.928802	BBBB	0.936094	BBBB	0.955786	BBBB	0.91916	BBBB	0.960913	AAAB	0.599532	BBBB	0.958331	BBBB	0.889408	BBBB	0.967385	BBBB	0.967173	BBBB	0.935276	BBBB	0.952211	BBBB	0.953594	BBBB	0.958337	BBBB	0.908797	BBBB	0.943847	BBBB	0.946264	AAAB	0.69567	BBBB	0.932953	BBBB
solcap_snp_c1_13531	10	48149384	ABBB	0.59319	ABBB	0.740344	ABBB	0.631656	ABBB	0.456673	ABBB	0.490819	ABBB	0.497134	ABBB	0.665046	AAAA	0.0573489	AAAA	0.0148206	ABBB	0.480886	ABBB	0.455722	ABBB	0.552678	ABBB	0.639658	AAAA	0.0184878	ABBB	0.623186	ABBB	0.505413	ABBB	0.529424	ABBB	0.507948	AAAA	0.0814685	AAAA	0.0728202	AAAA	0.0534556	ABBB	0.547662	AAAA	0.0701747	ABBB
solcap_snp_c1_13586	8	39263197	BBBB	0.969009	ABBB	0.609186	AABB	0.400724	ABBB	0.630656	ABBB	0.610789	BBBB	0.940506	ABBB	0.630055	ABBB	0.62327	AABB	0.430392	ABBB	0.586075	BBBB	0.963209	ABBB	0.617607	ABBB	0.613216	AABB	0.431417	BBBB	0.94052	BBBB	0.961309	BBBB	0.94699	BBBB	0.939139	AABB	0.428126	BBBB	0.945427	BBBB	0.948112	BBBB	0.954751	ABBB	0.615483	BBBB
solcap_snp_c1_13594	7	7426592	AABB	0.282569	AABB	0.246707	AAAA	0.0513815	AAAA	0.0242273	AAAA	0.0316043	AAAA	0.0153511	AAAA	0.0524695	AAAA	0.000527222	AAAA	0.00227867	AAAA	0.0223249	AAAA	0.00447704	AAAA	0.0339793	AAAA	0.00729937	AAAA	0.000376534	AAAA	0.0262591	AAAA	0	AAAA	0.0221047	AAAA	0.0376642	AAAA	0.0224205	AAAA	0.0174037	AAAA	0.0131585	AAAA	0.0230133	AABB	0.338995	AABB
solcap_snp_c1_13603	4	61724637	AAAA	0.0389149	ABBB	0.585977	AABB	0.41643	AABB	0.302587	AAAB	0.75347	ABBB	0.573245	ABBB	0.614744	AAAB	0.818122	AAAB	0.794524	ABBB	0.66099	AAAB	0.763877	ABBB	0.637021	AAAB	0.795934	ABBB	0.588565	AAAB	0.774891	AAAB	0.759687	AAAB	0.788709	AAAB	0.794158	AAAB	0.807651	AAAB	0.761795	AAAB	0.79033	AABB	0.308604	BBBB	0.98647	AAAB
solcap_snp_c1_13612	9	46837871	AAAA	0.100527	AABB	0.293666	AABB	0.289845	AAAA	0.114612	AAAA	0.138194	AABB	0.322625	AAAA	0.107369	AAAA	0.107673	AAAA	0.0967672	AAAA	0.115142	AAAA	0.104569	AAAA	0.122618	AAAA	0.0918391	AAAA	0.113344	AAAA	0.103506	AAAA	0.108147	AAAA	0.113792	AAAA	0.120167	AAAA	0.0949857	AAAA	0.110716	AAAA	0.103267	AABB	0.303528	AAAA	0.103195	AAAA
solcap_snp_c1_13626	4	3500991	ABBB	0.593108	BBBB	0.998657	BBBB	0.986216	BBBB	0.988982	BBBB	0.993088	BBBB	0.989542	BBBB	0.999704	ABBB	0.661241	BBBB	0.999207	BBBB	0.99111	BBBB	0.998046	BBBB	0.989135	BBBB	0.998482	ABBB	0.581027	BBBB	0.987641	BBBB	1	BBBB	0.992316	BBBB	0.995204	BBBB	0.991778	BBBB	0.990318	BBBB	0.991425	BBBB	0.992588	BBBB	0.991581	BBBB
solcap_snp_c1_13636	6	1877188	AABB	0.416498	AABB	0.332934	AABB	0.516831	AAAA	0.181786	AABB	0.532033	AAAA	0.219357	AABB	0.440384	AAAA	0.121112	AABB	0.455034	AAAA	0.174287	AABB	0.478076	AAAA	0.218413	ABBB	0.676126	ABBB	0.597088	AAAA	0.209358	AABB	0.424853	AABB	0.408986	AABB	0.450894	AABB	0.462286	AAAA	0.214104	AAAA	0.186957	AABB	0.450025	AABB	0.42007	AABB
solcap_snp_c1_13638	6	1832894	AAAA	0.0828999	AABB	0.241192	AAAA	0.0870622	AAAA	0.0767908	AAAA	0.0837596	AAAA	0.0734435	AAAA	0.0987485	AAAA	0.0864155	AAAA	0.0641742	AABB	0.304591	AAAA	0.0858919	AAAA	0.0747794	AAAA	0.0775463	AAAA	0.0792772	AAAA	0.0849843	AAAA	0.0846736	AAAA	0.0761825	AAAA	0.0781494	AAAA	0.087924	AAAA	0.0639318	AAAA	0.0633588	AAAA	0.0497049	AAAA	0.0769387	AAAA
solcap_snp_c1_13641	6	1832292	BBBB	0.975608	AAAB	0.644409	BBBB	0.964498	BBBB	0.96119	BBBB	0.971121	BBBB	0.9562	BBBB	0.971665	BBBB	0.969742	BBBB	0.971495	AAAB	0.719676	BBBB	0.969932	BBBB	0.968079	BBBB	0.976996	BBBB	0.974056	BBBB	0.9657	BBBB	0.970562	BBBB	0.970028	BBBB	0.970732	BBBB	0.960461	BBBB	0.96538	BBBB	0.97266	BBBB	0.974067	BBBB	0.969193	BBBB
solcap_snp_c1_13644	6	2065804	ABBB	0.623991	AAAB	0.678362	BBBB	0.945241	BBBB	0.938818	BBBB	0.952536	BBBB	0.953824	BBBB	0.86597	AABB	0.270013	BBBB	0.991321	BBBB	0.934124	BBBB	0.992611	BBBB	0.949441	BBBB	0.986248	BBBB	0.986831	BBBB	0.951422	BBBB	0.990664	BBBB	0.950507	BBBB	0.943198	BBBB	0.942345	BBBB	0.949515	BBBB	0.954442	AABB	0.374695	AAAB	0.686554	BBBB
solcap_snp_c1_13651	3	32161260	N	0.696228	BBBB	0.980889	BBBB	0.98278	BBBB	0.987362	BBBB	0.982486	BBBB	0.989228	BBBB	0.979474	BBBB	0.98362	BBBB	0.978822	AAAB	0.818984	BBBB	0.98008	BBBB	0.989109	BBBB	0.98456	BBBB	0.981357	BBBB	0.987582	BBBB	0.978843	BBBB	0.985522	BBBB	0.985205	BBBB	0.986556	BBBB	0.989886	BBBB	0.988906	BBBB	0.993538	BBBB	0.986518	BBBB
solcap_snp_c1_13652	3	32080786	ABBB	0.536955	BBBB	0.944001	BBBB	0.891381	BBBB	0.899966	BBBB	0.908233	BBBB	0.9046	BBBB	0.923706	BBBB	0.923505	BBBB	0.933319	AAAB	0.652719	BBBB	0.933399	BBBB	0.910862	BBBB	0.931056	BBBB	0.926303	BBBB	0.898205	BBBB	0.926898	BBBB	0.904837	BBBB	0.910975	BBBB	0.90388	BBBB	0.907363	BBBB	0.902954	BBBB	0.895427	BBBB	0.904885	BBBB
solcap_snp_c1_13658	7	460750	AAAA	0.00626542	AAAA	0.00333282	AAAA	0.0225935	AABB	0.234488	AAAA	0.0128621	AABB	0.251394	AAAA	0.0088128	AABB	0.231793	AABB	0.275854	AABB	0.295611	AAAA	0.0082822	AAAA	0.0182396	AAAA	0.00494578	AABB	0.263306	AABB	0.226275	AABB	0.252783	AABB	0.248911	AABB	0.239366	AABB	0.270553	AABB	0.176092	AABB	0.199241	AAAA	0.00207592	AAAA	0.00712262	AAAA
solcap_snp_c1_13663	7	564435	AAAB	0.695296	BBBB	0.945386	AABB	0.394297	AAAB	0.708521	AAAB	0.703022	ABBB	0.535142	AAAB	0.692902	AAAB	0.743972	ABBB	0.466047	ABBB	0.576691	BBBB	0.940816	AAAB	0.714758	AABB	0.420619	ABBB	0.468683	N	0.433405	ABBB	0.453772	ABBB	0.495055	ABBB	0.545063	ABBB	0.544397	ABBB	0.473955	ABBB	0.499808	AAAB	0.676698	AAAB	0.716392	ABBB
solcap_snp_c1_13671	7	568317	N	0.709985	BBBB	0.969462	AABB	0.414071	AAAB	0.783472	ABBB	0.552677	ABBB	0.550258	ABBB	0.682064	AAAB	0.757132	ABBB	0.560509	ABBB	0.630112	BBBB	0.968076	ABBB	0.584704	AABB	0.382735	ABBB	0.563789	ABBB	0.612823	ABBB	0.582759	ABBB	0.621541	ABBB	0.602714	ABBB	0.625291	ABBB	0.610822	ABBB	0.617908	AAAB	0.812443	AAAB	0.771218	ABBB
solcap_snp_c1_13681	10	30097412	AABB	0.442074	AAAA	0.0115952	AABB	0.448225	AABB	0.411264	AAAA	0.0662201	AAAA	0.0713596	AAAA	0.0704159	AAAA	0.0056588	AAAA	0.00881173	AAAA	0.0717527	AAAA	0.0195327	AAAA	0.0716688	AAAA	0.0237018	AAAA	0.0133534	AAAA	0.0777807	AAAA	0.0116499	AAAA	0.0441506	AAAA	0.0524029	AAAA	0.0804722	AAAA	0.0523166	AAAA	0.043173	AAAA	0.0363237	AAAA	0.079271	AAAA
solcap_snp_c1_13682	10	30096205	AAAB	0.617513	AAAB	0.626684	ABBB	0.467353	AAAB	0.640607	ABBB	0.484165	BBBB	0.967492	N	0.921298	BBBB	0.966809	BBBB	0.969725	AAAB	0.654131	AAAB	0.633243	AAAB	0.634415	AAAB	0.649382	AAAB	0.675537	AAAB	0.678472	AAAB	0.664275	AAAB	0.675278	AAAB	0.666511	BBBB	0.971728	BBBB	0.970809	BBBB	0.968614	BBBB	0.975551	BBBB	0.968812	ABBB
solcap_snp_c1_13683	10	30094746	AAAB	0.679278	AAAB	0.724762	ABBB	0.551772	AAAB	0.736604	AAAB	0.73571	BBBB	0.980105	BBBB	0.953827	BBBB	0.964614	BBBB	0.964996	AAAB	0.760593	AAAB	0.726747	BBBB	0.994376	BBBB	0.976541	AAAB	0.700661	AAAB	0.734032	AAAB	0.699292	AAAB	0.721008	AAAB	0.71566	BBBB	0.987684	BBBB	0.991374	BBBB	0.991481	BBBB	0.994336	BBBB	0.995257	ABBB
solcap_snp_c1_13686	1	64120888	ABBB	0.42203	AAAA	0.000217153	AABB	0.24456	AABB	0.242934	AABB	0.263294	AABB	0.25726	AAAA	0.00157772	AABB	0.267501	AAAA	0.00515606	AABB	0.260349	AABB	0.268142	AAAA	0.0194805	AABB	0.281097	AAAA	0.00584931	AAAA	0.00719357	AAAA	0.0035661	AAAA	0.0169385	AAAA	0.0159752	AAAA	0.0108058	AAAA	0.0140495	AAAA	0.0103229	AAAA	0.0129203	AABB	0.242308	AAAA
solcap_snp_c1_13762	12	5258241	AABB	0.682666	ABBB	0.803593	AAAB	0.932903	ABBB	0.772429	AAAB	0.932202	ABBB	0.768666	AAAB	0.926602	BBBB	0.976339	BBBB	0.981117	ABBB	0.73939	BBBB	0.980724	ABBB	0.772058	ABBB	0.872108	BBBB	0.985274	ABBB	0.76679	BBBB	0.984425	AAAB	0.939659	AAAB	0.937553	AAAB	0.901365	AAAB	0.946529	AAAB	0.941369	N	0.962502	AAAB	0.922272	AAAB
solcap_snp_c1_13767	12	5379440	BBBB	0.982327	AAAB	0.710786	AAAB	0.714913	AAAB	0.75258	BBBB	0.969115	BBBB	0.972756	AAAB	0.728846	AAAB	0.7571	AAAB	0.702352	BBBB	0.970396	BBBB	0.993958	AAAB	0.742406	AAAB	0.770985	AAAB	0.730186	ABBB	0.562689	BBBB	0.989428	BBBB	0.97626	BBBB	0.975555	AAAB	0.73456	BBBB	0.977509	BBBB	0.979203	BBBB	0.978688	BBBB	0.968136	AAAB
solcap_snp_c1_13769	2	28505685	BBBB	0.984998	BBBB	0.987349	ABBB	0.799	BBBB	0.980312	ABBB	0.801328	ABBB	0.817662	ABBB	0.777917	BBBB	0.975618	BBBB	0.980971	BBBB	0.980496	ABBB	0.774256	ABBB	0.658529	BBBB	0.984793	ABBB	0.61607	BBBB	0.977727	ABBB	0.786454	ABBB	0.802478	ABBB	0.800846	BBBB	0.976994	ABBB	0.798468	ABBB	0.805686	ABBB	0.792519	BBBB	0.97582	ABBB
solcap_snp_c1_13785	9	8474261	AAAB	0.627182	BBBB	0.912091	AAAB	0.641814	AAAB	0.661778	BBBB	0.878843	BBBB	0.890734	BBBB	0.914046	BBBB	0.917239	BBBB	0.885835	BBBB	0.895864	BBBB	0.897676	BBBB	0.889615	BBBB	0.933829	BBBB	0.890458	BBBB	0.899471	BBBB	0.8935	BBBB	0.905338	BBBB	0.89654	BBBB	0.881776	BBBB	0.910882	BBBB	0.899449	BBBB	0.901976	BBBB	0.916627	BBBB
solcap_snp_c1_13805	6	47233333	AABB	0.238758	AAAA	0	AABB	0.261601	AAAA	0.00309549	AAAA	0.00466466	AABB	0.216211	AAAA	0	AAAA	0	AAAA	0	AAAA	0.00157742	AAAA	0.000645705	AABB	0.195661	AAAA	0.00297602	AABB	0.258249	AAAA	0.00983401	AAAA	0.00181573	AAAA	0.00139185	AAAA	0.0041312	AAAA	0.00382569	AAAA	0.00478293	AAAA	0.00322029	AABB	0.23595	AAAA	0.00186166	AABB
solcap_snp_c1_1383	9	3845879	AAAA	0.0200454	AAAA	0.0165093	AAAA	0.0217642	AAAA	0.017167	AAAA	0.0166946	AAAA	0.0224318	AAAA	0.0167125	AABB	0.271689	AAAA	0.013829	AAAA	0.021898	AAAA	0.0199413	AAAA	0.0191328	AAAA	0.024134	AAAA	0.0136964	AAAA	0.0262249	AAAA	0.0239573	AAAA	0.028561	AAAA	0.0311407	AAAA	0.0209522	AAAA	0.0247599	AAAA	0.0125052	AABB	0.27646	AAAA	0.0260058	AAAA
solcap_snp_c1_13860	4	2118607	AAAB	0.723139	AAAB	0.705561	AAAB	0.740879	BBBB	0.977939	AAAB	0.73424	AAAB	0.712473	BBBB	0.990698	BBBB	0.991904	BBBB	0.991721	BBBB	0.975644	BBBB	0.9901	AAAA	0.0179566	BBBB	0.992378	BBBB	0.990598	BBBB	0.975154	AAAB	0.710287	AAAB	0.704911	AAAB	0.727805	BBBB	0.977456	BBBB	0.975275	BBBB	0.979185	BBBB	0.979288	BBBB	0.972443	AAAB
solcap_snp_c1_13863	7	4707010	BBBB	0.99561	BBBB	0.997977	BBBB	0.979089	BBBB	0.976315	BBBB	0.981839	BBBB	0.973824	BBBB	0.959532	BBBB	0.99612	BBBB	0.993734	BBBB	0.974095	BBBB	0.995752	BBBB	0.97592	BBBB	0.997664	BBBB	0.995739	BBBB	0.978369	BBBB	0.99199	BBBB	0.984361	BBBB	0.982739	BBBB	0.974939	BBBB	0.980232	BBBB	0.986855	AAAB	0.696969	AAAB	0.665197	BBBB
solcap_snp_c1_13871	6	33814201	BBBB	0.976109	BBBB	0.974106	AAAB	0.741663	BBBB	0.9802	AAAB	0.74792	BBBB	0.973992	BBBB	0.981607	AAAB	0.803184	BBBB	0.972845	AAAB	0.746976	BBBB	0.977346	BBBB	0.977189	AAAB	0.762491	BBBB	0.973622	BBBB	0.976431	BBBB	0.96973	BBBB	0.984132	BBBB	0.981715	BBBB	0.977489	BBBB	0.984416	BBBB	0.980779	BBBB	0.984029	BBBB	0.969327	BBBB
solcap_snp_c1_13885	9	55051698	AAAB	0.653708	ABBB	0.450356	N	0.686334	AAAB	0.572489	AAAB	0.57358	AABB	0.291523	ABBB	0.467984	AAAB	0.620629	N	0.738768	N	0.547009	AABB	0.257873	AABB	0.302453	ABBB	0.48493	AAAA	0.177011	ABBB	0.452062	ABBB	0.390953	ABBB	0.411937	ABBB	0.416557	BBBB	0.76863	ABBB	0.408642	ABBB	0.425254	ABBB	0.417368	BBBB	0.779157	AAAB
solcap_snp_c1_13886	9	55051108	AAAB	0.73478	BBBB	0.992504	ABBB	0.461445	AAAB	0.704968	AAAB	0.709947	BBBB	0.949937	AAAB	0.742993	AAAB	0.695728	AAAB	0.711404	BBBB	0.944874	BBBB	0.992829	BBBB	0.945726	BBBB	0.98517	BBBB	0.992298	AAAB	0.680156	AAAB	0.724509	AAAB	0.695404	AAAB	0.670892	AAAB	0.686876	AAAB	0.704453	AAAB	0.716471	BBBB	0.967811	AAAB	0.682745	ABBB
solcap_snp_c1_13887	2	32451482	AAAB	0.696829	ABBB	0.476778	ABBB	0.531172	AAAB	0.684902	AABB	0.320356	AAAB	0.681083	AAAB	0.676362	AAAB	0.700016	BBBB	0.989548	BBBB	0.987991	BBBB	0.992581	BBBB	0.992075	AAAB	0.70049	BBBB	0.994199	AAAB	0.701291	BBBB	0.989765	BBBB	0.987777	BBBB	0.993753	BBBB	0.986904	AAAB	0.728641	AAAB	0.698448	BBBB	0.989798	BBBB	0.9917	BBBB
solcap_snp_c1_1391	9	3869878	AAAA	0.0383624	AAAA	0.0246051	AAAA	0.039711	AAAA	0.018152	AAAA	0.0309481	AAAA	0.0508072	AAAA	0.0502896	AABB	0.303569	AAAA	0.0331355	AAAA	0.0475336	AAAA	0.0296877	AAAA	0.0540772	AAAA	0.0324937	AAAA	0.0396604	AAAA	0.03591	AAAA	0.0295353	AAAA	0.0284709	AAAA	0.0317746	AAAA	0.0288635	AAAA	0.0320738	AAAA	0.026549	AABB	0.272485	AAAA	0.026842	AAAA
solcap_snp_c1_13910	2	29990972	ABBB	0.476702	BBBB	0.942636	BBBB	0.918227	BBBB	0.92931	AAAB	0.649331	BBBB	0.918242	ABBB	0.47553	BBBB	0.930408	AAAB	0.653944	BBBB	0.932979	BBBB	0.936251	BBBB	0.925418	ABBB	0.471991	BBBB	0.942081	AAAB	0.669362	BBBB	0.936222	BBBB	0.943622	BBBB	0.939319	AAAB	0.662063	BBBB	0.932387	BBBB	0.934378	BBBB	0.945772	AAAB	0.671433	BBBB
solcap_snp_c1_13911	2	30022358	ABBB	0.451884	BBBB	0.963247	BBBB	0.966379	AAAB	0.753941	BBBB	0.977577	BBBB	0.971273	BBBB	0.922786	BBBB	0.962799	AAAB	0.724655	AAAB	0.713525	BBBB	0.962901	BBBB	0.971637	BBBB	0.977446	AAAB	0.699244	BBBB	0.969345	BBBB	0.957628	BBBB	0.967621	BBBB	0.967779	AAAB	0.721388	BBBB	0.968167	BBBB	0.970961	BBBB	0.972146	BBBB	0.96776	BBBB
solcap_snp_c1_13912	2	29883619	ABBB	0.478876	AAAB	0.695175	AAAB	0.695384	AAAB	0.696154	BBBB	0.946359	BBBB	0.933033	N	0.902564	BBBB	0.953253	BBBB	0.940874	AAAB	0.718215	BBBB	0.944264	BBBB	0.95621	BBBB	0.93937	BBBB	0.95571	AAAB	0.699282	BBBB	0.942523	BBBB	0.95198	BBBB	0.949698	BBBB	0.93984	AAAB	0.734406	AAAB	0.745964	BBBB	0.961416	AAAB	0.746984	AAAB
solcap_snp_c1_13929	2	29929027	AABB	0.311119	AABB	0.302529	AABB	0.310344	AAAA	0.0590256	AAAA	0.0683396	AABB	0.317317	AABB	0.318973	ABBB	0.41364	AAAA	0.0406446	ABBB	0.419268	AAAB	0.62521	AABB	0.305063	AAAA	0.0354785	AABB	0.291388	AABB	0.267341	ABBB	0.434221	ABBB	0.443919	ABBB	0.450026	AAAA	0.0567502	AABB	0.270759	AABB	0.301283	AAAB	0.65334	AAAA	0.0651078	AABB
solcap_snp_c1_13954	6	6422447	BBBB	0.955902	AAAB	0.656403	AABB	0.319562	ABBB	0.552047	AAAA	0.000186943	AAAB	0.668974	AABB	0.356376	ABBB	0.469035	AAAB	0.426571	ABBB	0.440525	ABBB	0.494254	ABBB	0.48898	AABB	0.324672	AABB	0.353838	AAAB	0.678243	BBBB	0.961824	BBBB	0.97376	BBBB	0.97664	ABBB	0.457049	AAAB	0.664239	AAAB	0.659144	AABB	0.386391	AAAB	0.646478	AAAB
solcap_snp_c1_13962	2	34040578	AAAA	0.0173316	AABB	0.256865	AABB	0.286831	AAAA	0.0394892	AAAA	0.0449725	AABB	0.274177	ABBB	0.403671	AABB	0.332595	AAAA	0.0173891	AAAA	0.0390634	AAAA	0.0177211	ABBB	0.456057	AAAA	0.0183061	AAAA	0.0200381	AAAA	0.0506432	AAAA	0.016158	AAAA	0.0356112	AAAA	0.0427365	AAAA	0.0473737	AAAA	0.0369887	AAAA	0.0286078	AAAA	0.0358182	AAAA	0.0436493	AABB
solcap_snp_c1_13996	9	49453657	AABB	0.26837	AABB	0.245853	ABBB	0.45278	ABBB	0.413274	ABBB	0.427116	ABBB	0.429878	AABB	0.284279	AAAA	0.0414416	AAAA	0.0371314	AABB	0.221169	AABB	0.27366	ABBB	0.426048	ABBB	0.39806	AABB	0.300129	AAAA	0.0201889	AABB	0.254438	AABB	0.239165	AABB	0.270197	AAAA	0.0309722	AAAA	0.0257506	AAAA	0.0278635	AAAA	0.0221564	AAAA	0.0141035	AABB
solcap_snp_c1_13998	7	19993451	ABBB	0.539523	ABBB	0.539824	AAAA	0.0791709	AAAA	0.0447094	AAAA	0.0570156	AAAA	0.0626901	AAAA	0.155259	ABBB	0.537536	AAAA	0.0768404	AAAA	0.0887656	AABB	0.398066	AABB	0.356714	AAAA	0.08175	AAAA	0.0804642	AABB	0.334184	AABB	0.374591	AABB	0.366541	AABB	0.338609	AAAA	0.0733897	AABB	0.359211	AABB	0.349842	AABB	0.339332	AABB	0.359124	ABBB
solcap_snp_c1_14039	4	41063770	ABBB	0.502027	AAAB	0.694016	AAAB	0.695283	AAAB	0.69594	ABBB	0.502219	ABBB	0.479373	ABBB	0.490538	AAAB	0.657699	AAAB	0.661575	ABBB	0.433505	ABBB	0.443061	BBBB	1	ABBB	0.481353	BBBB	0.996466	AABB	0.240611	AAAB	0.652588	AAAB	0.698618	AAAB	0.698343	AAAB	0.673812	AABB	0.239104	AABB	0.252974	AABB	0.236549	AAAB	0.690779	BBBB
solcap_snp_c1_14044	1	68529707	AAAB	0.677112	ABBB	0.569559	BBBB	0.920388	ABBB	0.551234	BBBB	0.918436	AAAB	0.752848	N	0.863798	ABBB	0.582676	N	0.642574	BBBB	0.919203	AAAB	0.752576	ABBB	0.532272	AAAB	0.765699	ABBB	0.517351	AAAB	0.692082	AAAB	0.697847	AAAB	0.750917	AAAB	0.744481	AAAB	0.684308	AAAB	0.717994	AAAB	0.679698	AAAB	0.715212	ABBB	0.542971	AAAB
solcap_snp_c1_14045	10	20042336	ABBB	0.437921	AAAA	0.037303	AABB	0.327558	AABB	0.314731	AABB	0.290909	AAAA	0.0673285	AAAA	0.0393702	AAAA	0.0411406	AABB	0.277604	AAAA	0.0688416	AAAA	0.0412677	AAAA	0.0698591	AAAA	0.0374395	ABBB	0.452537	AAAA	0.0623326	AABB	0.296958	AABB	0.347664	AABB	0.321426	AABB	0.322423	AAAA	0.0650014	AAAA	0.0542003	AABB	0.281823	AAAA	0.0796207	AABB
solcap_snp_c1_14047	10	20040041	AAAB	0.587029	AABB	0.169619	ABBB	0.36969	ABBB	0.337714	ABBB	0.355962	AABB	0.184787	AABB	0.174231	AABB	0.191416	ABBB	0.398446	AAAA	0.0147432	ABBB	0.340814	AABB	0.169269	AAAA	0.00375734	ABBB	0.505776	AAAA	0.0202797	ABBB	0.435974	ABBB	0.457105	ABBB	0.448995	ABBB	0.375901	AABB	0.137906	AABB	0.152142	ABBB	0.320595	AAAA	0.0167216	ABBB
solcap_snp_c1_14048	10	19895866	N	0.779446	AAAA	0.011363	AAAA	0.0177869	AAAA	0	AAAA	0	AAAA	0.00512833	AAAA	0.00221651	AAAA	0.0130081	AAAA	0.0154316	AAAA	0.00781321	AAAA	0.0181093	AAAA	0.00546675	AAAA	0.00424287	AAAA	0.0111189	AAAA	0.00684214	AABB	0.363368	AABB	0.353558	AABB	0.335437	AAAA	0	AAAA	0.000602344	AAAA	0.00758277	AABB	0.388045	AAAA	0.0135733	AAAA
solcap_snp_c1_14053	10	20101484	ABBB	0.511738	AAAA	0.00547659	AABB	0.344757	AABB	0.29557	AABB	0.32428	AAAA	0.0486324	AAAA	0.0099702	AAAA	0.0545528	AABB	0.304564	AAAA	0.0217622	AAAA	0.00717136	AAAA	0.0421046	AAAA	0.0323164	ABBB	0.502275	AAAA	0.0268842	AABB	0.328516	AABB	0.288503	AABB	0.319672	AABB	0.315483	AAAA	0.0527809	AAAA	0.031261	AABB	0.307981	AAAA	0.0247651	AABB
solcap_snp_c1_14083	11	4317208	AABB	0.374628	AAAA	0	AAAA	0.0137398	AAAA	0.0122612	AAAA	0.00322704	AAAA	0.010929	AAAA	0	AAAA	0	AAAA	0	AAAA	0.0141973	AAAA	0	AAAA	0.0109292	AABB	0.336444	AAAA	0	AAAA	0.0137614	AAAA	0	AAAA	0.0073197	AAAA	0.0214453	AAAA	0.00643614	AAAA	0.00723045	AAAA	0.0053247	AAAA	0	AAAA	0.0147394	AAAA
solcap_snp_c1_14089	1	73706321	ABBB	0.502448	ABBB	0.485088	BBBB	0.944216	AAAB	0.681479	AABB	0.32644	AABB	0.302151	ABBB	0.549149	ABBB	0.50412	ABBB	0.504324	BBBB	0.947242	AABB	0.326295	ABBB	0.493513	ABBB	0.485775	AAAA	0.054342	AABB	0.315832	ABBB	0.492655	ABBB	0.503816	ABBB	0.496868	ABBB	0.484766	AAAB	0.683063	AAAB	0.69115	AAAB	0.734727	AAAA	0.0643336	AAAA
solcap_snp_c1_14108	8	40062658	ABBB	0.475502	ABBB	0.410358	BBBB	0.940036	BBBB	0.946478	BBBB	0.950938	BBBB	0.951507	ABBB	0.470739	AAAB	0.707245	BBBB	0.99216	BBBB	0.93861	ABBB	0.438993	AAAB	0.67146	BBBB	0.983986	BBBB	0.990742	BBBB	0.94111	AAAB	0.652462	AAAB	0.657384	AAAB	0.686407	BBBB	0.948751	BBBB	0.956	BBBB	0.962817	BBBB	0.961538	ABBB	0.497395	BBBB
solcap_snp_c1_14127	5	5967825	AABB	0.377948	AAAA	0.000335985	AAAA	0.0700094	AABB	0.362475	AAAA	0.0612616	AAAA	0.0899475	AAAA	0	AAAA	0	AAAA	0	AABB	0.367949	AABB	0.365745	AAAA	0.0685212	AAAA	0	AAAA	0	AAAA	0.0777061	AAAA	0	AAAA	0.0706765	AAAA	0.0629692	AAAA	0.0797032	AAAA	0.089106	AAAA	0.0546469	AAAA	0.0567688	AABB	0.404564	AAAA
solcap_snp_c1_14142	2	19911208	ABBB	0.392646	BBBB	0.817894	BBBB	0.828688	AAAB	0.58814	BBBB	0.835473	BBBB	0.827627	BBBB	0.823546	AAAB	0.523373	BBBB	0.869251	BBBB	0.911546	BBBB	0.858305	BBBB	0.850981	BBBB	0.857275	BBBB	0.81483	BBBB	0.909169	BBBB	0.868053	BBBB	0.873622	BBBB	0.869923	BBBB	0.87761	BBBB	0.909596	BBBB	0.868934	AAAB	0.580553	BBBB	0.850555	BBBB
solcap_snp_c1_14166	8	7836331	AABB	0.386188	ABBB	0.525539	ABBB	0.58384	BBBB	0.990836	AABB	0.400725	AAAB	0.784727	AAAB	0.780833	AAAB	0.818147	ABBB	0.566585	AABB	0.297465	BBBB	0.991607	ABBB	0.546656	ABBB	0.575962	ABBB	0.55045	ABBB	0.553608	ABBB	0.617631	ABBB	0.576469	ABBB	0.568166	ABBB	0.58519	AAAB	0.830981	AAAB	0.824911	ABBB	0.659081	AAAB	0.786649	AABB
solcap_snp_c1_14174	8	30362485	AAAB	0.602931	ABBB	0.422465	AAAA	0.0767789	AAAA	0.0589463	AAAA	0.0633535	AABB	0.251114	AABB	0.302104	AAAA	0.0358829	AAAA	0.0276286	AAAA	0.0594159	AAAA	0.0262895	AAAA	0.063306	AAAA	0.0221204	AAAA	0.0287351	AAAA	0.0650522	AAAA	0.030774	AAAA	0.0575285	AAAA	0.060791	AAAA	0.0665232	AAAA	0.0768971	AAAA	0.0490365	AAAA	0.0630405	AABB	0.292244	AAAB
solcap_snp_c1_14197	12	49660431	AAAB	0.63141	AABB	0.293808	ABBB	0.470007	ABBB	0.474323	AABB	0.340057	AABB	0.344303	AABB	0.327711	AABB	0.368721	ABBB	0.463202	ABBB	0.479698	ABBB	0.466041	AABB	0.326131	AABB	0.335974	AAAB	0.672584	AABB	0.3327	ABBB	0.486064	ABBB	0.488486	ABBB	0.458536	ABBB	0.467395	ABBB	0.520617	ABBB	0.486863	ABBB	0.50579	AAAA	0.0616072	ABBB
solcap_snp_c1_1420	9	4321053	AAAA	0	AAAA	0	AAAA	0.0198558	AABB	0.286198	AABB	0.28922	AABB	0.288088	N	0.0619091	AAAA	0	AAAA	0	ABBB	0.492927	ABBB	0.503449	AABB	0.299935	AABB	0.297244	AAAA	0	ABBB	0.45368	ABBB	0.456673	ABBB	0.498441	ABBB	0.467911	AAAA	0.0224883	AABB	0.280287	AABB	0.280286	AABB	0.260929	AAAA	0.00991518	AAAA
solcap_snp_c1_14205	9	59225663	AAAA	0.0123825	AABB	0.324315	ABBB	0.489031	AABB	0.342092	ABBB	0.55798	ABBB	0.526186	ABBB	0.553659	AABB	0.230428	AAAA	0.0142607	AAAA	0	AABB	0.222234	AABB	0.383723	ABBB	0.599003	AABB	0.239765	AABB	0.14395	AAAA	0.0130814	AAAA	0	AAAA	0	AAAA	0	AABB	0.188351	AABB	0.151853	AAAA	0.000755542	AABB	0.360577	AABB
solcap_snp_c1_14211	1	5141014	AABB	0.48826	AAAA	0.115614	AAAA	0.177917	AAAA	0.179531	AAAA	0.168512	AABB	0.439299	AAAA	0.120054	AAAA	0.140277	AAAA	0.118971	AABB	0.406149	AAAA	0.128616	AAAA	0.172547	AABB	0.483916	AAAA	0.114876	AABB	0.406416	AAAA	0.113406	AAAA	0.148482	AAAA	0.151948	AAAA	0.155912	AAAA	0.141999	AAAA	0.134489	AAAA	0.131208	AAAA	0.151109	AABB
solcap_snp_c1_14213	4	25014612	BBBB	0.990845	BBBB	0.990074	AAAB	0.78091	BBBB	0.966409	BBBB	0.969995	BBBB	0.96455	BBBB	0.994873	AAAB	0.749372	BBBB	0.990547	AAAB	0.747612	BBBB	0.992817	AAAB	0.786134	BBBB	0.982799	BBBB	0.993093	BBBB	0.954818	AAAB	0.797332	AAAB	0.793201	AAAB	0.792223	BBBB	0.967815	AAAB	0.801051	AAAB	0.776416	AAAB	0.740905	AAAB	0.674415	AAAB
solcap_snp_c1_14219	1	57040112	BBBB	0.998092	BBBB	0.996717	AAAB	0.644275	AAAB	0.635977	AAAB	0.641397	ABBB	0.393895	AAAB	0.54743	AAAB	0.612939	AAAB	0.563219	ABBB	0.368816	AAAB	0.57066	AAAB	0.598978	BBBB	0.992586	ABBB	0.451531	AABB	0.248779	ABBB	0.398908	ABBB	0.398457	ABBB	0.400292	AAAB	0.615908	ABBB	0.40019	ABBB	0.39042	ABBB	0.391844	BBBB	0.983483	AAAB
solcap_snp_c1_1422	9	4336697	AAAA	0.00358922	AAAA	0	AAAA	0.0360019	AAAA	0.0153912	AAAA	0.0117093	AAAA	0.0174939	AAAA	0	AABB	0.239644	AAAA	0.00273145	AAAA	0.00856925	AAAA	0.00200105	AAAA	0.0207408	AAAA	0.00731651	AAAA	0.000484622	AAAA	0.0281318	AAAA	0.00160297	AAAA	0.0060171	AAAA	0.0139321	AAAA	0.0160377	AAAA	0.0161829	AAAA	0.0161528	AABB	0.185545	AAAA	0.0255492	AAAA
solcap_snp_c1_14236	10	55946697	AAAB	0.68653	AAAB	0.655729	AAAB	0.647785	AAAB	0.6773	AAAB	0.670751	AAAB	0.681856	ABBB	0.484098	BBBB	0.941635	AAAB	0.659467	BBBB	0.955472	BBBB	0.954118	ABBB	0.490906	AAAB	0.634584	AAAB	0.660569	AAAB	0.658144	AAAB	0.655779	AAAB	0.631164	AAAB	0.661224	AAAB	0.622009	AAAB	0.674166	AAAB	0.641727	AAAB	0.674626	AAAB	0.638123	AAAB
solcap_snp_c1_14238	1	44645723	AAAB	0.571947	AAAB	0.582022	BBBB	0.963071	BBBB	0.949559	BBBB	0.957844	BBBB	0.937259	BBBB	0.980299	AAAA	0.119121	BBBB	0.975373	BBBB	0.921584	BBBB	0.982741	BBBB	0.947785	BBBB	0.980314	AAAB	0.613812	BBBB	0.931278	BBBB	0.979165	BBBB	0.943275	BBBB	0.952948	BBBB	0.948342	BBBB	0.942002	BBBB	0.95823	AAAB	0.635073	AAAB	0.66313	BBBB
solcap_snp_c1_14248	1	44696588	AAAB	0.7064	AAAB	0.72344	BBBB	0.970641	AAAB	0.731128	BBBB	0.969699	BBBB	0.965388	BBBB	0.95382	BBBB	0.975076	BBBB	0.978105	AAAB	0.661559	BBBB	0.980332	BBBB	0.973961	BBBB	0.975786	BBBB	0.979577	BBBB	0.969854	BBBB	0.97729	BBBB	0.976097	BBBB	0.976152	BBBB	0.964148	BBBB	0.971533	BBBB	0.982111	BBBB	0.98757	BBBB	0.972256	AAAB
solcap_snp_c1_14249	1	44696600	BBBB	0.943217	BBBB	0.951101	AAAB	0.682988	BBBB	0.92719	BBBB	0.935656	BBBB	0.920717	BBBB	0.943362	BBBB	0.942735	BBBB	0.938416	BBBB	0.936678	BBBB	0.931366	BBBB	0.922036	BBBB	0.956817	BBBB	0.918581	BBBB	0.930547	BBBB	0.940311	BBBB	0.940122	BBBB	0.940642	BBBB	0.928661	BBBB	0.928697	BBBB	0.929297	AAAB	0.718807	ABBB	0.539267	BBBB
solcap_snp_c1_14259	1	44700958	AAAB	0.65087	AAAB	0.612728	BBBB	0.925096	BBBB	0.927667	BBBB	0.930739	BBBB	0.932392	BBBB	0.958523	ABBB	0.475008	BBBB	0.946336	BBBB	0.926101	BBBB	0.948375	BBBB	0.922634	BBBB	0.968679	AAAB	0.707378	BBBB	0.932827	BBBB	0.948288	BBBB	0.944435	BBBB	0.947736	BBBB	0.935812	BBBB	0.933586	BBBB	0.943835	AAAB	0.700697	AAAB	0.658112	BBBB
solcap_snp_c1_1426	9	4373995	AAAA	0.0576198	ABBB	0.516813	AAAB	0.685508	AAAB	0.66749	ABBB	0.527269	BBBB	0.911367	ABBB	0.494967	ABBB	0.505529	AAAB	0.65658	BBBB	0.916974	BBBB	0.936207	AAAB	0.666886	AAAB	0.701496	AAAB	0.704159	AAAB	0.628191	ABBB	0.495015	ABBB	0.479163	ABBB	0.533446	AAAB	0.662728	AAAB	0.705814	AAAB	0.688999	BBBB	0.935447	AABB	0.318888	AAAB
solcap_snp_c1_14261	1	44702400	AABB	0.327068	AABB	0.30377	AAAB	0.630334	AAAB	0.763082	AAAB	0.645172	BBBB	0.92855	ABBB	0.567258	AABB	0.322849	BBBB	0.945265	AAAB	0.722524	BBBB	0.943021	AAAB	0.725805	ABBB	0.452579	AAAB	0.747027	AAAB	0.631735	AAAB	0.639291	AAAB	0.647346	AAAB	0.667905	BBBB	0.922823	AAAB	0.710702	AAAB	0.690456	AAAB	0.715049	AAAB	0.667674	ABBB
solcap_snp_c1_14271	8	41088132	AAAB	0.640297	AAAB	0.617565	ABBB	0.498966	AABB	0.353449	AABB	0.371261	ABBB	0.476775	AABB	0.378274	AAAB	0.64044	AAAB	0.634096	AAAB	0.650029	AAAB	0.651047	ABBB	0.486582	ABBB	0.530815	ABBB	0.466925	AAAB	0.586419	AABB	0.330059	AABB	0.343905	AABB	0.333126	AAAB	0.642447	AABB	0.271807	AABB	0.250709	AAAA	0.114105	ABBB	0.480661	AABB
solcap_snp_c1_14280	2	29135932	BBBB	0.982098	BBBB	0.982946	BBBB	0.922416	BBBB	0.903599	BBBB	0.930183	BBBB	0.920851	BBBB	0.946327	AAAB	0.674708	BBBB	0.982865	BBBB	0.898977	AAAB	0.698897	BBBB	0.918195	BBBB	0.964919	AAAB	0.686999	BBBB	0.909524	BBBB	0.978604	BBBB	0.928532	BBBB	0.926454	BBBB	0.908598	BBBB	0.929118	BBBB	0.921471	AAAB	0.702454	BBBB	0.904877	BBBB
solcap_snp_c1_14281	2	29135913	N	0.406269	AAAA	0.0412288	AABB	0.168578	AABB	0.184321	AABB	0.156092	AABB	0.172387	AAAA	0.0357548	AAAA	0.0464235	AAAA	0.0409675	AABB	0.222017	AAAA	0.0414149	AABB	0.172593	AAAA	0.0845245	AAAA	0.0383002	AABB	0.187956	AAAA	0.0395637	AABB	0.183129	AABB	0.192188	AABB	0.204206	AABB	0.180675	AABB	0.16653	AABB	0.141277	AABB	0.206495	AABB
solcap_snp_c1_14314	8	10214111	AABB	0.257342	AAAA	0.00858799	ABBB	0.461346	AAAA	0.0010753	AABB	0.295276	AAAA	0.00136438	AAAA	0.0405826	AAAA	0.00821985	AAAA	0.010777	AABB	0.21807	AAAA	0.0109222	AAAA	0.00570988	AABB	0.275036	AAAA	0.00894894	AAAA	0.003685	AAAA	0.010721	AAAA	0.000189145	AAAA	0.00208509	AAAA	0.00255428	AAAA	0.00288562	AAAA	0.000661108	AAAA	0.00156717	AAAA	0	AAAA
solcap_snp_c1_14315	3	39258166	BBBB	0.923168	BBBB	0.922138	AAAB	0.661526	BBBB	0.929818	BBBB	0.930853	BBBB	0.930636	AAAB	0.67749	BBBB	0.894045	ABBB	0.440507	AAAB	0.619246	AAAB	0.657525	AAAB	0.690174	BBBB	0.936211	AAAB	0.665029	AAAB	0.647236	BBBB	0.921477	BBBB	0.946161	BBBB	0.943938	ABBB	0.505012	AAAB	0.702792	AAAB	0.659581	AAAB	0.682557	BBBB	0.927389	BBBB
solcap_snp_c1_14316	3	39221780	AAAA	0.0301208	AABB	0.285628	ABBB	0.544823	AAAA	0.0407407	AAAA	0.0575188	AABB	0.358119	AAAA	0.0674951	AAAA	0.0225962	AAAA	0.0319212	AABB	0.349415	AAAA	0.0283251	AAAA	0.0573224	AAAA	0.0241165	AABB	0.346761	AAAA	0.0539189	AAAA	0.0305968	AAAA	0.051533	AAAA	0.0565615	AAAA	0.0465413	AAAA	0.0538741	AAAA	0.0465038	ABBB	0.477738	AAAA	0.049397	AABB
solcap_snp_c1_14370	9	816857	N	0.636741	AAAA	0.0152165	AAAA	0.0159122	AAAA	0.0120709	AAAA	0.0169117	AAAA	0.0158349	AAAA	0.0229198	AABB	0.284381	AAAA	0.0206411	AAAA	0.0132089	AAAA	0.0196181	AAAA	0.0166184	AAAA	0.00677766	AAAA	0.0250324	AAAA	0.0173968	AAAA	0.019977	AAAA	0.0135365	AAAA	0.0212529	AAAA	0.0224778	AAAA	0.0178428	AAAA	0.0134638	AAAA	0.014391	AABB	0.310419	AAAA
solcap_snp_c1_14371	9	816875	BBBB	0.989809	BBBB	0.990474	BBBB	0.973295	BBBB	0.971058	BBBB	0.975029	BBBB	0.975827	AAAB	0.721688	BBBB	0.984307	BBBB	0.986852	BBBB	0.976761	BBBB	0.988871	AAAB	0.697246	AAAB	0.71304	AAAB	0.704582	AAAB	0.689426	BBBB	0.984984	BBBB	0.98201	BBBB	0.981587	BBBB	0.977995	AAAB	0.711161	AAAB	0.670968	AAAB	0.698502	AAAB	0.692684	AAAB
solcap_snp_c1_14388	9	650478	ABBB	0.750849	AABB	0.513175	AABB	0.493848	AABB	0.493827	ABBB	0.721139	N	0.656051	ABBB	0.797173	AAAA	0.14875	AABB	0.479604	AAAA	0.0663977	AABB	0.52189	AAAB	0.869544	AABB	0.568121	AABB	0.534901	AABB	0.570417	AAAA	0.0533778	AAAA	0.041274	AAAA	0.0588416	AABB	0.544095	AAAA	0.0611252	AAAA	0.0694303	AAAA	0.0580664	ABBB	0.756525	AAAB
solcap_snp_c1_14393	9	739884	AAAA	0.0204506	AABB	0.230028	AAAA	0.00605032	AAAA	0.00161997	ABBB	0.380994	AAAA	0.0110918	ABBB	0.362746	AAAA	0.0279094	AABB	0.224072	AAAA	0	AAAA	0.0156381	ABBB	0.439097	AABB	0.245065	AABB	0.161816	AAAA	0.00536539	AAAA	0.0131678	AAAA	0.00878956	AAAA	0.00214256	AABB	0.247767	AAAA	0.0049335	AAAA	0	AAAA	0.00683144	AAAA	0.00178878	ABBB
solcap_snp_c1_14394	9	739893	BBBB	0.982822	ABBB	0.632421	BBBB	0.968497	BBBB	0.970664	N	0.495952	BBBB	0.967738	N	0.536319	BBBB	0.966345	ABBB	0.616504	BBBB	0.965195	BBBB	0.981671	ABBB	0.600084	ABBB	0.639155	AAAB	0.780358	BBBB	0.966704	BBBB	0.981657	BBBB	0.972526	BBBB	0.972336	ABBB	0.602866	BBBB	0.97151	BBBB	0.975431	BBBB	0.977943	BBBB	0.970599	ABBB
solcap_snp_c1_14396	12	48732241	ABBB	0.450219	AABB	0.275431	AAAA	0.103674	ABBB	0.45792	AAAA	0.104472	AAAA	0.0955284	AABB	0.282249	AABB	0.274448	ABBB	0.533584	ABBB	0.43603	AABB	0.278741	AABB	0.293542	AAAA	0.0562175	AABB	0.292051	AAAA	0.0966755	AAAA	0.0589049	AAAA	0.0898825	AAAA	0.0854277	ABBB	0.528049	AABB	0.304923	AABB	0.295348	ABBB	0.51863	AAAA	0.115871	AABB
solcap_snp_c1_14397	4	52955196	AAAA	0.00249312	AABB	0.284295	ABBB	0.472396	AAAB	0.585848	AABB	0.281381	AAAB	0.651573	N	0.0918446	AABB	0.252774	ABBB	0.441375	ABBB	0.45242	AABB	0.302061	ABBB	0.439	AAAA	0	AAAB	0.601825	AAAB	0.648515	ABBB	0.472154	ABBB	0.486361	ABBB	0.495437	ABBB	0.454029	AABB	0.306882	AABB	0.301023	AAAA	0	AAAB	0.594663	AAAB
solcap_snp_c1_14398	4	52955198	AAAA	0.00330833	BBBB	0.570811	BBBB	0.842882	BBBB	0.9252	BBBB	0.624794	BBBB	0.899628	N	0.247556	BBBB	0.656079	BBBB	0.737088	BBBB	0.875596	BBBB	0.590846	BBBB	0.792123	AAAA	0.00528405	BBBB	0.829169	BBBB	0.894805	BBBB	0.67744	BBBB	0.895575	BBBB	0.884663	BBBB	0.854178	BBBB	0.707724	BBBB	0.681006	AAAA	0	BBBB	0.953212	BBBB
solcap_snp_c1_14400	5	39208090	AAAA	0.0222114	AAAB	0.531282	ABBB	0.434381	AAAA	0.00723953	AAAB	0.667095	AAAA	0.0252314	AAAB	0.50207	AAAA	0.0723737	AAAB	0.524329	ABBB	0.420142	ABBB	0.392801	AAAB	0.512673	AAAB	0.670384	AAAA	0.0236204	AAAA	0.00547925	AAAB	0.536355	AAAB	0.547432	AAAB	0.560628	AAAB	0.502458	ABBB	0.427386	ABBB	0.421862	AAAA	0	ABBB	0.388168	AAAA
solcap_snp_c1_14423	2	33682732	BBBB	0.981095	AAAB	0.725583	AAAB	0.729713	BBBB	0.946724	BBBB	0.949789	ABBB	0.495284	ABBB	0.529559	AAAB	0.711454	BBBB	0.969207	BBBB	0.94324	BBBB	0.971671	AAAB	0.732336	BBBB	0.974396	BBBB	0.971488	BBBB	0.929422	BBBB	0.969371	BBBB	0.955294	BBBB	0.956428	BBBB	0.939423	BBBB	0.955273	BBBB	0.951673	BBBB	0.963141	BBBB	0.936067	AAAB
solcap_snp_c1_1443	11	31645544	AAAB	0.640669	AAAB	0.5767	AAAA	0.0430428	AABB	0.203169	ABBB	0.389549	BBBB	0.800985	ABBB	0.331124	AAAB	0.593404	ABBB	0.407678	AABB	0.153337	ABBB	0.380636	ABBB	0.41689	AAAB	0.556652	AAAA	0.00350269	AAAA	0.0211984	ABBB	0.347991	ABBB	0.389226	ABBB	0.386939	ABBB	0.375892	ABBB	0.412111	ABBB	0.375538	AAAB	0.618409	ABBB	0.348408	AAAB
solcap_snp_c1_14442	4	50326084	ABBB	0.514192	AAAA	0.0980809	AAAB	0.701192	ABBB	0.586192	ABBB	0.557375	AAAB	0.73419	AABB	0.408943	ABBB	0.513621	AABB	0.415882	ABBB	0.562847	AAAB	0.693975	ABBB	0.511336	ABBB	0.508657	AAAB	0.706359	AABB	0.457365	AABB	0.375339	AABB	0.37542	AABB	0.362144	AABB	0.434326	AABB	0.437167	AABB	0.412452	AABB	0.388744	AABB	0.367546	ABBB
solcap_snp_c1_14512	1	43409359	AAAB	0.773399	ABBB	0.531053	ABBB	0.580022	AABB	0.419903	AABB	0.406007	AABB	0.365988	N	0.668775	AABB	0.394742	AAAA	0.245815	AABB	0.342651	AAAA	0.249392	AAAA	0.248871	ABBB	0.542832	AABB	0.379283	AAAA	0.249128	AAAA	0.266636	AAAA	0.239463	AAAA	0.234137	AAAA	0.248085	AAAA	0.258338	AAAA	0.270022	ABBB	0.597539	AAAA	0.24931	AABB
solcap_snp_c1_14531	10	40653719	ABBB	0.56783	AAAA	0.0758385	AAAA	0.0790418	AAAA	0.0407176	AABB	0.390855	AAAA	0.0777747	AAAA	0.0647864	AAAA	0.0501586	AAAA	0.0779025	AABB	0.343991	AAAA	0.0836977	AAAA	0.0549519	AAAA	0.0437005	AAAA	0.0893184	AAAA	0.0446263	AAAA	0.0761578	AAAA	0.0572283	AAAA	0.0515531	AAAA	0.0394915	AAAA	0.0554975	AAAA	0.0470493	AABB	0.327918	AAAA	0.0347722	AAAA
solcap_snp_c1_14542	8	35553321	AABB	0.309017	AABB	0.272682	AABB	0.306913	AABB	0.279866	AAAA	0.0520706	ABBB	0.419996	AABB	0.315799	AAAA	0.0686773	AAAA	0.0582129	ABBB	0.4259	ABBB	0.411052	AAAB	0.637003	AABB	0.301106	AAAA	0.0635202	AABB	0.277452	AAAA	0.0643935	AAAA	0.0364891	AAAA	0.0414702	AAAA	0.0378875	AABB	0.289585	AABB	0.276873	AABB	0.287715	ABBB	0.415169	AABB
solcap_snp_c1_14569	4	33473330	BBBB	0.979687	AAAB	0.777212	ABBB	0.621782	AAAB	0.78879	ABBB	0.513263	ABBB	0.585764	N	0.683304	AAAB	0.789175	AAAB	0.755862	AAAB	0.739029	AAAB	0.755509	ABBB	0.592659	ABBB	0.567963	AABB	0.289775	BBBB	0.984014	BBBB	0.980014	BBBB	0.990966	BBBB	0.993349	AAAB	0.777584	BBBB	0.986217	BBBB	0.989966	AAAB	0.825371	AAAB	0.783495	AAAB
solcap_snp_c1_14577	12	12834376	AAAA	0.0442832	ABBB	0.406698	AAAB	0.618838	ABBB	0.40325	AAAB	0.583806	AAAA	0.0600169	ABBB	0.469385	AAAA	0.076605	AAAA	0.0334372	ABBB	0.39665	AAAA	0.0309614	ABBB	0.447247	AAAB	0.647949	AAAB	0.607588	AAAA	0.0427681	AAAA	0.0453311	AAAA	0.040464	AAAA	0.0405109	AAAA	0.0425527	ABBB	0.433645	ABBB	0.44179	ABBB	0.466294	AAAA	0.0553882	AAAB
solcap_snp_c1_1458	11	31759730	N	0.462947	BBBB	0.992521	BBBB	0.990829	AAAB	0.740724	BBBB	0.991355	BBBB	0.990076	N	0.962547	BBBB	0.991721	BBBB	0.993922	AAAB	0.694071	BBBB	0.992812	BBBB	0.993647	BBBB	0.992988	BBBB	0.994017	BBBB	0.990676	BBBB	0.991275	BBBB	0.990224	BBBB	0.990713	BBBB	0.99063	BBBB	0.99473	BBBB	0.993025	BBBB	0.992935	BBBB	0.995606	BBBB
solcap_snp_c1_14588	1	68350967	AAAB	0.758057	BBBB	0.990521	BBBB	0.986838	AAAB	0.762145	BBBB	0.991682	BBBB	0.986338	N	0.961201	BBBB	0.995086	BBBB	0.993892	BBBB	0.991074	BBBB	0.990827	AAAB	0.728725	BBBB	0.9929	AAAB	0.685029	BBBB	0.982608	BBBB	0.988241	BBBB	0.990199	BBBB	0.991048	BBBB	0.988727	BBBB	0.985354	BBBB	0.990153	AAAB	0.79454	N	0.552745	AAAB
solcap_snp_c1_14613	6	59263259	AABB	0.37377	AABB	0.375485	AABB	0.40769	AABB	0.396186	AABB	0.437483	BBBB	0.91321	AAAB	0.682831	AAAA	0.0945221	ABBB	0.500918	AAAB	0.685623	AABB	0.429066	AAAB	0.704375	AABB	0.309717	ABBB	0.481717	AAAA	0.046214	AAAA	0.0273328	AAAA	0.0293747	AAAA	0.0330368	ABBB	0.485226	AAAA	0.0455565	AAAA	0.0380485	AAAA	0.0370365	AABB	0.345616	AABB
solcap_snp_c1_14614	6	59263222	AABB	0.299015	AABB	0.281447	AABB	0.313301	AABB	0.305601	ABBB	0.446968	ABBB	0.438354	AAAB	0.63124	AAAA	0.0679823	ABBB	0.437731	AAAB	0.653621	AABB	0.300665	AAAB	0.678106	AABB	0.311027	ABBB	0.461449	AAAA	0.0281753	AAAA	0.0220281	AAAA	0.0378915	AAAA	0.0333842	ABBB	0.496479	AAAA	0.0462594	AAAA	0.0302592	AAAA	0.0256825	AABB	0.323922	AABB
solcap_snp_c1_14633	1	57931888	BBBB	0.98488	AAAB	0.69329	AAAB	0.73315	AAAB	0.702175	BBBB	0.990884	AAAB	0.700372	AAAB	0.64851	AAAB	0.674305	ABBB	0.447104	BBBB	0.988429	BBBB	0.984179	AAAB	0.681896	BBBB	0.993092	BBBB	0.983481	AAAB	0.67666	AAAB	0.691827	AAAB	0.707801	AAAB	0.720489	ABBB	0.453996	AAAB	0.74763	AAAB	0.697917	BBBB	0.995757	BBBB	0.988539	BBBB
solcap_snp_c1_14647	1	41947310	N	0.462411	AABB	0.423588	AAAA	0.0662484	AABB	0.365846	AABB	0.424512	AAAA	0.107464	N	0.46122	AABB	0.36699	AAAA	0.109863	AAAA	0.0415361	AABB	0.37231	ABBB	0.480234	AABB	0.354538	AAAB	0.608366	AABB	0.337622	AAAA	0.107008	AAAA	0.0723074	AAAA	0.0763184	AAAA	0.0726702	AABB	0.349654	AABB	0.368771	AABB	0.366077	AABB	0.367153	AABB
solcap_snp_c1_14648	1	41947383	ABBB	0.470797	ABBB	0.382987	BBBB	0.985678	ABBB	0.468772	AAAB	0.686429	BBBB	0.98703	ABBB	0.419128	ABBB	0.43568	BBBB	0.984217	AAAB	0.72791	AAAB	0.559946	ABBB	0.439957	AAAB	0.647502	AABB	0.276818	AAAB	0.634872	BBBB	0.988518	BBBB	0.989109	BBBB	0.991109	BBBB	0.987387	AAAB	0.619427	AAAB	0.643223	AAAB	0.58795	AAAB	0.617275	AAAB
solcap_snp_c1_14649	1	41947422	AABB	0.294843	ABBB	0.452591	AAAA	0.0398211	ABBB	0.477427	ABBB	0.440906	BBBB	0.939694	AABB	0.266254	AAAA	0.0251639	BBBB	0.982322	ABBB	0.450166	AAAA	0.0206157	AAAA	0.0301021	AABB	0.291065	AAAA	0.0176	AABB	0.268567	AAAA	0.0170732	AAAA	0.0291823	AAAA	0.0410512	BBBB	0.941049	AABB	0.283315	AABB	0.280078	AAAA	0.0289784	ABBB	0.43322	ABBB
solcap_snp_c1_14654	1	41979122	ABBB	0.235371	ABBB	0.377757	BBBB	0.972224	ABBB	0.471167	ABBB	0.436221	BBBB	0.978227	ABBB	0.374605	ABBB	0.489105	ABBB	0.709921	ABBB	0.431664	BBBB	0.984162	BBBB	0.982896	ABBB	0.405017	ABBB	0.357517	BBBB	0.977091	BBBB	0.985115	BBBB	0.985437	BBBB	0.985522	ABBB	0.727538	ABBB	0.71873	ABBB	0.675733	BBBB	0.985771	ABBB	0.530114	ABBB
solcap_snp_c1_14663	1	19663967	AAAA	0.0159236	AABB	0.38076	AAAA	0.00769671	AABB	0.404147	AAAA	0	AAAA	0.0204571	N	0.110227	AAAA	0.0285405	AAAA	0.0288539	AABB	0.405573	AAAA	0.0222181	AAAA	0.0141093	AAAA	0.00476967	AAAA	0.0230266	AAAA	0.0186024	AAAA	0.0211204	AAAA	0	AAAA	0	AAAA	0.0164505	AAAA	0.00846471	AAAA	0	AAAA	0	AAAA	0.0104265	AABB
solcap_snp_c1_14664	1	19663894	AABB	0.275935	ABBB	0.409361	ABBB	0.462471	AAAB	0.589221	AAAB	0.624272	AAAB	0.596949	AAAB	0.608218	ABBB	0.451075	BBBB	0.942831	AAAB	0.555175	ABBB	0.455851	ABBB	0.409951	AAAB	0.611314	AABB	0.300817	AAAB	0.62276	ABBB	0.440608	ABBB	0.429046	ABBB	0.430984	BBBB	0.891622	AAAB	0.565472	AAAB	0.572692	AAAB	0.600466	ABBB	0.432082	AAAB
solcap_snp_c1_14668	9	10353176	AAAB	0.559426	AAAB	0.559	BBBB	0.93623	ABBB	0.398371	BBBB	0.935171	BBBB	0.934078	AAAB	0.592459	AAAB	0.611574	AAAB	0.522966	BBBB	0.931909	BBBB	0.95971	ABBB	0.379065	BBBB	0.969644	AAAB	0.605789	ABBB	0.40622	AAAB	0.58089	AAAB	0.575093	AAAB	0.59984	AAAB	0.570932	ABBB	0.397835	ABBB	0.433742	AAAB	0.590711	ABBB	0.439915	ABBB
solcap_snp_c1_14669	9	10451737	AABB	0.319524	ABBB	0.490222	AAAA	0.0842307	AABB	0.286482	AAAA	0.0631964	ABBB	0.495257	AAAA	0.0815206	AAAA	0.0918465	AAAB	0.733778	ABBB	0.504352	AABB	0.279956	AABB	0.300407	AABB	0.287594	AABB	0.301353	AABB	0.327268	AAAA	0.0688462	AAAA	0.0807636	AAAA	0.0697805	AAAB	0.74142	AABB	0.286682	AABB	0.313502	AAAA	0.0671764	AAAA	0.0853373	AAAA
solcap_snp_c1_14674	9	10415002	AAAA	0.0529477	AABB	0.298907	AABB	0.346375	AABB	0.331139	AAAA	0.108365	AAAA	0.102529	ABBB	0.416208	AABB	0.353396	AABB	0.315777	AAAA	0.0888639	AAAA	0.0597305	ABBB	0.476137	AAAA	0.0469906	AABB	0.340462	ABBB	0.470954	AABB	0.352294	AABB	0.329393	AABB	0.323906	AABB	0.342487	ABBB	0.471644	ABBB	0.483308	AABB	0.317665	ABBB	0.485844	AAAB
solcap_snp_c1_14676	9	10414891	AAAB	0.594818	AAAB	0.597413	AAAB	0.5914	ABBB	0.426003	BBBB	0.959015	BBBB	0.952926	ABBB	0.46077	AAAB	0.595206	AAAB	0.563667	BBBB	0.966331	BBBB	0.956352	ABBB	0.384869	BBBB	0.96939	AAAB	0.568765	ABBB	0.37108	AAAB	0.582697	AAAB	0.603235	AAAB	0.573642	AAAB	0.576577	ABBB	0.399354	ABBB	0.394634	AAAB	0.58017	ABBB	0.450929	AABB
solcap_snp_c1_1468	11	31193793	AABB	0.289961	BBBB	0.990627	BBBB	0.963297	AAAB	0.627337	BBBB	0.96987	BBBB	0.962556	BBBB	0.940838	AAAB	0.641817	BBBB	0.989301	AAAB	0.542328	BBBB	0.985118	BBBB	0.959199	BBBB	0.980891	BBBB	0.992731	BBBB	0.958028	BBBB	0.990039	BBBB	0.973819	BBBB	0.973155	BBBB	0.963307	BBBB	0.97225	BBBB	0.980093	AAAB	0.621331	BBBB	0.960032	BBBB
solcap_snp_c1_14683	11	37987969	BBBB	0.931601	AAAB	0.631913	AABB	0.385565	BBBB	0.923992	AAAB	0.705076	AAAB	0.67727	ABBB	0.541854	AAAB	0.622975	AAAB	0.689584	BBBB	0.914536	BBBB	0.919305	ABBB	0.525032	ABBB	0.532886	BBBB	0.926058	BBBB	0.928928	AAAB	0.702415	AAAB	0.683458	AAAB	0.691136	AAAB	0.697514	AAAB	0.732035	AAAB	0.710095	BBBB	0.934577	AAAB	0.694884	ABBB
solcap_snp_c1_14684	5	46454617	AAAA	0.0110525	AAAA	0.0167423	AAAA	0.00923924	AAAA	0.00631688	AAAA	0.01637	AAAA	0.0194476	N	0.0674712	AAAA	0.0108013	AAAA	0.0196043	AAAA	0.00141616	AAAA	0.0129988	AAAA	0.0129209	AAAA	0.00394438	AAAA	0.0189196	AAAA	0.0111318	AAAA	0.0180588	AAAA	0.00610074	AAAA	0.00622638	AAAA	0.00453973	AAAA	0.00797283	AAAA	0.00500382	AABB	0.324838	AAAA	0.00515392	AAAA
solcap_snp_c1_1470	11	31047078	AABB	0.300193	BBBB	0.956015	BBBB	0.949909	BBBB	0.93398	BBBB	0.934494	BBBB	0.93211	BBBB	0.917426	BBBB	0.939022	BBBB	0.947723	AAAB	0.607116	BBBB	0.938262	BBBB	0.947113	BBBB	0.975587	BBBB	0.95906	BBBB	0.938453	BBBB	0.949223	BBBB	0.941144	BBBB	0.944142	BBBB	0.940848	BBBB	0.940285	BBBB	0.952449	BBBB	0.950059	BBBB	0.951422	BBBB
solcap_snp_c1_14759	12	27415937	ABBB	0.711696	ABBB	0.703185	BBBB	0.95254	ABBB	0.474492	ABBB	0.838677	ABBB	0.722583	ABBB	0.739982	ABBB	0.64444	ABBB	0.539994	ABBB	0.552341	ABBB	0.597189	ABBB	0.764308	BBBB	0.975619	ABBB	0.725032	BBBB	0.951461	ABBB	0.823426	ABBB	0.854646	ABBB	0.850495	ABBB	0.616021	ABBB	0.686808	ABBB	0.662381	ABBB	0.538803	ABBB	0.689828	ABBB
solcap_snp_c1_14763	8	45990790	BBBB	0.988719	ABBB	0.43877	AABB	0.278566	AAAA	0.00499911	AABB	0.296049	AABB	0.281772	N	0.177338	AABB	0.339697	AAAA	0.000526434	AABB	0.303544	AABB	0.274109	AABB	0.283548	AAAA	0.0102148	AABB	0.285481	AAAA	0.00808273	AAAA	0.000862021	AAAA	0	AAAA	0	AAAA	0	AAAA	0.00272807	AAAA	0.00102972	AAAA	0	AAAB	0.670341	AABB
solcap_snp_c1_14767	12	18919522	ABBB	0.557884	AAAB	0.702429	BBBB	0.901013	AAAB	0.703653	BBBB	0.901522	AAAB	0.720458	AAAB	0.711746	AAAB	0.694085	ABBB	0.574835	ABBB	0.586368	AAAB	0.687333	AAAB	0.718364	BBBB	0.944716	AAAB	0.692312	BBBB	0.905876	ABBB	0.577053	ABBB	0.557787	ABBB	0.563074	ABBB	0.562451	AAAB	0.712196	AAAB	0.691504	AAAB	0.692044	ABBB	0.561954	AAAB
solcap_snp_c1_14770	11	44838813	ABBB	0.491195	AABB	0.30049	ABBB	0.449465	AABB	0.401095	ABBB	0.462512	AAAB	0.614053	ABBB	0.45716	ABBB	0.542269	AABB	0.340005	AAAA	0.148708	AAAB	0.627945	AABB	0.355399	AAAB	0.707227	AABB	0.33504	ABBB	0.493937	ABBB	0.465212	ABBB	0.52489	ABBB	0.533995	AABB	0.401777	ABBB	0.495027	ABBB	0.492027	AABB	0.353747	AABB	0.384868	AAAA
solcap_snp_c1_14778	6	7467662	ABBB	0.422757	N	0.616017	ABBB	0.6295	ABBB	0.551178	AAAA	0.0256235	ABBB	0.708462	N	0.829725	AAAA	0.0557628	BBBB	0.97115	ABBB	0.639476	N	0.893059	ABBB	0.748487	ABBB	0.54738	BBBB	0.974386	BBBB	0.96757	BBBB	0.966313	BBBB	0.974125	BBBB	0.968189	BBBB	0.9654	BBBB	0.975082	BBBB	0.972868	ABBB	0.665225	BBBB	0.965699	BBBB
solcap_snp_c1_14802	5	5051766	AAAB	0.738548	ABBB	0.622917	AAAB	0.753869	BBBB	0.992149	AAAB	0.759296	ABBB	0.575338	ABBB	0.514536	ABBB	0.417275	ABBB	0.595815	AAAB	0.767233	ABBB	0.608401	AAAB	0.757636	ABBB	0.601987	ABBB	0.592771	ABBB	0.469469	ABBB	0.495395	ABBB	0.565992	ABBB	0.545389	ABBB	0.555857	ABBB	0.485843	ABBB	0.540827	ABBB	0.544436	AAAB	0.722632	AAAB
solcap_snp_c1_1481	7	15669100	AAAB	0.605011	BBBB	0.977936	BBBB	0.963334	BBBB	0.971518	BBBB	0.964349	BBBB	0.965399	BBBB	0.975922	BBBB	0.986556	BBBB	0.976388	AAAB	0.637108	BBBB	0.973687	BBBB	0.970303	BBBB	0.983621	BBBB	0.974277	BBBB	0.965979	BBBB	0.974191	BBBB	0.968588	BBBB	0.969964	BBBB	0.96782	BBBB	0.973945	BBBB	0.974063	BBBB	0.970704	BBBB	0.974537	BBBB
solcap_snp_c1_14813	3	2565354	ABBB	0.428387	ABBB	0.44259	AAAB	0.638419	AAAB	0.634201	BBBB	0.975987	AAAB	0.661167	N	0.860322	AAAB	0.634451	AAAB	0.636515	ABBB	0.475866	AAAB	0.621559	AAAB	0.650399	BBBB	0.978112	AABB	0.310713	ABBB	0.455643	AAAB	0.614211	AAAB	0.577718	AAAB	0.652343	AAAB	0.659274	ABBB	0.437958	ABBB	0.459151	AABB	0.266195	ABBB	0.441824	AAAB
solcap_snp_c1_14823	2	35675019	AABB	0.426116	AAAA	0.0193408	AAAA	0	AAAA	0	AAAA	0	AAAA	0.000487955	N	0.0746396	AAAA	0	AABB	0.448622	AAAA	0	AAAA	0.027505	AAAA	0	AAAA	0.00590628	AAAA	0.0240276	AABB	0.452192	AAAA	0.0171423	AAAA	0	AAAA	0	AABB	0.472336	AAAA	0	AAAA	0	AAAA	0	AABB	0.577074	AAAA
solcap_snp_c1_14836	5	5683864	BBBB	0.972284	BBBB	0.976286	AAAB	0.664202	AAAB	0.752939	AAAB	0.650502	AAAB	0.732728	AAAB	0.605517	AAAB	0.592801	BBBB	0.972643	BBBB	0.959188	BBBB	0.981344	BBBB	0.961461	AAAB	0.749965	AAAB	0.783646	BBBB	0.958377	AAAB	0.730238	AAAB	0.785419	AAAB	0.762282	BBBB	0.964151	BBBB	0.962132	BBBB	0.971018	AAAB	0.690541	BBBB	0.957769	BBBB
solcap_snp_c1_14839	5	5692751	N	0.424318	ABBB	0.477086	ABBB	0.495606	AAAB	0.672114	ABBB	0.500005	AAAB	0.701807	AAAB	0.689104	AAAB	0.664805	AABB	0.3569	ABBB	0.452335	ABBB	0.485916	BBBB	0.935844	AAAB	0.68014	AAAB	0.64558	AAAA	0.0614942	ABBB	0.483492	ABBB	0.549901	ABBB	0.520093	AABB	0.409326	AABB	0.342086	AABB	0.374085	AAAB	0.672523	ABBB	0.499388	ABBB
solcap_snp_c1_14869	12	50896655	AAAB	0.676996	ABBB	0.506973	ABBB	0.4424	AAAB	0.639467	ABBB	0.494646	AAAB	0.650955	BBBB	0.885772	AAAB	0.689542	AAAB	0.71466	AAAB	0.650189	BBBB	0.996001	BBBB	0.92192	BBBB	0.989688	AAAB	0.709705	AAAB	0.631975	BBBB	0.994262	BBBB	0.936279	BBBB	0.937818	AAAB	0.633658	BBBB	0.942511	BBBB	0.934752	AAAB	0.704574	BBBB	0.900354	AAAB
solcap_snp_c1_14870	12	50896643	AAAB	0.66252	ABBB	0.502771	ABBB	0.489786	AAAB	0.659947	ABBB	0.467153	AAAB	0.684658	N	0.844799	AAAB	0.66512	AAAB	0.643777	AAAB	0.655113	BBBB	0.994961	BBBB	0.989535	BBBB	0.996984	AAAB	0.663594	AAAB	0.706205	BBBB	0.991985	BBBB	0.992322	BBBB	0.990098	AAAB	0.651083	BBBB	0.995786	BBBB	0.991974	AAAB	0.709799	BBBB	0.986548	AAAB
solcap_snp_c1_14880	6	24858593	ABBB	0.452442	BBBB	0.989698	BBBB	0.985466	AAAB	0.621661	BBBB	0.983118	BBBB	0.981379	N	0.93703	AAAB	0.657745	BBBB	0.987773	BBBB	0.975712	BBBB	0.985171	BBBB	0.97845	BBBB	0.983572	BBBB	0.986481	BBBB	0.983463	BBBB	0.980001	BBBB	0.977198	BBBB	0.982375	BBBB	0.978233	BBBB	0.981861	BBBB	0.98176	ABBB	0.460345	BBBB	0.979513	BBBB
solcap_snp_c1_14913	5	44713672	BBBB	0.960023	BBBB	0.960428	BBBB	0.914535	BBBB	0.883596	BBBB	0.915826	AAAB	0.649303	BBBB	0.931839	BBBB	0.957446	AAAB	0.666515	ABBB	0.459448	AAAB	0.685243	BBBB	0.942549	BBBB	0.963789	BBBB	0.960217	BBBB	0.928359	AAAB	0.609845	AAAB	0.643341	AAAB	0.647014	AAAB	0.648375	AAAB	0.641657	AAAB	0.621548	AAAB	0.651624	BBBB	0.931346	BBBB
solcap_snp_c1_14931	1	75007219	AABB	0.269856	ABBB	0.417416	BBBB	0.946238	ABBB	0.378198	AAAB	0.611774	AAAB	0.599974	ABBB	0.419375	AAAB	0.71978	N	0.528673	AAAB	0.592995	AAAB	0.543083	AAAB	0.608123	ABBB	0.449191	AABB	0.22503	AAAB	0.577807	ABBB	0.381579	ABBB	0.428729	ABBB	0.406955	AAAB	0.595518	AAAB	0.596241	AAAB	0.550797	ABBB	0.451158	AAAB	0.591113	AAAB
solcap_snp_c1_14951	11	29862902	N	0.798402	AAAA	0.0456281	AAAA	0.128559	AAAA	0.108997	AAAA	0.117711	AAAA	0.114288	AAAA	0.108855	AAAA	0.0582589	AAAA	0.0520028	AABB	0.313923	AAAA	0.0592845	AAAA	0.130603	AAAA	0.0672867	AAAA	0.0485824	AAAA	0.130222	AAAA	0.062675	AAAA	0.109856	AAAA	0.115482	AAAA	0.111722	AAAA	0.107734	AAAA	0.0819999	AAAA	0.0926426	AAAA	0.118613	AAAA
solcap_snp_c1_14954	5	9454607	ABBB	0.530581	ABBB	0.497558	AAAB	0.739429	AAAB	0.647973	AAAB	0.797819	N	0.581197	AAAB	0.743495	AAAB	0.629618	AAAB	0.810519	AAAB	0.861449	AABB	0.383993	AABB	0.380291	AAAB	0.681536	ABBB	0.57581	ABBB	0.543381	ABBB	0.566361	AAAB	0.62924	AAAB	0.598982	AAAB	0.857337	AABB	0.405236	AABB	0.374589	ABBB	0.537223	N	0.445785	AAAB
solcap_snp_c1_14956	1	35477582	ABBB	0.428981	ABBB	0.394272	BBBB	0.949068	AAAB	0.606395	BBBB	0.950729	BBBB	0.956065	BBBB	0.919761	AAAB	0.561971	BBBB	0.982097	AAAB	0.550145	BBBB	0.979917	BBBB	0.960396	BBBB	0.976376	AAAB	0.587631	BBBB	0.956984	BBBB	0.985102	BBBB	0.966129	BBBB	0.964494	BBBB	0.954715	BBBB	0.967822	BBBB	0.968326	BBBB	0.963988	AAAB	0.570012	AAAB
solcap_snp_c1_14959	8	31977011	AABB	0.360846	ABBB	0.52125	AAAA	0.129492	AAAA	0.104328	AAAA	0.111187	AAAA	0.13097	AABB	0.351369	AAAA	0.0882476	AAAA	0.0836656	AAAA	0.100676	AAAA	0.0945591	AAAA	0.125515	AAAA	0.0951035	AAAA	0.0926601	AAAA	0.136187	AAAA	0.0798789	AAAA	0.112318	AAAA	0.112408	AAAA	0.1314	AAAA	0.123351	AAAA	0.112932	AAAA	0.0918759	AABB	0.353109	AAAA
solcap_snp_c1_14973	3	33464174	ABBB	0.407381	BBBB	0.975939	BBBB	0.943132	BBBB	0.947636	BBBB	0.954531	BBBB	0.941948	BBBB	0.963504	BBBB	0.975295	BBBB	0.968495	AAAB	0.56217	BBBB	0.969662	BBBB	0.946324	BBBB	0.971698	BBBB	0.971006	BBBB	0.950578	BBBB	0.970515	BBBB	0.955227	BBBB	0.945392	BBBB	0.944202	BBBB	0.952578	BBBB	0.953958	BBBB	0.954918	BBBB	0.952274	BBBB
solcap_snp_c1_14975	3	33475318	N	0.490619	BBBB	0.984794	BBBB	0.966236	BBBB	0.968996	BBBB	0.966218	N	0.642856	BBBB	0.983095	BBBB	0.980429	BBBB	0.982284	AAAB	0.674912	ABBB	0.576419	BBBB	0.968648	BBBB	0.977728	BBBB	0.980135	BBBB	0.963715	ABBB	0.574565	ABBB	0.551263	ABBB	0.612339	BBBB	0.961144	BBBB	0.969751	BBBB	0.972888	BBBB	0.969867	BBBB	0.965037	BBBB
solcap_snp_c1_14992	10	52663730	AAAB	0.718781	AAAB	0.693226	AAAB	0.736305	AAAB	0.716618	ABBB	0.496776	BBBB	0.974627	N	0.895999	ABBB	0.564454	ABBB	0.50133	ABBB	0.501246	AAAB	0.675817	ABBB	0.555946	AAAB	0.741585	ABBB	0.494734	AAAB	0.710504	ABBB	0.450133	ABBB	0.50677	ABBB	0.487007	ABBB	0.487395	ABBB	0.493499	ABBB	0.531689	ABBB	0.503532	AAAB	0.706412	BBBB
solcap_snp_c1_15006	4	60255822	BBBB	0.993576	BBBB	0.99125	BBBB	0.985998	AAAB	0.687503	BBBB	0.990465	AAAB	0.708152	BBBB	0.990345	AAAB	0.678038	ABBB	0.4995	ABBB	0.467017	BBBB	0.991094	BBBB	0.991387	BBBB	0.993739	BBBB	0.989988	ABBB	0.493999	AAAB	0.687409	AAAB	0.682592	AAAB	0.67881	ABBB	0.527745	AAAB	0.728301	AAAB	0.676407	AAAB	0.704173	BBBB	0.986106	BBBB
solcap_snp_c1_15012	4	60213972	AAAA	0.00507391	AAAA	0.00483622	ABBB	0.497591	AABB	0.247718	AAAA	0.0176216	AABB	0.243832	ABBB	0.461618	ABBB	0.418524	ABBB	0.392318	ABBB	0.360684	AABB	0.307879	AABB	0.307362	ABBB	0.451149	AABB	0.319236	ABBB	0.409842	AABB	0.24384	AABB	0.248798	AABB	0.277717	ABBB	0.422953	ABBB	0.428417	ABBB	0.422616	ABBB	0.432798	AAAA	0.023879	AABB
solcap_snp_c1_15034	12	14219727	ABBB	0.515445	AAAB	0.623622	BBBB	0.959069	N	0.562591	BBBB	0.954453	AAAB	0.661039	AAAB	0.681576	AAAB	0.665416	ABBB	0.442206	ABBB	0.474772	AAAB	0.664833	AAAB	0.619842	BBBB	0.983042	N	0.561941	BBBB	0.950381	ABBB	0.528661	ABBB	0.49894	ABBB	0.48908	ABBB	0.450238	AAAB	0.66456	AAAB	0.658497	AAAB	0.674921	AAAB	0.585007	AAAB
solcap_snp_c1_1504	2	4479389	ABBB	0.4354	AAAA	0.0300064	ABBB	0.436063	AABB	0.254337	AAAA	0.0513393	AAAA	0.0503356	AAAA	0.0448952	AAAB	0.655896	AAAA	0.0400988	AABB	0.246477	AAAA	0.0468493	AAAA	0.0430121	AAAA	0.0362204	AAAA	0.0396265	AABB	0.271887	AAAA	0.0470938	AAAA	0.0421805	AAAA	0.0446891	AAAA	0.0510975	AAAA	0.0498251	AAAA	0.0424531	ABBB	0.441803	AABB	0.257079	AABB
solcap_snp_c1_15042	4	44312537	ABBB	0.442794	ABBB	0.675195	ABBB	0.585901	ABBB	0.400649	ABBB	0.514793	ABBB	0.742978	ABBB	0.686204	AAAA	0.152931	BBBB	0.978596	ABBB	0.638177	ABBB	0.610778	ABBB	0.601333	ABBB	0.489969	ABBB	0.698352	BBBB	0.984174	AAAA	0.158543	AAAA	0.149291	AAAA	0.154976	BBBB	0.993222	BBBB	0.990712	BBBB	0.993523	ABBB	0.685208	ABBB	0.37127	ABBB
solcap_snp_c1_15044	8	39918144	AABB	0.360187	AABB	0.285705	ABBB	0.466332	AAAB	0.670649	ABBB	0.480717	AAAA	0.0702932	ABBB	0.477316	AABB	0.338213	AAAB	0.629505	N	0.602073	AABB	0.328619	ABBB	0.469551	ABBB	0.487896	AABB	0.341264	AAAA	0.0590473	AABB	0.318657	AABB	0.318373	AABB	0.32455	AAAB	0.661942	ABBB	0.496598	ABBB	0.457504	AABB	0.309939	AABB	0.290264	AABB
solcap_snp_c1_15045	8	39908319	AAAB	0.674516	AABB	0.372713	AAAA	0	AAAA	0.00987184	AAAA	0	AAAA	0.024704	N	0.146648	AABB	0.370713	AAAA	0.00147581	AABB	0.378751	AAAA	0.00974052	AAAA	0.00359885	AAAA	0.0125026	AAAA	0	AAAA	0.0222936	AAAA	0	AAAA	0.00510299	AAAA	0	AAAA	0.0263564	AAAA	0.0215096	AAAA	0.0101849	AAAA	0.00103469	AABB	0.412866	AAAA
solcap_snp_c1_15046	8	39999158	AABB	0.34507	AAAA	0.0436254	AAAA	0.0504924	AAAA	0.0261541	AAAA	0.0574362	AAAA	0.0633861	AAAA	0.0484557	AAAA	0.0311186	AAAA	0.0597955	AABB	0.273543	AAAA	0.0524192	AAAA	0.031734	AAAA	0.0366478	AAAA	0.0565592	AAAA	0.0270147	AAAA	0.0554937	AAAA	0.02744	AAAA	0.0365705	AAAA	0.0182507	AAAA	0.036545	AAAA	0.0303217	AAAA	0.0332266	AAAA	0.019177	AAAA
solcap_snp_c1_15048	8	39967953	AAAB	0.633626	ABBB	0.456078	AABB	0.298167	AABB	0.316857	AABB	0.281461	BBBB	0.910359	ABBB	0.474459	ABBB	0.466539	AABB	0.253451	AABB	0.310649	AAAB	0.621179	ABBB	0.485185	ABBB	0.488239	AABB	0.287123	BBBB	0.906124	AAAB	0.628432	AAAB	0.648424	AAAB	0.647398	AABB	0.289112	ABBB	0.462193	ABBB	0.484459	AABB	0.289393	AAAB	0.630419	ABBB
solcap_snp_c1_15063	6	59133966	AABB	0.198434	ABBB	0.478011	ABBB	0.367901	AAAB	0.522067	ABBB	0.448645	ABBB	0.393062	AABB	0.267117	N	0.493583	ABBB	0.395462	AABB	0.205819	AAAB	0.513303	AABB	0.267267	AAAB	0.537116	ABBB	0.402791	AAAB	0.666422	ABBB	0.394008	ABBB	0.409071	ABBB	0.42929	ABBB	0.443844	AAAB	0.674213	AAAB	0.65263	AAAB	0.680042	AAAB	0.542962	N
solcap_snp_c1_15081	11	37256991	BBBB	0.997058	AAAB	0.727015	AAAB	0.746936	BBBB	0.993804	ABBB	0.53514	ABBB	0.513839	AAAB	0.724237	AAAB	0.741929	BBBB	0.999675	BBBB	0.991943	AAAB	0.71092	BBBB	0.996005	ABBB	0.531978	BBBB	0.998265	ABBB	0.487468	BBBB	1	BBBB	0.994573	BBBB	0.995029	BBBB	0.992961	AAAB	0.752668	AAAB	0.726547	AAAB	0.763399	AAAB	0.72121	BBBB
solcap_snp_c1_151	3	58944486	AAAB	0.503389	AAAA	0.00326929	AAAA	0	ABBB	0.289586	AAAA	3.69184e-05	AAAA	0	AABB	0.163207	AAAA	0.00721251	AAAA	0.00715798	AAAA	0	AAAA	0.00624994	AAAA	0	ABBB	0.30567	ABBB	0.323195	AAAA	0	AAAA	0.00608572	AAAA	0	AAAA	0	AAAA	0	AAAA	0.00143497	AAAA	0	AAAA	0	AAAB	0.467333	AAAA
solcap_snp_c1_1512	9	8794822	AABB	0.284954	AAAB	0.616176	AAAB	0.607732	ABBB	0.462539	ABBB	0.47716	AAAB	0.597002	ABBB	0.408531	AAAB	0.643888	AAAB	0.643459	AAAB	0.648809	AAAB	0.622244	AAAB	0.65292	ABBB	0.449217	AAAB	0.653461	BBBB	0.963543	AAAB	0.644115	AAAB	0.670312	AAAB	0.664849	AAAB	0.682983	AAAB	0.695262	AAAB	0.670773	ABBB	0.455263	AAAB	0.660426	AABB
solcap_snp_c1_15123	1	82424459	BBBB	0.950666	AAAB	0.703894	AAAB	0.699249	AABB	0.333506	AABB	0.310931	AABB	0.321617	ABBB	0.533638	ABBB	0.515779	AAAA	0.0403823	AABB	0.290713	AAAA	0.0475218	ABBB	0.466488	ABBB	0.518459	ABBB	0.507514	AAAA	0.0174077	AABB	0.326663	AABB	0.307397	AABB	0.309711	AAAA	0.0227004	ABBB	0.490078	ABBB	0.515927	BBBB	0.96084	ABBB	0.507122	ABBB
solcap_snp_c1_15175	2	33351477	AAAA	0.0590725	AABB	0.255848	AABB	0.268934	AAAA	0.0292668	AAAA	0.0385226	ABBB	0.453434	ABBB	0.383159	AABB	0.263215	AAAA	0.04218	AAAA	0.039278	AABB	0.267045	ABBB	0.434586	AAAA	0.0509491	AAAA	0.0476883	AABB	0.242551	AAAA	0.0450304	AAAA	0.0364885	AAAA	0.0338025	AAAA	0.0393792	AABB	0.241045	AABB	0.26393	AAAA	0.0342659	AAAA	0.0378443	AABB
solcap_snp_c1_15178	2	33276009	ABBB	0.518786	AAAA	0.00613281	AABB	0.289012	AAAA	0.0649788	ABBB	0.449085	ABBB	0.486981	ABBB	0.392388	AAAA	0.0161158	AABB	0.218309	AAAA	0.067641	AAAA	0.00686493	AAAA	0.0645682	ABBB	0.442209	AAAA	0.00591295	AABB	0.23191	AAAA	0.00838374	AAAA	0.0470099	AAAA	0.055683	AABB	0.254823	AAAA	0.0623542	AAAA	0.0456981	AAAA	0.0514736	AABB	0.254435	AAAA
solcap_snp_c1_15189	5	20323453	AAAA	0.0449798	AABB	0.174545	AABB	0.182678	AAAA	0.0438487	AABB	0.384785	AAAA	0.0526908	AABB	0.269192	AAAA	0.0661802	AABB	0.141336	AAAA	0.0461021	AAAA	0.0348595	AABB	0.189393	AABB	0.364586	AAAA	0.0348802	AAAA	0.0603092	AABB	0.168992	AABB	0.174578	AABB	0.153645	AABB	0.171957	AAAA	0.0537768	AAAA	0.0426518	AAAA	0.0494265	AABB	0.214488	AAAA
solcap_snp_c1_15192	5	20318671	ABBB	0.412226	AABB	0.252982	ABBB	0.419209	AABB	0.261435	AABB	0.28218	ABBB	0.424031	N	0.322012	AABB	0.257703	AAAA	0.0892299	AABB	0.27352	AAAA	0.0837333	AAAA	0.0695294	AABB	0.274051	ABBB	0.397222	AABB	0.244776	AABB	0.278835	AABB	0.260506	AABB	0.27721	AAAA	0.0660126	AABB	0.247386	AABB	0.260418	ABBB	0.415429	AAAA	0.0704679	AABB
solcap_snp_c1_15204	3	9603835	AAAA	0.00376672	AABB	0.305644	ABBB	0.62941	AAAA	0.00787119	AABB	0.301453	AAAA	0.0172552	AAAA	0.0548769	AAAA	0.000527822	AAAA	0.00536057	AAAA	0.000659451	AABB	0.308157	AAAA	0.0116141	AAAA	0.000377018	ABBB	0.429452	AAAA	0.010531	AAAA	0.00372112	AAAA	0.0111811	AAAA	0.00662805	AAAA	0.00577445	AAAA	0.00938646	AAAA	0.00909047	AAAA	0.0107663	AAAB	0.727208	AABB
solcap_snp_c1_15213	2	28147347	BBBB	0.838723	BBBB	0.897881	AAAB	0.601114	BBBB	0.881565	ABBB	0.479465	ABBB	0.479671	ABBB	0.436405	BBBB	0.832701	BBBB	0.877637	BBBB	0.876895	ABBB	0.437655	ABBB	0.418176	AAAB	0.632491	ABBB	0.411024	BBBB	0.886601	ABBB	0.453963	ABBB	0.463041	ABBB	0.477	BBBB	0.884149	AAAB	0.584142	AAAB	0.605596	AAAB	0.594892	BBBB	0.889307	ABBB
solcap_snp_c1_15218	10	52262224	N	0.343577	AAAB	0.647008	AAAB	0.604819	ABBB	0.38827	AABB	0.275752	ABBB	0.458294	ABBB	0.391778	AABB	0.284172	AABB	0.238308	AABB	0.269261	AABB	0.291872	ABBB	0.435274	ABBB	0.446047	ABBB	0.461426	ABBB	0.481101	AABB	0.321112	AABB	0.290037	AABB	0.295867	AABB	0.285759	AABB	0.289341	AABB	0.254787	AABB	0.300258	ABBB	0.406872	ABBB
solcap_snp_c1_15219	10	52167709	ABBB	0.540124	AABB	0.335225	AAAA	0.0712007	AABB	0.353584	ABBB	0.505484	AABB	0.372853	AABB	0.35404	AABB	0.337672	AABB	0.338384	AABB	0.337542	ABBB	0.514467	ABBB	0.491032	AABB	0.368951	AABB	0.352999	AAAA	0.0822955	AAAA	0.0657124	AAAA	0.0574838	AAAA	0.0773267	AABB	0.362867	AABB	0.345578	AABB	0.333898	ABBB	0.48254	AABB	0.383417	ABBB
solcap_snp_c1_15225	10	52205182	AAAB	0.752332	AABB	0.27766	N	0.0662913	AABB	0.293119	AAAA	0	AABB	0.300655	N	0.159172	ABBB	0.463052	ABBB	0.512816	ABBB	0.478658	AABB	0.320093	AABB	0.291112	AAAA	0	AABB	0.308717	AABB	0.253627	ABBB	0.470975	ABBB	0.483428	ABBB	0.484306	ABBB	0.49311	ABBB	0.458839	ABBB	0.471901	AAAB	0.71572	AABB	0.301955	AAAA
solcap_snp_c1_15235	8	701676	ABBB	0.651972	ABBB	0.575207	AABB	0.446265	ABBB	0.589238	AABB	0.406169	AAAA	0.0812416	ABBB	0.524044	AABB	0.409473	AABB	0.403316	ABBB	0.609488	AAAB	0.747386	ABBB	0.575979	AABB	0.414039	ABBB	0.540227	ABBB	0.597765	N	0.701172	AAAB	0.755753	AAAB	0.733143	AABB	0.42515	AAAB	0.790036	AAAB	0.754468	AABB	0.418134	ABBB	0.598646	AABB
solcap_snp_c1_15237	4	67552618	AAAA	0	AAAA	0.000525403	AAAA	0	AABB	0.230322	AABB	0.235169	AAAA	0	AAAA	0.0317173	AAAA	0	AAAA	0.00225513	ABBB	0.373607	AAAA	0.000107799	AAAA	0	AABB	0.221264	AAAA	0.00416888	AAAA	0	AABB	0.225418	AABB	0.215845	AABB	0.183248	AAAA	0	AAAA	0	AAAA	0	AAAA	0	AAAA	0	AAAA
solcap_snp_c1_15241	0	17518620	AABB	0.287278	AABB	0.328877	AAAA	0.0299595	AABB	0.274484	AAAA	0.0272614	AABB	0.328827	AAAA	0.0745461	ABBB	0.413339	AAAA	0.0312215	AABB	0.230578	AAAA	0.0425547	AAAA	0.0249978	AABB	0.277944	AABB	0.237553	AAAA	0.0162982	ABBB	0.419791	ABBB	0.451402	ABBB	0.441003	AAAA	0.0173764	AABB	0.179045	AABB	0.227351	AABB	0.272492	AAAA	0.0188248	AABB
solcap_snp_c1_15249	5	17620118	AAAB	0.630493	AAAB	0.575258	ABBB	0.436892	AAAB	0.569611	AAAB	0.588918	ABBB	0.444093	AAAB	0.594166	AAAB	0.573914	BBBB	0.833517	ABBB	0.507912	BBBB	0.860065	BBBB	0.87229	AAAB	0.624005	ABBB	0.420365	AAAB	0.559467	BBBB	0.847364	BBBB	0.879487	BBBB	0.868338	BBBB	0.876773	AAAB	0.595622	AAAB	0.586547	ABBB	0.393515	AAAB	0.597435	AAAB
solcap_snp_c1_15260	8	4456432	AABB	0.380815	ABBB	0.509959	AABB	0.277989	AABB	0.268817	AAAA	0.045174	AAAA	0.0503878	N	0.135778	AABB	0.246709	AAAA	0.0412073	AABB	0.198138	AAAA	0.043505	AABB	0.247389	AAAA	0.0334915	AAAA	0.0445506	AAAA	0.0362642	AAAA	0.0517236	AAAA	0.0355037	AAAA	0.0448868	AAAA	0.039899	AAAA	0.0393373	AAAA	0.0345471	AABB	0.353499	AABB	0.249196	AAAA
solcap_snp_c1_15292	5	8795719	AAAB	0.708432	BBBB	0.970338	BBBB	0.945706	AAAB	0.711565	BBBB	0.949441	BBBB	0.947215	BBBB	0.943118	AAAB	0.757491	BBBB	0.973546	BBBB	0.936157	BBBB	0.969502	BBBB	0.949761	BBBB	0.951735	BBBB	0.966067	BBBB	0.929829	BBBB	0.971506	BBBB	0.960217	BBBB	0.95153	BBBB	0.953168	BBBB	0.949756	BBBB	0.952627	AAAB	0.729477	BBBB	0.929869	BBBB
solcap_snp_c1_15314	5	40466421	ABBB	0.634204	AABB	0.409703	ABBB	0.621076	N	0.103906	AABB	0.38129	ABBB	0.674312	AABB	0.442042	AABB	0.414326	AAAA	0.0312395	AABB	0.358111	AAAA	0.0134181	AAAA	0.0312916	AABB	0.368256	ABBB	0.645293	AABB	0.378829	AABB	0.404604	AABB	0.374806	AABB	0.390567	AAAA	0.0236101	AABB	0.398164	AABB	0.397944	ABBB	0.630409	N	0.17216	AABB
solcap_snp_c1_15323	1	10311945	ABBB	0.515135	ABBB	0.277559	ABBB	0.283682	ABBB	0.296169	AAAA	0.0876074	ABBB	0.601662	ABBB	0.268307	BBBB	0.891811	AAAA	0.0768368	ABBB	0.35414	ABBB	0.203343	ABBB	0.281056	AAAA	0.0957489	ABBB	0.44984	ABBB	0.507182	ABBB	0.318821	ABBB	0.329891	ABBB	0.307802	AAAA	0.0797271	ABBB	0.213938	ABBB	0.229454	ABBB	0.563163	ABBB	0.192495	ABBB
solcap_snp_c1_15330	0	21613048	AABB	0.280607	AABB	0.233592	AABB	0.364372	AAAA	0	AAAA	0	AAAA	0	AABB	0.249277	AABB	0.264365	AABB	0.352023	AAAA	0	AABB	0.243486	AABB	0.29146	AAAA	3.76626e-05	AABB	0.228724	AABB	0.265937	AAAA	0.00555061	AAAA	0	AAAA	0.00430065	AABB	0.349457	AABB	0.290866	AABB	0.27967	AABB	0.17628	AAAA	0	AABB
solcap_snp_c1_15331	0	21613092	ABBB	0.594352	AABB	0.267112	AABB	0.361706	AABB	0.283586	AAAA	0.0406059	AAAA	0.0406063	AABB	0.258554	AABB	0.54048	AABB	0.358391	AAAA	0.0412454	AABB	0.261275	AABB	0.374451	AAAA	0.0229467	AABB	0.265723	AABB	0.335195	AABB	0.26699	AABB	0.232105	AABB	0.224806	AABB	0.420063	AABB	0.376226	AABB	0.359151	AABB	0.364584	AABB	0.240333	AABB
solcap_snp_c1_15333	3	4732420	AAAB	0.650605	AAAB	0.710167	ABBB	0.572902	BBBB	0.965186	AAAB	0.742074	AAAB	0.723174	AAAB	0.711115	BBBB	0.967351	BBBB	0.973334	ABBB	0.493388	AAAB	0.695187	AAAB	0.748106	BBBB	0.975172	AAAB	0.724769	BBBB	0.972526	BBBB	0.971853	BBBB	0.97956	BBBB	0.976383	BBBB	0.973383	BBBB	0.984479	BBBB	0.977619	AAAB	0.742036	AAAB	0.750261	BBBB
solcap_snp_c1_15340	1	68127604	AAAB	0.800639	BBBB	0.990417	BBBB	0.957727	AAAB	0.770419	BBBB	0.96456	AAAB	0.815983	BBBB	0.974682	BBBB	0.991777	BBBB	0.990854	BBBB	0.95182	BBBB	0.988693	AAAB	0.794636	BBBB	0.987655	AAAB	0.806695	BBBB	0.955884	BBBB	0.992106	BBBB	0.965898	BBBB	0.969044	BBBB	0.961153	BBBB	0.961422	BBBB	0.971134	AAAB	0.807263	N	0.628519	AAAB
solcap_snp_c1_15353	9	8053533	BBBB	0.957283	ABBB	0.618885	ABBB	0.599028	ABBB	0.589781	BBBB	1	BBBB	0.993832	N	0.806072	ABBB	0.500691	ABBB	0.561215	ABBB	0.633092	ABBB	0.587296	BBBB	0.990542	BBBB	0.975548	BBBB	0.954753	BBBB	0.993004	BBBB	0.95276	BBBB	1	BBBB	1	ABBB	0.611506	BBBB	0.995548	BBBB	0.98725	ABBB	0.5042	BBBB	0.996398	ABBB
solcap_snp_c1_15357	0	28964321	ABBB	0.5517	AABB	0.376273	ABBB	0.511125	AABB	0.298757	AABB	0.353815	AABB	0.385161	AABB	0.315316	AABB	0.243666	AAAA	0.0778214	AABB	0.292294	AAAA	0.0749048	AABB	0.303015	AABB	0.345905	AAAA	0.0697788	AAAA	0.0669262	AAAA	0.0703827	AAAA	0.0570349	AAAA	0.0550315	AAAA	0.0656756	AAAA	0.0612771	AAAA	0.0636781	AAAA	0.0675313	AAAA	0.0732034	AAAA
solcap_snp_c1_1536	7	39598602	ABBB	0.412212	AAAB	0.531552	BBBB	0.986896	BBBB	0.987664	BBBB	0.987332	BBBB	0.985641	N	0.865398	AAAB	0.582033	BBBB	0.99126	BBBB	0.985767	AAAB	0.527705	AAAB	0.579185	BBBB	0.988436	BBBB	0.986262	AAAB	0.567755	AAAB	0.548513	AAAB	0.585746	AAAB	0.553572	BBBB	0.988349	AAAB	0.580811	AAAB	0.558308	BBBB	0.98763	ABBB	0.387945	ABBB
solcap_snp_c1_15371	6	48416539	AABB	0.284349	AABB	0.414338	AABB	0.441576	AABB	0.294631	AABB	0.306259	AABB	0.46657	N	0.120337	AABB	0.426601	AABB	0.371627	AABB	0.450906	AABB	0.432324	AABB	0.454304	AABB	0.443984	ABBB	0.606853	AABB	0.425386	AABB	0.364534	AABB	0.419098	AABB	0.467409	AABB	0.440248	AABB	0.383651	AABB	0.453273	AABB	0.416219	AABB	0.304561	AABB
solcap_snp_c1_1539	2	7830631	ABBB	0.425099	BBBB	0.938053	AAAB	0.59578	AAAB	0.620063	BBBB	0.889297	BBBB	0.888704	BBBB	0.92471	AABB	0.310038	BBBB	0.928589	AAAB	0.642778	BBBB	0.933553	BBBB	0.894861	BBBB	0.93542	BBBB	0.928594	AAAB	0.602311	BBBB	0.927672	BBBB	0.910401	BBBB	0.904838	BBBB	0.898562	BBBB	0.908286	BBBB	0.900476	ABBB	0.468113	AAAB	0.576891	AAAB
solcap_snp_c1_15402	2	24899962	AAAA	0.032037	ABBB	0.728535	BBBB	0.963203	BBBB	0.967864	ABBB	0.786399	BBBB	0.962367	ABBB	0.746751	N	0.884603	BBBB	0.949689	BBBB	0.955087	BBBB	0.961893	ABBB	0.772905	ABBB	0.788497	ABBB	0.720435	ABBB	0.751432	ABBB	0.734783	ABBB	0.783847	ABBB	0.738467	BBBB	0.958049	BBBB	0.965974	BBBB	0.968151	N	0.887628	ABBB	0.753027	ABBB
solcap_snp_c1_15416	8	46805752	AAAA	0.0239005	ABBB	0.468652	ABBB	0.531777	ABBB	0.488637	AAAA	0.0430257	AAAB	0.7464	AABB	0.28048	AAAA	0.0598205	ABBB	0.497808	AAAA	0.0278574	AABB	0.308177	ABBB	0.4977	AABB	0.263003	ABBB	0.540772	ABBB	0.518377	ABBB	0.521198	ABBB	0.514103	ABBB	0.510074	ABBB	0.468862	AABB	0.323005	AABB	0.326707	AABB	0.349416	ABBB	0.54257	ABBB
solcap_snp_c1_15451	8	7440493	BBBB	0.987204	BBBB	0.99018	ABBB	0.590393	AABB	0.38378	AABB	0.368308	AABB	0.38162	ABBB	0.581701	ABBB	0.601288	AAAA	0.0377707	ABBB	0.57113	ABBB	0.564821	AAAA	0.0651271	AAAA	0.0406304	AABB	0.399636	AABB	0.375156	AABB	0.400924	AABB	0.432439	AABB	0.364778	AAAA	0.0855837	AAAA	0.0485594	AAAA	0.0666316	AABB	0.367673	AAAB	0.763716	AAAA
solcap_snp_c1_15456	4	57596087	AABB	0.606081	AAAA	0.018755	AABB	0.360531	AABB	0.609676	AAAA	0.148818	AABB	0.478565	AABB	0.526342	AABB	0.341447	AABB	0.708277	AABB	0.572829	AAAA	0.0250843	AAAA	0.0477343	AABB	0.515915	AABB	0.490569	AABB	0.583272	AABB	0.357747	AABB	0.37274	AABB	0.398151	AABB	0.691278	AABB	0.470761	AABB	0.458857	AABB	0.332127	AABB	0.399099	AABB
solcap_snp_c1_15462	7	205949	AABB	0.366287	AABB	0.354141	AAAA	0.0300778	AAAB	0.717147	AAAA	0.031487	AABB	0.333062	AAAA	0.0372213	AAAA	0.0305128	AABB	0.300094	AAAB	0.690819	ABBB	0.565238	AAAA	0.0243996	AAAA	0.0175279	AABB	0.351935	AABB	0.340309	AABB	0.324354	AABB	0.337262	AABB	0.324035	AABB	0.347197	AAAA	0.0254739	AAAA	0.0294159	AAAA	0.0200124	AAAA	0.0227557	AABB
solcap_snp_c1_15466	2	38386350	BBBB	0.97241	BBBB	0.974219	BBBB	0.951532	BBBB	0.952398	BBBB	0.951289	BBBB	0.960348	N	0.91813	AAAB	0.781452	BBBB	0.960919	AAAB	0.768641	BBBB	0.973968	BBBB	0.959366	BBBB	0.9689	BBBB	0.968003	BBBB	0.944879	BBBB	0.96758	BBBB	0.966074	BBBB	0.957801	BBBB	0.953892	BBBB	0.958021	BBBB	0.962574	BBBB	0.961163	BBBB	0.957859	BBBB
solcap_snp_c1_15470	9	7427636	ABBB	0.43269	AABB	0.31594	AABB	0.319696	AABB	0.31524	ABBB	0.524142	ABBB	0.473628	AABB	0.321118	AABB	0.33055	ABBB	0.4538	AABB	0.282212	AAAA	0.066545	AAAB	0.656764	ABBB	0.471822	BBBB	0.981276	AABB	0.285436	AABB	0.315851	AABB	0.331303	AABB	0.313827	ABBB	0.45491	ABBB	0.489188	ABBB	0.483066	AABB	0.288683	AAAA	0.0655842	ABBB
solcap_snp_c1_15481	2	38689941	AAAB	0.701319	BBBB	0.975428	BBBB	0.957135	AAAB	0.696509	BBBB	0.956124	BBBB	0.939055	BBBB	0.982916	BBBB	0.983221	BBBB	0.968748	BBBB	0.961455	AAAB	0.68167	BBBB	0.966309	BBBB	0.976373	BBBB	0.976185	BBBB	0.949138	BBBB	0.969979	BBBB	0.962244	BBBB	0.958124	BBBB	0.964931	BBBB	0.974602	BBBB	0.973386	BBBB	0.974479	BBBB	0.961948	BBBB
solcap_snp_c1_15484	7	6367929	ABBB	0.500622	BBBB	0.923695	BBBB	0.894082	ABBB	0.519417	BBBB	0.907212	AAAB	0.72336	BBBB	0.884727	BBBB	0.920821	AAAB	0.697464	BBBB	0.904993	BBBB	0.908214	BBBB	0.911415	BBBB	0.937469	BBBB	0.909557	AAAB	0.697205	BBBB	0.907092	BBBB	0.919686	BBBB	0.915701	AAAB	0.712716	BBBB	0.926162	BBBB	0.911157	AAAB	0.71289	AAAB	0.719426	BBBB
solcap_snp_c1_15485	7	6420869	AABB	0.276103	ABBB	0.417989	AAAB	0.667428	ABBB	0.453268	AABB	0.294904	AAAB	0.644724	ABBB	0.419241	AAAB	0.599039	ABBB	0.41407	AAAB	0.564492	AAAB	0.568337	AABB	0.269375	AABB	0.280579	BBBB	0.97986	AAAA	0.0517892	ABBB	0.403054	ABBB	0.405857	ABBB	0.424182	ABBB	0.417398	AABB	0.2927	AABB	0.270139	ABBB	0.404595	AABB	0.297626	ABBB
solcap_snp_c1_15488	10	49778054	ABBB	0.484302	ABBB	0.48514	ABBB	0.338842	ABBB	0.31411	ABBB	0.168609	ABBB	0.333332	ABBB	0.347756	ABBB	0.330804	ABBB	0.346282	ABBB	0.307847	ABBB	0.443524	ABBB	0.349717	ABBB	0.439899	ABBB	0.473815	ABBB	0.330264	ABBB	0.426646	ABBB	0.435008	ABBB	0.440384	ABBB	0.361306	ABBB	0.35884	ABBB	0.365082	ABBB	0.315666	ABBB	0.476704	ABBB
solcap_snp_c1_15495	4	55550962	AABB	0.29571	AABB	0.358123	AABB	0.314897	AABB	0.322286	AAAA	0.0200006	AABB	0.32628	BBBB	0.939699	N	0.0671294	AABB	0.283351	AABB	0.307252	AAAA	0.0267369	AAAA	0.0175295	AAAB	0.630751	AAAA	0.0202596	AAAA	0.0171213	AAAA	0.0158478	AAAA	0.0147487	AAAA	0.0185129	AABB	0.288452	AAAA	0.0217264	AAAA	0.0145942	AAAA	0.0157503	AAAA	0.0216469	AAAA
solcap_snp_c1_15505	4	60551488	AAAB	0.610448	ABBB	0.459028	ABBB	0.462165	AAAB	0.592931	ABBB	0.451792	BBBB	0.962051	BBBB	0.919159	BBBB	0.918286	BBBB	0.950532	AAAB	0.570398	AABB	0.336333	AAAA	0.0678685	BBBB	0.946614	AAAB	0.556194	AAAB	0.61061	AAAB	0.620176	AAAB	0.605859	AAAB	0.617889	BBBB	0.957205	AAAB	0.551496	AAAB	0.552852	AAAB	0.543393	BBBB	0.961177	AAAB
solcap_snp_c1_1551	7	13011914	AAAB	0.747099	BBBB	0.999268	BBBB	0.961377	BBBB	0.957294	BBBB	0.970946	BBBB	0.958004	BBBB	0.973708	BBBB	0.994406	BBBB	1	BBBB	0.95439	BBBB	0.998505	BBBB	0.957651	BBBB	0.990897	BBBB	0.997129	BBBB	0.946451	BBBB	0.996565	BBBB	0.967751	BBBB	0.970371	BBBB	0.944927	BBBB	0.965078	BBBB	0.964507	AAAB	0.724821	BBBB	0.962331	BBBB
solcap_snp_c1_15513	4	54125991	AAAB	0.718406	BBBB	0.97837	BBBB	0.901703	BBBB	0.915799	AAAB	0.634876	BBBB	0.902579	ABBB	0.485986	AAAB	0.647979	BBBB	0.969937	BBBB	0.888644	AAAB	0.637745	BBBB	0.906358	ABBB	0.491403	AAAB	0.653237	BBBB	0.886251	BBBB	0.973149	BBBB	0.915167	BBBB	0.920157	BBBB	0.895424	AAAB	0.651943	AAAB	0.668328	AAAB	0.64885	BBBB	0.90077	AAAB
solcap_snp_c1_15521	1	18393787	AAAB	0.744709	BBBB	0.980908	AAAB	0.707898	BBBB	0.989292	BBBB	0.983017	BBBB	0.981307	AAAB	0.683365	BBBB	0.974013	BBBB	0.979787	BBBB	0.986274	BBBB	0.979629	BBBB	0.984542	AAAB	0.747851	BBBB	0.98179	BBBB	0.98377	AAAB	0.646268	AAAB	0.745365	AAAB	0.718873	BBBB	0.9826	AAAB	0.732939	AAAB	0.723504	BBBB	0.990168	BBBB	0.987162	BBBB
solcap_snp_c1_15530	4	49574635	BBBB	0.984741	AAAB	0.704465	ABBB	0.397675	AAAB	0.687337	ABBB	0.550654	ABBB	0.385083	AAAB	0.7199	ABBB	0.443329	BBBB	0.981665	BBBB	0.930569	AAAB	0.688563	ABBB	0.497224	AAAB	0.705219	BBBB	0.983106	AAAB	0.685736	BBBB	0.984496	BBBB	0.945598	BBBB	0.955832	BBBB	0.936562	BBBB	0.942731	BBBB	0.948391	ABBB	0.536491	AAAB	0.676217	BBBB
solcap_snp_c1_15536	5	20380406	ABBB	0.669809	BBBB	0.934142	ABBB	0.652608	ABBB	0.710104	ABBB	0.714621	ABBB	0.560433	BBBB	0.875054	ABBB	0.680186	BBBB	0.996435	BBBB	0.950562	BBBB	0.994411	BBBB	0.958569	ABBB	0.746388	N	0.835365	BBBB	0.902706	BBBB	0.923959	BBBB	0.91665	BBBB	0.915715	BBBB	0.962952	BBBB	0.902902	BBBB	0.92202	N	0.849787	ABBB	0.682981	BBBB
solcap_snp_c1_15547	3	55999347	BBBB	0.991	AABB	0.356827	AABB	0.319776	AABB	0.345017	AABB	0.352672	AABB	0.319738	AABB	0.363276	ABBB	0.501482	AAAA	0.029927	ABBB	0.58558	AABB	0.344765	AABB	0.379787	AABB	0.293458	AABB	0.34022	AAAB	0.755519	AABB	0.30596	AABB	0.339868	AABB	0.325932	AAAA	0.0841324	ABBB	0.557427	ABBB	0.557861	ABBB	0.570082	AAAA	0.0732726	AABB
solcap_snp_c1_15579	1	70341065	ABBB	0.580128	BBBB	0.97065	ABBB	0.567718	AAAB	0.758112	AABB	0.36298	AAAB	0.763158	AABB	0.42126	ABBB	0.584526	AAAB	0.802494	AABB	0.352042	AABB	0.361378	AAAA	0.0812111	AAAB	0.799921	AABB	0.373872	ABBB	0.543812	AABB	0.351432	AABB	0.349257	AABB	0.360913	AAAB	0.801018	ABBB	0.603724	ABBB	0.566325	AABB	0.371939	ABBB	0.528903	ABBB
solcap_snp_c1_15580	1	70341095	ABBB	0.547528	BBBB	0.985581	ABBB	0.540229	AAAB	0.758746	AABB	0.355847	AAAB	0.767544	AABB	0.39549	ABBB	0.551602	AAAB	0.806995	AABB	0.309188	AABB	0.374612	AAAA	0.0377292	AAAB	0.769431	AABB	0.367817	ABBB	0.546862	AABB	0.368206	AABB	0.357645	AABB	0.299401	AAAB	0.766582	ABBB	0.586127	ABBB	0.577809	AABB	0.336642	N	0.469696	ABBB
solcap_snp_c1_15590	10	50189383	AAAB	0.786644	BBBB	0.976659	ABBB	0.485702	AAAB	0.698213	AAAB	0.711172	AAAB	0.715967	N	0.937984	BBBB	0.982266	BBBB	0.982498	AAAB	0.66171	BBBB	0.979128	BBBB	0.953018	AAAB	0.674647	BBBB	0.971287	BBBB	0.958056	BBBB	0.981081	BBBB	0.973831	BBBB	0.966213	BBBB	0.953179	BBBB	0.963173	BBBB	0.951607	AAAB	0.769968	BBBB	0.960622	BBBB
solcap_snp_c1_156	3	20183296	AABB	0.272064	BBBB	0.979296	BBBB	0.969138	ABBB	0.412491	BBBB	0.974948	ABBB	0.418283	BBBB	0.979835	AAAB	0.60151	ABBB	0.419329	AAAB	0.589716	AAAB	0.538518	BBBB	0.973469	BBBB	0.988917	AAAB	0.600085	BBBB	0.965388	ABBB	0.379743	ABBB	0.421806	ABBB	0.416239	ABBB	0.411156	BBBB	0.975764	BBBB	0.976223	BBBB	0.980223	AAAB	0.580051	AAAB
solcap_snp_c1_15612	1	18998405	ABBB	0.562961	AABB	0.43078	AABB	0.376807	AABB	0.374199	AABB	0.409426	ABBB	0.543203	AABB	0.358058	ABBB	0.560575	AABB	0.393622	AABB	0.405714	ABBB	0.570857	AABB	0.363432	AABB	0.342649	AAAB	0.744956	AABB	0.355116	ABBB	0.527844	ABBB	0.528886	ABBB	0.524085	AABB	0.400746	ABBB	0.545642	ABBB	0.550454	AABB	0.318202	ABBB	0.60665	AAAA
solcap_snp_c1_15618	5	3051266	AAAB	0.700236	BBBB	0.984281	BBBB	0.968393	AAAB	0.72589	BBBB	0.972044	BBBB	0.970686	BBBB	0.978686	BBBB	0.98894	AAAB	0.71364	ABBB	0.512932	BBBB	0.976307	BBBB	0.97352	BBBB	0.984596	BBBB	0.977206	BBBB	0.970328	BBBB	0.983747	BBBB	0.973283	BBBB	0.971203	AAAB	0.745947	BBBB	0.976532	BBBB	0.973822	BBBB	0.977083	ABBB	0.481307	BBBB
solcap_snp_c1_15641	12	823935	ABBB	0.430088	AAAB	0.579543	AAAB	0.574255	AAAB	0.595843	AAAB	0.551927	BBBB	0.921463	ABBB	0.311272	ABBB	0.311754	AAAB	0.731046	AAAB	0.524906	AAAB	0.700734	ABBB	0.397839	AAAB	0.766521	ABBB	0.425216	AAAB	0.606546	AAAB	0.722027	AAAB	0.723403	AAAB	0.732758	AAAB	0.762723	AAAB	0.74302	AAAB	0.712607	AAAB	0.586226	AAAB	0.774871	ABBB
solcap_snp_c1_15642	12	823953	AABB	0.357952	AAAA	0.000856657	AAAA	0.044379	ABBB	0.539099	AAAA	0.0190819	AAAB	0.611518	N	0.105097	AAAA	0.00317605	N	0.415551	AAAA	0.0302057	AAAA	0.0102728	AAAA	0.0283238	AABB	0.377734	AAAA	0.00805021	AABB	0.356519	AABB	0.305975	AABB	0.324292	AABB	0.322163	AABB	0.394993	AAAA	0.0230438	AAAA	0.025715	AAAA	0.0248155	AAAB	0.721898	AABB
solcap_snp_c1_15655	11	9380133	AAAA	0.0830988	BBBB	0.988861	ABBB	0.394988	AAAB	0.639078	BBBB	0.9731	AAAB	0.672297	AAAB	0.605356	BBBB	0.971583	BBBB	0.983919	BBBB	0.969871	BBBB	0.986183	BBBB	0.974743	BBBB	0.981223	BBBB	0.985145	BBBB	0.97037	BBBB	0.993177	BBBB	0.98026	BBBB	0.981442	BBBB	0.966575	BBBB	0.978606	BBBB	0.977758	BBBB	0.972479	BBBB	0.970042	BBBB
solcap_snp_c1_15656	11	9380182	ABBB	0.689446	AAAA	0	AAAA	0.0151232	AABB	0.265814	AAAA	0.00266597	AAAA	0	AAAA	0	AAAA	0	AAAA	0.00307316	AAAA	0.00802071	AAAA	0.000749559	AAAA	0.0128591	AAAA	0.0069474	AAAA	0.00180673	AAAA	0.0197638	AAAA	0	AAAA	0.00312691	AAAA	0.0126029	AAAA	0.0104638	AAAA	0.011946	AAAA	0.00764448	AAAA	0.00199001	AAAA	0.00813721	AAAA
solcap_snp_c1_15657	11	9380268	ABBB	0.5769	BBBB	0.983923	BBBB	0.946508	AAAB	0.724388	BBBB	0.94958	BBBB	0.943678	BBBB	0.98197	BBBB	0.98571	BBBB	0.986016	BBBB	0.942244	BBBB	0.979924	BBBB	0.944151	BBBB	0.972693	BBBB	0.980262	BBBB	0.94377	BBBB	0.979751	BBBB	0.942413	BBBB	0.949845	BBBB	0.946889	BBBB	0.946702	BBBB	0.958443	BBBB	0.955378	BBBB	0.944713	BBBB
solcap_snp_c1_15658	11	9380301	N	0.99484	AAAA	0.00081463	ABBB	0.474895	AABB	0.205037	AAAA	0.00868549	AABB	0.294206	AABB	0.272958	AABB	0.286583	AAAA	0.0033173	AABB	0.279908	AABB	0.295892	AABB	0.289438	AAAA	0.00270099	AAAA	0.00206763	ABBB	0.42261	AAAA	0.00433616	AAAA	0.0143241	AAAA	0.0123996	AAAA	0.00992714	AABB	0.281449	AABB	0.265335	AAAA	0.014165	AABB	0.292106	AAAA
solcap_snp_c1_15671	2	18814182	ABBB	0.602112	BBBB	0.960277	ABBB	0.596601	ABBB	0.534234	ABBB	0.614738	ABBB	0.41211	ABBB	0.707368	BBBB	0.950901	ABBB	0.720315	ABBB	0.663385	ABBB	0.675826	ABBB	0.686639	ABBB	0.580612	ABBB	0.426345	ABBB	0.590943	ABBB	0.554771	ABBB	0.563789	ABBB	0.585905	ABBB	0.70581	ABBB	0.58708	ABBB	0.565431	ABBB	0.668901	ABBB	0.572006	ABBB
solcap_snp_c1_15684	5	1041105	ABBB	0.524903	AABB	0.233894	AAAB	0.672293	AABB	0.268775	ABBB	0.495398	AAAB	0.67983	AAAB	0.862198	AABB	0.337936	AAAA	0.0287204	AABB	0.260921	AABB	0.29537	AABB	0.291452	ABBB	0.495306	AAAB	0.641822	ABBB	0.481089	ABBB	0.444426	ABBB	0.473302	ABBB	0.523571	AAAA	0.0513293	AAAB	0.656964	AAAB	0.665034	ABBB	0.457376	AAAB	0.698857	AAAB
solcap_snp_c1_15689	8	15912416	AABB	0.346497	ABBB	0.489318	BBBB	0.930635	BBBB	0.929603	BBBB	0.933006	BBBB	0.916671	AAAB	0.695455	AAAB	0.678525	BBBB	0.974757	BBBB	0.931151	AAAB	0.678264	BBBB	0.929398	AAAB	0.696905	AAAB	0.671282	AAAB	0.667659	AAAB	0.685324	AAAB	0.686782	AAAB	0.67153	BBBB	0.923945	AAAB	0.687155	AAAB	0.703353	BBBB	0.940518	AAAB	0.68657	ABBB
solcap_snp_c1_15690	5	21920999	ABBB	0.521037	AABB	0.241426	ABBB	0.394582	N	0.389456	AAAA	0.0665695	N	0.541107	AABB	0.365617	ABBB	0.480129	AAAA	0.039028	AAAA	0.0989932	AAAA	0.0410251	AAAA	0.0754066	N	0.130162	ABBB	0.44403	AABB	0.274537	AABB	0.247569	AABB	0.275807	AABB	0.259962	AAAA	0.0630201	AABB	0.287799	AABB	0.251556	ABBB	0.451462	AABB	0.337195	AABB
solcap_snp_c1_15692	8	47472669	ABBB	0.580836	BBBB	0.99471	BBBB	0.92876	BBBB	0.918072	BBBB	0.935117	BBBB	0.91895	BBBB	0.962617	BBBB	0.994842	BBBB	0.995305	BBBB	0.914487	BBBB	0.992367	BBBB	0.931754	BBBB	0.988383	BBBB	0.996589	BBBB	0.906722	BBBB	0.991722	BBBB	0.934161	BBBB	0.94363	BBBB	0.919794	BBBB	0.936999	BBBB	0.93551	BBBB	0.945668	BBBB	0.923413	BBBB
solcap_snp_c1_15694	0	34195406	AAAB	0.644778	BBBB	0.978873	BBBB	0.942303	BBBB	0.936639	BBBB	0.936334	BBBB	0.925316	BBBB	0.978827	BBBB	0.980704	BBBB	0.9737	BBBB	0.944209	BBBB	0.979623	BBBB	0.943109	BBBB	0.967973	BBBB	0.976535	BBBB	0.924593	BBBB	0.971846	BBBB	0.95047	BBBB	0.947447	BBBB	0.93398	BBBB	0.929835	BBBB	0.935418	BBBB	0.954966	BBBB	0.932212	BBBB
solcap_snp_c1_15695	12	8590562	AAAA	0.0387072	AABB	0.30459	AAAA	0.0801604	AAAA	0.0621133	AAAA	0.0801791	AAAA	0.0882012	AAAA	0.0420044	AAAA	0.0218302	AAAA	0.038359	AAAA	0.0693716	AAAA	0.0417204	AAAA	0.0735963	AAAA	0.0399383	AAAA	0.0468529	AAAA	0.0752883	AAAA	0.041214	AAAA	0.0738431	AAAA	0.0679797	AAAA	0.0822035	AAAA	0.0692013	AAAA	0.0596359	AAAA	0.0603959	AAAA	0.0830194	AAAA
solcap_snp_c1_15698	10	51928032	AABB	0.271123	AAAB	0.554453	BBBB	0.722203	AAAB	0.530467	BBBB	0.733509	BBBB	0.723581	AAAB	0.639279	ABBB	0.427157	ABBB	0.378452	ABBB	0.403664	AAAB	0.565557	ABBB	0.393671	BBBB	0.750754	ABBB	0.417292	AAAB	0.555043	ABBB	0.43019	ABBB	0.439004	ABBB	0.431464	ABBB	0.396388	ABBB	0.443488	ABBB	0.371059	AABB	0.286417	AAAB	0.577733	BBBB
solcap_snp_c1_15700	7	40053025	ABBB	0.526153	AABB	0.288896	AAAA	0.0272988	AAAA	0.0150226	AAAA	0.024079	AAAA	0.0316699	N	0.139411	AAAA	0.034939	AAAA	0.0285583	AAAA	0.010513	AAAA	0.0279275	AAAA	0.0189313	AAAA	0.00993725	AAAA	0.0367918	AAAA	0.0165108	AAAA	0.0294866	AAAA	0.0161938	AAAA	0.0176503	AAAA	0.0133388	AAAA	0.0170744	AAAA	0.0109252	AAAA	0.00990687	ABBB	0.526621	AAAA
solcap_snp_c1_15714	1	39325733	AAAB	0.700211	N	0.440054	ABBB	0.493139	AABB	0.407746	AABB	0.316303	ABBB	0.493034	AABB	0.318942	ABBB	0.541428	AABB	0.336601	ABBB	0.53107	ABBB	0.491533	ABBB	0.516189	AABB	0.319699	AAAB	0.663211	AABB	0.326614	ABBB	0.465158	ABBB	0.50414	ABBB	0.47939	AABB	0.373223	ABBB	0.535948	ABBB	0.497439	AABB	0.379117	ABBB	0.46357	AABB
solcap_snp_c1_15717	9	53315931	AAAA	0.0796827	AABB	0.391848	AAAA	0.0965012	AAAA	0.0697772	N	0.312003	AAAA	0.0643419	AAAA	0.0948696	AABB	0.407055	AAAA	0.0690652	AAAA	0.0951318	AAAA	0.0846165	AAAA	0.061772	AAAA	0.111174	AABB	0.437608	AABB	0.457168	AAAA	0.0812722	AAAA	0.0890213	AAAA	0.0683176	AAAA	0.0901194	AAAA	0.0577935	AAAA	0.0468217	AAAA	0.0703296	AABB	0.723433	AABB
solcap_snp_c1_15726	6	238858	AAAA	0.0217749	AABB	0.350596	AAAA	0.0472238	AAAA	0.0255192	AAAA	0.0350809	AAAA	0.0350713	AAAA	0.0804628	AAAA	0.0250195	AAAA	0.0193381	AABB	0.334993	AAAA	0.020118	AAAA	0.0353165	AAAA	0.023434	AAAA	0.0202929	AAAA	0.0357069	AAAA	0.02302	AAAA	0.0357491	AAAA	0.0376247	AAAA	0.0463533	AAAA	0.0363116	AAAA	0.039669	AAAA	0.0240264	AAAA	0.0409917	AAAA
solcap_snp_c1_15746	2	42346319	AAAA	0.0924455	AABB	0.254663	AAAA	0.0385779	AAAA	0.0340113	AAAA	0.038282	AABB	0.274564	AAAA	0.0598298	AABB	0.282359	AAAA	0.0487875	AAAA	0.0398084	AAAA	0.0568578	AAAA	0.0385283	AAAA	0.0395012	AAAA	0.0550088	AABB	0.265859	AAAA	0.052463	AAAA	0.0431893	AAAA	0.0493393	AAAA	0.0488377	AABB	0.235547	AABB	0.267558	AAAA	0.035347	AABB	0.290565	AAAA
solcap_snp_c1_15755	6	46662403	AAAB	0.868314	BBBB	0.973303	BBBB	0.948511	AAAB	0.834992	AAAB	0.850796	AAAB	0.852768	BBBB	0.938702	ABBB	0.721984	BBBB	0.958665	ABBB	0.676773	BBBB	0.964712	AAAB	0.842795	BBBB	0.975013	BBBB	0.963633	BBBB	0.958437	BBBB	0.965043	BBBB	0.966666	BBBB	0.957767	BBBB	0.962581	BBBB	0.960155	BBBB	0.963286	AAAB	0.853534	BBBB	0.967666	BBBB
solcap_snp_c1_15756	8	2903601	ABBB	0.546048	AABB	0.275036	AAAA	0.0477022	ABBB	0.473672	AABB	0.302328	ABBB	0.417909	AABB	0.28262	AAAB	0.699819	AAAB	0.63037	ABBB	0.440636	ABBB	0.473771	AAAB	0.68272	AABB	0.313043	ABBB	0.483401	ABBB	0.543462	ABBB	0.515	ABBB	0.486498	ABBB	0.476386	AAAB	0.645019	AABB	0.274073	AABB	0.271448	AABB	0.243378	AABB	0.300474	ABBB
solcap_snp_c1_1576	6	25513719	BBBB	0.966064	ABBB	0.584213	BBBB	0.929835	ABBB	0.558647	BBBB	0.939388	BBBB	0.933707	BBBB	0.963067	AABB	0.349247	ABBB	0.583663	ABBB	0.573717	BBBB	0.956949	BBBB	0.928245	BBBB	0.959335	ABBB	0.595658	ABBB	0.585334	BBBB	0.955605	BBBB	0.945159	BBBB	0.945844	ABBB	0.559122	BBBB	0.947736	BBBB	0.945848	BBBB	0.950935	AABB	0.387676	ABBB
solcap_snp_c1_15760	4	52037629	AAAB	0.623336	BBBB	0.94604	BBBB	0.918161	BBBB	0.923888	AAAB	0.680154	BBBB	0.916815	AAAB	0.652582	BBBB	0.937465	BBBB	0.938917	BBBB	0.919084	BBBB	0.939046	BBBB	0.925922	AAAB	0.662831	BBBB	0.941248	AAAB	0.670231	BBBB	0.937562	BBBB	0.941803	BBBB	0.929056	BBBB	0.920885	BBBB	0.932587	BBBB	0.939474	BBBB	0.937775	AABB	0.36367	BBBB
solcap_snp_c1_15762	4	52019130	AABB	0.470974	AABB	0.447838	AABB	0.414399	AABB	0.364113	AABB	0.319941	AAAA	0.0248442	AABB	0.431442	AABB	0.535918	AABB	0.407859	AABB	0.515832	AABB	0.509757	AABB	0.304757	AABB	0.499223	AABB	0.410821	AABB	0.329817	AAAA	0.0344566	AAAA	0.0404467	AAAA	0.0301152	AABB	0.522864	AABB	0.30014	AABB	0.342091	AABB	0.440532	AAAA	0.0426554	AABB
solcap_snp_c1_15780	9	10511206	AAAB	0.820592	AAAB	0.71479	AAAA	0	AABB	0.324651	AAAB	0.704309	AAAB	0.749183	AABB	0.394233	AAAB	0.703501	ABBB	0.521741	AAAB	0.689007	AAAB	0.691724	AAAB	0.71305	AAAB	0.734163	AAAB	0.700512	ABBB	0.499577	ABBB	0.499093	ABBB	0.537905	ABBB	0.557613	ABBB	0.515999	ABBB	0.51829	ABBB	0.547995	AAAB	0.728181	AABB	0.331117	AABB
solcap_snp_c1_15787	11	6943511	AAAB	0.559739	ABBB	0.414379	BBBB	0.882441	AAAB	0.603477	ABBB	0.453963	BBBB	0.878668	AAAB	0.61828	AAAB	0.602661	AAAB	0.583651	BBBB	0.90393	AAAB	0.597515	BBBB	0.907508	ABBB	0.469112	BBBB	0.862689	ABBB	0.399862	AAAB	0.545289	AAAB	0.580412	AAAB	0.580608	AAAB	0.598551	ABBB	0.371921	ABBB	0.386556	BBBB	0.895356	ABBB	0.41469	AAAB
solcap_snp_c1_15811	6	7995004	AAAA	0.0449532	AAAA	0.0456104	AAAA	0.0429762	AAAA	0.0334033	AAAA	0.052836	AAAA	0.049087	AAAA	0.0477675	AABB	0.279129	AAAA	0.0386604	AABB	0.25541	AAAA	0.0545013	AAAA	0.042893	AAAA	0.0431906	AAAA	0.051979	AAAA	0.0452684	AAAA	0.0536263	AAAA	0.0430104	AAAA	0.0424371	AAAA	0.0400848	AAAA	0.0394602	AAAA	0.0416338	AAAA	0.0411857	AAAA	0.0315766	AAAA
solcap_snp_c1_15826	4	853545	AAAA	0.0154579	ABBB	0.385939	AAAA	0.0493253	N	0.142097	AAAA	0.0456321	ABBB	0.236419	ABBB	0.395578	ABBB	0.288766	ABBB	0.283726	ABBB	0.31966	ABBB	0.409743	AAAA	0.0439359	AAAA	0.0273615	ABBB	0.306836	ABBB	0.433311	AAAA	0.021859	AAAA	0.0495784	AAAA	0.0369666	ABBB	0.353212	ABBB	0.514319	ABBB	0.51065	ABBB	0.62611	ABBB	0.530505	ABBB
solcap_snp_c1_15829	3	14646478	ABBB	0.534983	AAAA	0.00877914	AAAA	0.00404864	AAAA	0.00253052	AAAA	0.00460409	AAAA	0.00358892	AAAA	0.00614898	AAAA	0.0112329	AAAA	0.00945613	AAAA	0.00698606	AABB	0.315745	AAAA	0.00744443	AAAA	0.00432976	AAAA	0.0118958	AAAA	0.00387966	AABB	0.295505	AABB	0.308488	AABB	0.331037	AAAA	0.0127888	AAAA	0.01281	AAAA	0.012275	AAAA	0.00776737	AAAA	0.00584624	AAAA
solcap_snp_c1_15842	10	49775834	ABBB	0.420499	ABBB	0.358284	ABBB	0.340652	ABBB	0.386264	ABBB	0.304384	ABBB	0.33697	ABBB	0.339992	ABBB	0.367456	ABBB	0.340514	ABBB	0.378216	ABBB	0.334579	ABBB	0.353373	ABBB	0.347299	ABBB	0.365008	ABBB	0.336199	ABBB	0.325494	ABBB	0.320806	ABBB	0.339982	ABBB	0.359322	ABBB	0.295262	ABBB	0.319213	ABBB	0.335531	ABBB	0.367749	ABBB
solcap_snp_c1_15843	10	49774970	AAAB	0.76042	AAAB	0.786633	BBBB	0.915886	AAAB	0.784544	BBBB	0.919652	ABBB	0.65694	ABBB	0.634687	ABBB	0.638204	AAAB	0.739499	AAAB	0.762061	AAAB	0.74308	BBBB	0.918674	AAAB	0.777635	BBBB	0.904014	BBBB	0.927961	BBBB	0.898413	BBBB	0.91959	BBBB	0.930127	AAAB	0.778433	BBBB	0.93487	BBBB	0.932393	AAAB	0.793848	BBBB	0.924748	AAAB
solcap_snp_c1_15858	9	48494994	N	0.346643	BBBB	0.963194	BBBB	0.935703	BBBB	0.928816	BBBB	0.938318	BBBB	0.925569	BBBB	0.90773	AAAB	0.657182	BBBB	0.967234	BBBB	0.903768	BBBB	0.977088	BBBB	0.929953	AAAB	0.657501	BBBB	0.969493	BBBB	0.916852	BBBB	0.973131	BBBB	0.944274	BBBB	0.939	BBBB	0.929055	BBBB	0.940843	BBBB	0.944837	AAAB	0.708773	BBBB	0.938744	BBBB
solcap_snp_c1_15860	1	19066536	AAAA	0.0356913	AAAA	0.0336836	AAAA	0	AAAA	0	AAAA	0	AAAA	0	AAAA	0.0151066	N	0.540078	AABB	0.381694	N	0.532418	AAAA	0.0295498	AAAA	0	AAAA	0.0216549	AAAA	0.0188863	AAAA	0	AAAA	0.0172588	AAAA	0	AAAA	0	AABB	0.478162	AAAA	0	AAAA	0	AABB	0.379691	AAAA	0	AAAA
solcap_snp_c1_15868	8	49705404	AAAA	0.00702919	AAAA	0.0071122	AAAA	0.0106089	AAAA	0.0040183	AAAA	0.00534308	AAAA	0.00356421	AAAA	0.00967243	AAAA	0.0119053	AAAA	0.00910273	AABB	0.0909895	AAAA	0.0104411	AAAA	0.00500073	AAAA	0.00894526	AAAA	0.00885741	AAAA	0.00568648	AAAA	0.0107563	AAAA	0.00257823	AAAA	0.00486829	AAAA	0.00516042	AAAA	0.00188277	AAAA	0.00439626	AAAA	0.000553466	AAAA	0	AAAA
solcap_snp_c1_15870	11	38721181	AABB	0.250992	AAAB	0.687879	ABBB	0.55767	ABBB	0.539071	AABB	0.382865	AABB	0.363815	AABB	0.425804	AABB	0.426183	ABBB	0.478697	AABB	0.343713	BBBB	0.971964	ABBB	0.537447	AABB	0.394738	AAAB	0.682941	BBBB	0.971317	AAAB	0.680086	AAAB	0.676273	AAAB	0.715031	ABBB	0.537934	AAAB	0.734061	AAAB	0.703346	ABBB	0.529373	AAAB	0.687432	AABB
solcap_snp_c1_15872	1	78928270	ABBB	0.470465	ABBB	0.418555	AABB	0.256944	AAAA	0.0105905	ABBB	0.447191	AAAA	0.0273532	ABBB	0.394846	AAAA	0.0294867	AAAA	0.01354	ABBB	0.492167	AAAA	0.0127346	AAAA	0.0320066	AABB	0.283969	AABB	0.288135	AAAA	0.0303867	AAAA	0.0125396	AAAA	0.0173279	AAAA	0.0339621	AAAA	0.0222289	AABB	0.297782	AABB	0.290456	AABB	0.284403	ABBB	0.453281	ABBB
solcap_snp_c1_15873	2	9296652	AABB	0.321846	AABB	0.289541	AABB	0.307805	AAAA	0.0505186	AABB	0.294175	AAAA	0.0584067	AABB	0.283242	AAAA	0.0546792	AAAA	0.0529604	AAAA	0.0477959	AAAA	0.0485375	AAAA	0.058145	AABB	0.28656	AAAA	0.0535098	AAAA	0.0481419	AAAA	0.0496023	AAAA	0.0410019	AAAA	0.0478476	AAAA	0.0489569	AAAA	0.0498951	AAAA	0.0440469	AAAA	0.0371392	AAAA	0.0483765	AAAA
solcap_snp_c1_15874	2	9296457	ABBB	0.345976	BBBB	0.867005	ABBB	0.707141	ABBB	0.651511	BBBB	0.874741	ABBB	0.546604	BBBB	0.877987	ABBB	0.388336	BBBB	0.856181	ABBB	0.566359	BBBB	0.855741	ABBB	0.672099	ABBB	0.68906	BBBB	0.876966	ABBB	0.584246	BBBB	0.872433	BBBB	0.873254	BBBB	0.895888	BBBB	0.879148	BBBB	0.874283	BBBB	0.896552	ABBB	0.501329	ABBB	0.66797	ABBB
solcap_snp_c1_15876	1	24687642	ABBB	0.306474	ABBB	0.450314	BBBB	0.913619	BBBB	0.920856	BBBB	0.919054	ABBB	0.623513	ABBB	0.620404	BBBB	0.948922	BBBB	0.935919	BBBB	0.908483	BBBB	0.944494	BBBB	0.924873	BBBB	0.965649	BBBB	0.943917	BBBB	0.91483	BBBB	0.945781	BBBB	0.926216	BBBB	0.927387	BBBB	0.915794	BBBB	0.922905	BBBB	0.93336	BBBB	0.92769	ABBB	0.583777	ABBB
solcap_snp_c1_15878	4	54674058	ABBB	0.560935	AABB	0.375848	AABB	0.272755	AAAA	0.046447	AAAA	0.0419156	AAAA	0.0461106	AAAB	0.729858	AAAA	0.0545773	ABBB	0.604722	AABB	0.386269	AABB	0.413615	AAAA	0.0461802	ABBB	0.617259	AAAA	0.0194451	AABB	0.395085	AAAA	0.0167314	AAAA	0.0411103	AAAA	0.0501375	ABBB	0.567846	AAAA	0.0424144	AAAA	0.0435372	AABB	0.401213	AAAA	0.0522927	AAAA
solcap_snp_c1_15889	12	58824667	AAAB	0.69647	ABBB	0.496421	AAAA	0.0667642	AAAA	0.0513584	AAAA	0.0602596	AAAA	0.0664119	AAAA	0.0881852	AAAA	0.0295705	AAAA	0.0379267	AAAA	0.0466931	AAAA	0.0486336	AAAA	0.05616	AAAA	0.0330251	AAAA	0.0397239	AAAA	0.0640006	AAAA	0.0435706	AAAA	0.0744396	AAAA	0.0604213	AAAA	0.0662657	AAAA	0.0552701	AAAA	0.0580091	AABB	0.335634	AAAA	0.065472	AAAA
solcap_snp_c1_15906	7	1002067	ABBB	0.604866	ABBB	0.733568	ABBB	0.649118	ABBB	0.762234	ABBB	0.638735	ABBB	0.786858	ABBB	0.644055	ABBB	0.749814	ABBB	0.784123	ABBB	0.606842	ABBB	0.770471	ABBB	0.771934	ABBB	0.499711	BBBB	0.969387	ABBB	0.754459	ABBB	0.717005	ABBB	0.773269	ABBB	0.758524	ABBB	0.737607	ABBB	0.64436	ABBB	0.641545	ABBB	0.655646	ABBB	0.761452	BBBB
solcap_snp_c1_15909	7	1002482	BBBB	0.952504	ABBB	0.460821	BBBB	0.938087	BBBB	0.948265	AAAB	0.781786	AAAB	0.639259	BBBB	0.933985	BBBB	0.96289	AAAB	0.645706	BBBB	0.936867	AAAB	0.626506	ABBB	0.50199	BBBB	0.967309	AAAB	0.593046	AAAB	0.661098	AAAB	0.648287	AAAB	0.673032	AAAB	0.70839	AAAB	0.682085	AAAB	0.666106	AAAB	0.701338	BBBB	0.94193	AAAB	0.717132	AAAB
solcap_snp_c1_1591	1	84026698	AAAB	0.768616	BBBB	1	BBBB	0.974812	BBBB	0.975714	BBBB	0.974475	BBBB	0.96871	BBBB	1	ABBB	0.556474	BBBB	1	BBBB	0.966831	BBBB	0.99993	BBBB	0.978627	BBBB	0.996926	BBBB	1	BBBB	0.971227	BBBB	1	BBBB	0.97654	BBBB	0.981568	BBBB	0.977522	BBBB	0.980621	BBBB	0.981591	AAAB	0.745757	BBBB	0.973532	BBBB
solcap_snp_c1_15911	7	1002704	ABBB	0.536496	AAAB	0.645567	ABBB	0.478465	AAAB	0.644591	ABBB	0.46159	AAAB	0.652069	ABBB	0.519858	AAAB	0.666994	AAAB	0.682175	ABBB	0.43264	AAAB	0.69912	AAAB	0.635694	AABB	0.251729	BBBB	0.984381	AAAB	0.629203	AAAB	0.653682	AAAB	0.675676	AAAB	0.676088	AAAB	0.663592	ABBB	0.406381	ABBB	0.425414	ABBB	0.437978	AAAB	0.66169	BBBB
solcap_snp_c1_15912	7	1005773	ABBB	0.738498	AAAA	0	AAAA	0.0844298	AAAA	0.0926483	AABB	0.408285	AABB	0.365343	AAAA	0.0231626	ABBB	0.698806	AAAA	0.00616736	AAAA	0.117387	AAAA	9.26149e-05	AABB	0.434234	AAAA	0.00692183	AAAA	0.00151112	AAAA	0.0858299	AAAA	0.000152174	AAAA	0.0558176	AAAA	0.086378	AAAA	0.141272	AAAA	0.069034	AAAA	0.116409	ABBB	0.769065	AABB	0.466841	AABB
solcap_snp_c1_15913	7	1005838	ABBB	0.539003	BBBB	0.990719	BBBB	0.953858	BBBB	0.965593	BBBB	0.955999	BBBB	0.936977	BBBB	1	AAAB	0.776759	BBBB	0.990384	BBBB	0.960511	BBBB	0.987301	BBBB	0.966769	BBBB	0.991128	BBBB	0.988651	BBBB	0.957268	BBBB	0.988979	BBBB	0.971405	BBBB	0.972259	BBBB	0.966138	BBBB	0.978894	BBBB	0.969023	AAAB	0.794987	BBBB	0.97104	BBBB
solcap_snp_c1_15914	7	1005913	ABBB	0.540116	ABBB	0.545119	BBBB	0.943976	BBBB	0.936361	AAAB	0.758284	AAAB	0.770154	BBBB	0.935143	ABBB	0.565923	AAAB	0.746367	BBBB	0.939653	AAAB	0.746972	ABBB	0.527826	BBBB	0.978022	AAAB	0.748925	AAAB	0.707767	AAAB	0.759536	AAAB	0.753573	AAAB	0.730395	AAAB	0.712273	AAAB	0.782774	AAAB	0.748079	ABBB	0.566785	ABBB	0.575719	AAAB
solcap_snp_c1_15926	3	36151220	BBBB	0.975793	AAAB	0.735021	AAAB	0.721518	ABBB	0.571416	AAAB	0.754413	AABB	0.352877	ABBB	0.553585	ABBB	0.574647	AABB	0.377575	AAAB	0.731838	AABB	0.30018	AABB	0.387719	ABBB	0.537617	AABB	0.382096	ABBB	0.546856	ABBB	0.542017	ABBB	0.532064	ABBB	0.514473	AABB	0.362585	AAAA	0.0535235	AAAA	0.049019	ABBB	0.547165	AABB	0.359414	AABB
solcap_snp_c1_15965	5	44622109	ABBB	0.516913	AAAB	0.659441	N	0.207484	ABBB	0.558362	ABBB	0.585636	N	0.23604	ABBB	0.553183	BBBB	0.948932	ABBB	0.472228	AABB	0.368314	AAAB	0.635627	AAAB	0.712478	ABBB	0.576032	AAAB	0.6615	ABBB	0.543866	AABB	0.297762	AABB	0.418939	AABB	0.404016	ABBB	0.535085	AABB	0.426609	AABB	0.39035	AABB	0.400625	AAAB	0.709654	BBBB
solcap_snp_c1_15971	2	18501616	ABBB	0.382806	ABBB	0.453109	ABBB	0.520643	ABBB	0.392562	ABBB	0.550546	ABBB	0.539909	ABBB	0.688042	ABBB	0.386668	ABBB	0.337612	ABBB	0.39318	ABBB	0.446236	ABBB	0.377997	ABBB	0.63081	ABBB	0.469092	ABBB	0.501991	ABBB	0.472814	ABBB	0.508764	ABBB	0.515261	ABBB	0.362347	ABBB	0.47749	ABBB	0.425094	ABBB	0.50519	ABBB	0.65168	ABBB
solcap_snp_c1_15972	2	18501607	BBBB	0.928996	BBBB	0.936516	AAAB	0.613915	BBBB	0.918454	AAAB	0.652719	ABBB	0.349373	N	0.446095	BBBB	0.920515	BBBB	0.931451	BBBB	0.914061	AAAB	0.469345	BBBB	0.930104	N	0.456649	ABBB	0.379481	ABBB	0.306452	ABBB	0.366952	ABBB	0.35765	ABBB	0.394904	BBBB	0.920061	AAAB	0.482267	AAAB	0.491277	AAAB	0.630101	AABB	0.202348	AAAB
solcap_snp_c1_15973	2	18501382	BBBB	0.98658	BBBB	0.991761	AAAB	0.697945	BBBB	0.991335	AAAB	0.738238	ABBB	0.521946	ABBB	0.528641	BBBB	0.973281	BBBB	0.994782	BBBB	0.997174	AAAB	0.742568	BBBB	0.998952	ABBB	0.532737	ABBB	0.537283	ABBB	0.497893	ABBB	0.519682	ABBB	0.518038	ABBB	0.519354	BBBB	0.996503	AAAB	0.727894	AAAB	0.724103	AAAB	0.73383	AABB	0.295949	AAAB
solcap_snp_c1_15974	2	18501334	AABB	0.30629	BBBB	0.981592	BBBB	0.942635	AAAB	0.630771	BBBB	0.952497	BBBB	0.957727	BBBB	0.983622	AABB	0.372065	BBBB	0.981599	BBBB	0.951341	BBBB	0.97533	AAAB	0.610933	BBBB	0.971889	AAAB	0.631938	BBBB	0.944689	AAAB	0.608086	AAAB	0.595546	AAAB	0.588572	BBBB	0.945691	BBBB	0.95836	BBBB	0.959519	AAAB	0.618985	BBBB	0.944209	AAAB
solcap_snp_c1_15975	2	18499853	ABBB	0.478984	BBBB	0.975153	BBBB	0.977409	AAAB	0.679511	BBBB	0.982359	BBBB	0.981265	BBBB	0.979477	AAAB	0.674831	BBBB	0.979883	BBBB	0.98573	BBBB	0.980108	BBBB	0.985452	BBBB	0.9846	BBBB	0.984985	BBBB	0.984117	BBBB	0.975587	BBBB	0.984409	BBBB	0.987699	BBBB	0.985618	BBBB	0.988701	BBBB	0.990965	AAAB	0.697393	BBBB	0.985943	BBBB
solcap_snp_c1_15977	4	54419164	AABB	0.311034	ABBB	0.554067	ABBB	0.56971	AAAB	0.73094	AAAA	0.0727574	AAAA	0.0880121	AABB	0.392468	AAAA	0.0416443	ABBB	0.531224	AABB	0.340245	ABBB	0.572366	AAAA	0.129106	AABB	0.342584	AAAA	0.0389136	ABBB	0.561508	AAAA	0.0298377	AAAA	0.095887	AAAA	0.103337	ABBB	0.538427	N	0.417597	AABB	0.398802	AABB	0.349636	AABB	0.365556	ABBB
solcap_snp_c1_15982	4	54396852	AABB	0.347988	AAAA	0.00944005	AABB	0.356572	AAAA	0.0431034	ABBB	0.539121	AABB	0.322124	ABBB	0.456619	AAAB	0.723724	AAAA	0.00620013	AAAA	0.0345043	ABBB	0.50047	ABBB	0.540457	AAAB	0.715177	AAAA	0.010781	AAAA	0.0401258	AABB	0.348038	AABB	0.342948	AABB	0.350823	AAAA	0.0387192	ABBB	0.544324	ABBB	0.524401	ABBB	0.528798	AABB	0.343155	AAAA
solcap_snp_c1_15983	4	54396697	AABB	0.323894	ABBB	0.505784	ABBB	0.557187	ABBB	0.574209	ABBB	0.55512	BBBB	0.986047	ABBB	0.633132	AAAB	0.761928	AAAA	0.00145136	ABBB	0.58469	AAAB	0.709801	ABBB	0.574806	AAAB	0.727697	AABB	0.32011	AAAA	0.0221793	AAAB	0.782392	AAAB	0.763035	AAAB	0.764714	AAAA	0.0195189	ABBB	0.588445	ABBB	0.586142	ABBB	0.565131	AAAB	0.741132	AABB
solcap_snp_c1_16001	10	47539878	ABBB	0.515664	AABB	0.305823	AAAA	0.0748606	AABB	0.310195	AAAA	0.0560485	AABB	0.335007	AAAA	0.0175877	AAAA	0.0220481	AAAA	0.0207496	AABB	0.277443	AAAA	0.0174263	AABB	0.318588	AAAA	0.0264229	AAAA	0.0184609	AAAA	0.0751142	AAAA	0.0109984	AAAA	0.0560184	AAAA	0.0598094	AAAA	0.0680383	AAAA	0.0522778	AAAA	0.0494796	AABB	0.31318	AAAA	0.0618833	AAAA
solcap_snp_c1_16013	10	54746420	AABB	0.353808	BBBB	0.826705	BBBB	0.778157	BBBB	0.771495	BBBB	0.783017	BBBB	0.781172	N	0.732396	ABBB	0.517497	BBBB	0.783377	AAAB	0.593305	BBBB	0.804202	BBBB	0.800647	BBBB	0.838707	BBBB	0.785407	BBBB	0.793181	BBBB	0.789534	BBBB	0.78402	BBBB	0.792251	BBBB	0.787209	BBBB	0.812978	BBBB	0.796449	ABBB	0.474266	BBBB	0.778419	BBBB
solcap_snp_c1_16021	2	25838557	AABB	0.341026	BBBB	0.94953	BBBB	0.891729	AAAB	0.731445	AAAB	0.679052	BBBB	0.898694	ABBB	0.481347	AAAB	0.759072	BBBB	0.927721	BBBB	0.912327	BBBB	0.941218	AAAB	0.654634	ABBB	0.498248	AAAB	0.640163	AAAB	0.661532	BBBB	0.927464	BBBB	0.914152	BBBB	0.920506	BBBB	0.909215	BBBB	0.905107	BBBB	0.921708	AAAB	0.758276	AAAB	0.66177	AAAB
solcap_snp_c1_16040	1	59441242	ABBB	0.415094	AAAB	0.650361	ABBB	0.464159	ABBB	0.470611	BBBB	0.935266	ABBB	0.470554	AAAB	0.646191	AAAB	0.623041	AABB	0.285952	AAAB	0.605716	AABB	0.319951	AABB	0.278747	BBBB	0.966388	AAAB	0.635298	AAAA	0.0698806	AABB	0.302612	AABB	0.293017	AABB	0.314834	AABB	0.30609	ABBB	0.472693	ABBB	0.467354	AAAB	0.647874	ABBB	0.40611	ABBB
solcap_snp_c1_16052	3	13830637	BBBB	0.971912	AAAB	0.651734	BBBB	0.964538	BBBB	0.965447	BBBB	0.970211	BBBB	0.967909	BBBB	0.973723	BBBB	0.976282	BBBB	0.971197	BBBB	0.965142	ABBB	0.550751	BBBB	0.966441	BBBB	0.971268	BBBB	0.973078	BBBB	0.966756	ABBB	0.56931	ABBB	0.597139	ABBB	0.590565	BBBB	0.96365	BBBB	0.965366	BBBB	0.968301	BBBB	0.966474	AAAB	0.672948	BBBB
solcap_snp_c1_16062	9	49004431	AABB	0.324766	AABB	0.343639	AAAA	0.0137571	AAAA	0.00913207	AAAA	0.0156823	AABB	0.341448	AAAA	0.0612844	AABB	0.267604	AABB	0.29566	AABB	0.322719	AABB	0.344591	AABB	0.37617	AAAA	0.0184791	AAAA	0.0268582	AABB	0.299825	AAAA	0.0256763	AAAA	0.0109505	AAAA	0.0149542	AABB	0.27712	AABB	0.297663	AABB	0.299976	AAAA	0.00945318	AAAA	0.0177933	AAAA
solcap_snp_c1_16067	5	47387016	AABB	0.190085	AAAA	0.0476446	AAAA	0.0764876	AAAA	0.0658836	AAAA	0.0689978	AABB	0.27107	AABB	0.16974	AABB	0.200413	AAAA	0.0489824	N	0.35524	AAAA	0.0542079	AAAA	0.0644784	AAAA	0.0423939	AAAA	0.060984	AAAA	0.0650435	AAAA	0.0535032	AAAA	0.0728329	AAAA	0.0653273	AAAA	0.076191	AAAA	0.0634871	AAAA	0.0596606	AABB	0.285559	AAAA	0.0716913	AAAA
solcap_snp_c1_16071	5	44448583	AABB	0.290803	AABB	0.286772	AAAA	0.0485567	AABB	0.259604	AAAA	0.0475686	AAAA	0.0495474	N	0.101144	AAAA	0.0143791	AAAA	0.0235089	AAAA	0.0293266	AABB	0.285681	AAAA	0.0404187	AAAA	0.00742593	AABB	0.26471	AAAA	0.0422025	AAAA	0.0314381	AAAA	0.0241702	AAAA	0.0242172	AAAA	0.0350794	AABB	0.333318	AABB	0.32876	AAAA	0.0311203	AABB	0.372947	AAAA
solcap_snp_c1_16079	4	5435822	AABB	0.427348	ABBB	0.577436	AABB	0.419354	AAAA	0.0806671	AAAA	0.0819756	AAAA	0.0787474	N	0.134412	AAAA	0.0975059	ABBB	0.582597	ABBB	0.506271	ABBB	0.605625	AABB	0.348014	AABB	0.333193	AABB	0.352629	AAAB	0.74473	AABB	0.371114	AABB	0.389083	AABB	0.394831	ABBB	0.588844	AABB	0.421287	AABB	0.423918	AABB	0.428683	ABBB	0.63327	AABB
solcap_snp_c1_16080	4	5453095	AAAB	0.73514	AAAB	0.69179	BBBB	0.949551	AAAB	0.71253	BBBB	0.951622	BBBB	0.948575	BBBB	0.974495	AAAB	0.761134	AAAB	0.662617	BBBB	0.931067	AAAB	0.680074	BBBB	0.93829	BBBB	0.987343	AAAB	0.702388	BBBB	0.938192	BBBB	0.991015	BBBB	0.956645	BBBB	0.959922	AAAB	0.689005	AAAB	0.723723	AAAB	0.712613	AAAB	0.732214	BBBB	0.936959	AAAB
solcap_snp_c1_16106	9	59475851	AABB	0.281691	AABB	0.329235	AABB	0.373916	ABBB	0.519607	AABB	0.332199	ABBB	0.545896	AABB	0.352017	AAAA	0.0858324	ABBB	0.44803	AABB	0.317905	AAAA	0.0814231	ABBB	0.497138	AABB	0.327122	ABBB	0.480375	AABB	0.321217	AABB	0.331102	AABB	0.322811	AABB	0.327802	ABBB	0.515567	ABBB	0.518798	ABBB	0.469719	AABB	0.359235	ABBB	0.525089	AAAB
solcap_snp_c1_16114	10	2093720	BBBB	0.974787	BBBB	0.978271	BBBB	0.969073	BBBB	0.970422	BBBB	0.974029	BBBB	0.969594	N	0.925626	ABBB	0.673445	BBBB	0.976657	BBBB	0.969154	BBBB	0.972302	BBBB	0.972452	BBBB	0.975564	BBBB	0.974108	ABBB	0.574238	BBBB	0.973969	BBBB	0.967552	BBBB	0.974252	BBBB	0.962031	BBBB	0.969112	BBBB	0.97512	ABBB	0.697424	ABBB	0.592367	BBBB
solcap_snp_c1_16127	6	56818257	ABBB	0.477722	BBBB	0.994649	AAAB	0.667045	AAAB	0.631236	ABBB	0.443784	AAAB	0.638225	ABBB	0.515648	BBBB	0.974732	AAAB	0.659147	AABB	0.267817	ABBB	0.490201	AAAB	0.665218	ABBB	0.463288	BBBB	0.993624	BBBB	0.960108	AAAB	0.625275	AAAB	0.655296	AAAB	0.659658	AAAB	0.654644	AAAB	0.68497	AAAB	0.65849	BBBB	0.97408	BBBB	0.964856	BBBB
solcap_snp_c1_16128	6	2202825	AAAB	0.5803	AAAA	0.0446188	AAAA	0.0675883	AAAA	0.0613774	AAAA	0.0419125	AAAA	0.0370698	AAAA	0.0678113	AAAB	0.603533	AAAA	0	AAAA	0.0840227	AAAA	0	AAAA	0.0593616	AAAA	0.00270794	AAAA	0	AAAA	0.053292	AAAA	0	AAAA	0.028424	AAAA	0.0495144	AAAA	0.0575706	AAAA	0.0261147	AAAA	0.0294803	ABBB	0.468593	AAAA	0.110659	AAAA
solcap_snp_c1_16129	12	61141829	AAAA	0.100905	AAAA	0.0704238	AAAA	0.115034	AABB	0.326089	AAAA	0.122621	AAAA	0.101608	N	0.188742	AAAA	0.0978946	AAAA	0.0824991	AAAA	0.0997608	AAAA	0.0929859	AAAA	0.108339	AAAA	0.0864765	AAAA	0.11451	AAAA	0.0939368	AAAA	0.0963239	AAAA	0.0971643	AAAA	0.100394	AAAA	0.0876896	AAAA	0.0800861	AAAA	0.0849669	AABB	0.353609	AAAA	0.0925417	AAAA
solcap_snp_c1_16131	12	61148389	BBBB	0.929378	BBBB	0.921292	BBBB	0.912032	AAAB	0.713969	BBBB	0.925516	BBBB	0.9129	BBBB	0.894337	BBBB	0.896415	BBBB	0.931434	BBBB	0.872784	BBBB	0.942411	BBBB	0.915959	BBBB	0.926537	BBBB	0.944348	BBBB	0.886616	BBBB	0.941336	BBBB	0.935502	BBBB	0.932343	BBBB	0.88504	BBBB	0.941129	BBBB	0.93948	AAAB	0.735602	BBBB	0.911256	BBBB
solcap_snp_c1_16141	11	15346701	ABBB	0.390341	AAAB	0.617456	BBBB	0.883671	AAAB	0.617418	BBBB	0.892191	AAAB	0.635872	BBBB	0.898386	BBBB	0.909068	BBBB	0.875619	ABBB	0.370742	AAAB	0.611423	BBBB	0.88255	BBBB	0.901553	BBBB	0.898866	BBBB	0.876464	BBBB	0.893725	BBBB	0.869934	BBBB	0.885815	BBBB	0.859621	BBBB	0.907478	BBBB	0.900743	BBBB	0.923684	AAAB	0.621868	AAAB
solcap_snp_c1_16148	10	4869289	ABBB	0.657537	AABB	0.364215	AAAA	0.109811	AABB	0.388829	AAAA	0.0829466	AAAA	0.110465	AAAA	0.0919188	AABB	0.401838	AAAA	0.0414862	ABBB	0.531178	AABB	0.392987	AAAA	0.11537	AAAA	0.0812418	AABB	0.382419	AABB	0.360818	AAAA	0.0458548	AAAA	0.0823901	AAAA	0.105441	AAAA	0.130735	ABBB	0.604949	ABBB	0.598835	ABBB	0.611268	AABB	0.390117	ABBB
solcap_snp_c1_16169	1	44194124	AABB	0.259676	AABB	0.24516	AAAB	0.582935	AAAB	0.557422	AAAB	0.601857	BBBB	0.928293	N	0.504713	ABBB	0.422758	BBBB	0.90469	AAAB	0.639215	BBBB	0.904039	AAAB	0.597835	ABBB	0.389842	AAAB	0.545536	BBBB	0.915458	AAAB	0.564331	AAAB	0.55812	AAAB	0.602127	BBBB	0.911573	AAAB	0.601599	AAAB	0.577036	AAAB	0.580924	AAAB	0.554117	AAAB
solcap_snp_c1_16170	2	37474663	AAAB	0.672179	BBBB	0.967908	AAAB	0.671626	BBBB	0.968573	AAAB	0.653341	BBBB	0.972774	AAAB	0.613644	AAAB	0.670049	BBBB	0.964413	AAAB	0.655053	BBBB	0.966905	BBBB	0.962479	ABBB	0.475686	BBBB	0.960304	BBBB	0.96379	BBBB	0.966163	BBBB	0.973854	BBBB	0.980922	BBBB	0.966352	BBBB	0.980456	BBBB	0.979141	BBBB	0.980972	AAAB	0.670682	BBBB
solcap_snp_c1_16171	2	37474969	AABB	0.253689	AAAA	0.061296	AAAA	0.0779819	AAAA	0.0565486	AAAA	0.0658039	AAAA	0.0607949	N	0.180525	AABB	0.283855	AABB	0.255441	AABB	0.280637	AAAA	0.0719195	AABB	0.302964	AAAA	0.0663187	AAAA	0.0715003	AABB	0.273549	AAAA	0.0732214	AAAA	0.069876	AAAA	0.0633636	AABB	0.32086	AAAA	0.0502944	AAAA	0.0657359	AAAA	0.0666677	AAAA	0.0708011	AAAA
solcap_snp_c1_16172	2	37475092	AAAB	0.682379	AABB	0.266499	AABB	0.267341	AABB	0.302045	ABBB	0.439596	AAAB	0.635512	AABB	0.264979	AABB	0.302619	AABB	0.274114	AABB	0.243514	AAAB	0.636024	ABBB	0.43769	AABB	0.274421	AABB	0.28974	ABBB	0.40253	AAAA	0.0217171	AAAA	0.00886112	AAAA	0.00928546	AABB	0.26574	ABBB	0.460557	ABBB	0.424547	AAAA	0.0068966	ABBB	0.444833	AABB
solcap_snp_c1_16178	0	28727478	AAAB	0.705967	BBBB	0.911506	BBBB	0.960293	BBBB	0.96287	BBBB	0.960252	ABBB	0.51957	BBBB	0.915732	AAAB	0.697097	BBBB	0.988597	BBBB	0.956189	ABBB	0.506775	BBBB	0.962282	BBBB	0.986066	AAAB	0.695265	ABBB	0.441854	ABBB	0.513952	ABBB	0.507281	ABBB	0.499707	BBBB	0.967785	ABBB	0.454796	ABBB	0.457815	AABB	0.290577	AAAB	0.670566	ABBB
solcap_snp_c1_16191	4	65971751	AAAA	0.0121404	AABB	0.3212	AAAA	0.0402751	AAAA	0.0333847	AAAA	0.0383149	AABB	0.341619	AAAA	0.0132329	AAAA	0.0136802	AAAA	0.0122897	AAAA	0.0500487	AABB	0.324191	AAAA	0.034673	AAAA	0.00723404	ABBB	0.516183	AAAA	0.0460539	ABBB	0.528359	ABBB	0.52305	ABBB	0.518708	AAAA	0.0444472	AABB	0.356399	AABB	0.314815	ABBB	0.524938	AABB	0.305997	AAAA
solcap_snp_c1_16193	7	43652914	AAAB	0.665136	AAAB	0.648964	BBBB	0.88986	BBBB	0.895652	BBBB	0.887992	BBBB	0.879134	BBBB	0.911673	BBBB	0.908119	BBBB	0.917958	BBBB	0.890151	BBBB	0.918639	BBBB	0.89347	BBBB	0.930391	BBBB	0.921004	BBBB	0.88451	BBBB	0.912941	BBBB	0.894467	BBBB	0.888598	BBBB	0.89751	BBBB	0.904957	BBBB	0.901758	BBBB	0.89977	BBBB	0.899193	BBBB
solcap_snp_c1_16194	7	43653716	ABBB	0.515247	AAAB	0.668031	AAAA	0.0554569	AAAA	0.0548785	AAAA	0.0593309	AABB	0.332459	AABB	0.287144	ABBB	0.484595	ABBB	0.41991	AABB	0.260775	AABB	0.281904	ABBB	0.494421	AAAA	0.044769	AAAB	0.700803	ABBB	0.503192	AAAB	0.667432	AAAB	0.70044	AAAB	0.691049	ABBB	0.510735	AABB	0.29266	AABB	0.239696	AAAA	0.0522276	ABBB	0.518509	AAAB
solcap_snp_c1_16195	7	43653755	AABB	0.423234	AABB	0.389481	AAAA	0.146056	AAAA	0.110377	AAAA	0.115173	AAAA	0.128172	AAAA	0.136386	AAAA	0.0896778	AAAA	0.0780607	AAAA	0.104512	AAAA	0.0650202	AAAA	0.140669	AAAA	0.0961491	AAAA	0.0900277	AAAA	0.15182	AAAA	0.0795761	AAAA	0.104195	AAAA	0.115948	AAAA	0.132733	AAAA	0.130969	AAAA	0.115566	AAAA	0.101388	AABB	0.399965	AAAA
solcap_snp_c1_16201	7	7681296	AAAA	0.0498823	AABB	0.254461	AAAA	0.0539992	AAAB	0.726814	AAAA	0.0375238	AABB	0.232795	AAAA	0.072553	AABB	0.355192	AABB	0.2917	AAAA	0.0540359	AAAB	0.715035	AABB	0.343863	AAAA	0.0381856	AABB	0.312291	AABB	0.337696	AAAA	0.0402582	AAAA	0.0444203	AAAA	0.0526051	AABB	0.359486	AABB	0.304767	AABB	0.308126	AABB	0.214534	AAAA	0.0505101	AABB
solcap_snp_c1_16212	7	3891696	AAAA	0.0334359	AABB	0.298593	AAAA	0.0285264	AABB	0.281002	AAAA	0.0263589	AABB	0.268264	ABBB	0.400439	AAAA	0.0525214	AABB	0.298963	AABB	0.272831	AABB	0.29408	AAAA	0.0223705	AABB	0.295211	AAAA	0.0349208	AAAA	0.0235294	AABB	0.279208	AABB	0.326763	AABB	0.290908	AABB	0.279623	AABB	0.279969	AABB	0.2773	AABB	0.267702	AAAA	0.0414053	AAAA
solcap_snp_c1_16221	7	3894102	ABBB	0.579147	AAAA	0.0639226	AAAA	0.0591179	AABB	0.433858	AAAA	0.0348016	AAAA	0.0859805	AAAA	0.160928	AAAA	0.0545916	AAAA	0.0779552	AABB	0.473441	AAAA	0.0674167	AAAA	0.0470449	AAAA	0.0434109	AAAA	0.0947545	AAAA	0.0841108	AAAA	0.0690286	AAAA	0.0493269	AAAA	0.0443754	AAAA	0.0508964	AAAA	0.0334087	AAAA	0.0645026	AAAA	0.0245044	AAAA	0.0288625	AAAA
solcap_snp_c1_16222	7	3894388	BBBB	0.979687	AAAB	0.649699	BBBB	1	BBBB	1	ABBB	0.480067	BBBB	1	N	0.909958	AAAB	0.643647	BBBB	0.983353	BBBB	1	BBBB	1	AAAB	0.59747	ABBB	0.483772	BBBB	0.978113	BBBB	0.994313	AAAB	0.596176	AAAB	0.637851	AAAB	0.615628	BBBB	1	BBBB	1	BBBB	1	ABBB	0.463737	AAAB	0.638446	BBBB
solcap_snp_c1_16225	7	3896060	BBBB	0.966454	AAAB	0.666994	BBBB	0.973587	BBBB	0.974246	BBBB	0.978679	BBBB	0.974342	BBBB	0.932648	AAAB	0.689339	BBBB	0.974114	BBBB	0.979978	BBBB	0.969949	BBBB	0.980952	BBBB	0.975789	BBBB	0.970457	BBBB	0.971628	AAAB	0.655459	AAAB	0.675062	AAAB	0.685405	BBBB	0.973632	BBBB	0.978575	BBBB	0.976741	ABBB	0.512145	BBBB	0.97349	BBBB
solcap_snp_c1_16227	7	3896435	ABBB	0.429874	BBBB	0.90498	BBBB	0.889924	AAAB	0.567124	BBBB	0.897928	BBBB	0.899819	BBBB	0.843721	BBBB	0.914829	BBBB	0.897778	AAAB	0.507319	BBBB	0.912895	BBBB	0.903637	BBBB	0.924699	BBBB	0.906894	BBBB	0.909393	BBBB	0.893093	BBBB	0.906146	BBBB	0.91336	BBBB	0.893968	BBBB	0.916941	BBBB	0.906306	BBBB	0.917499	BBBB	0.899977	BBBB
solcap_snp_c1_16229	7	3897283	ABBB	0.48036	AAAB	0.733286	BBBB	0.92126	AAAB	0.682027	BBBB	0.924108	BBBB	0.920692	BBBB	0.899791	AAAB	0.761188	BBBB	0.948635	AAAB	0.687947	BBBB	0.954267	BBBB	0.924897	BBBB	0.959664	BBBB	0.951597	BBBB	0.920672	AAAB	0.732503	AAAB	0.7276	AAAB	0.75756	BBBB	0.926383	BBBB	0.926306	BBBB	0.936532	ABBB	0.562313	BBBB	0.927464	BBBB
solcap_snp_c1_16234	3	53270167	AAAA	0	ABBB	0.505461	AAAA	0.0235435	AABB	0.288968	AAAA	0.0196841	AAAA	0.00857861	AAAA	0.00106482	AAAA	0.00200064	AABB	0.320676	AABB	0.285866	AAAA	0.00350742	AAAA	0.0166508	AAAA	0.00373926	AAAA	0.00214136	AAAA	0.023554	AAAA	0.00468731	AAAA	0.0225519	AAAA	0.0256976	AABB	0.305474	AAAA	0.0203603	AAAA	0.0117714	AAAA	0.0144342	AABB	0.271861	AAAA
solcap_snp_c1_16258	4	10390793	BBBB	0.947538	ABBB	0.47479	AAAB	0.679075	AAAB	0.673241	AABB	0.319993	AABB	0.298259	ABBB	0.517179	ABBB	0.504812	AABB	0.298558	ABBB	0.461453	AABB	0.303546	ABBB	0.477427	AABB	0.303761	ABBB	0.45978	AABB	0.301263	AAAB	0.684984	AAAB	0.677189	AAAB	0.667265	AABB	0.341999	ABBB	0.508542	ABBB	0.486456	ABBB	0.475736	AABB	0.305128	ABBB
solcap_snp_c1_16267	3	17239217	AAAA	0.0332013	AABB	0.353831	AABB	0.361134	AABB	0.323323	AAAA	0.0363127	AAAA	0.0503285	AAAA	0.085919	AAAA	0.0353086	AAAA	0.0412631	AAAA	0.0322121	AABB	0.346072	AAAA	0.0420863	AAAA	0.0260441	AABB	0.332732	AAAA	0.0438812	AAAA	0.0388063	AAAA	0.0326127	AAAA	0.0306319	AAAA	0.0296909	AAAA	0.0468472	AAAA	0.0296479	AAAA	0.0307329	ABBB	0.539891	AABB
solcap_snp_c1_16291	4	1259732	ABBB	0.592264	ABBB	0.651329	ABBB	0.416234	BBBB	0.948576	ABBB	0.473314	ABBB	0.646629	ABBB	0.557675	BBBB	0.96857	ABBB	0.587453	ABBB	0.73073	BBBB	0.984437	ABBB	0.454769	ABBB	0.38368	ABBB	0.462123	BBBB	0.955312	BBBB	0.978513	BBBB	0.962153	BBBB	0.959151	ABBB	0.626678	BBBB	0.96183	BBBB	0.96462	BBBB	0.969999	ABBB	0.699149	ABBB
solcap_snp_c1_16299	4	12428537	BBBB	0.988558	BBBB	0.991012	BBBB	0.989432	BBBB	0.98936	BBBB	0.984868	BBBB	0.979295	BBBB	0.996898	AAAB	0.763579	BBBB	0.995128	AAAB	0.73499	BBBB	0.993686	BBBB	0.990335	BBBB	0.998774	BBBB	0.991149	BBBB	0.982749	BBBB	0.994825	BBBB	0.992108	BBBB	0.990431	BBBB	0.986905	BBBB	0.990494	BBBB	0.991091	AAAB	0.809315	BBBB	0.984334	BBBB
solcap_snp_c1_16312	*	*	ABBB	0.857841	ABBB	0.841072	ABBB	0.78997	ABBB	0.821552	ABBB	0.671033	ABBB	0.819053	ABBB	0.847806	BBBB	0.983297	ABBB	0.694672	ABBB	0.814892	ABBB	0.855393	ABBB	0.808303	ABBB	0.854924	BBBB	0.987282	ABBB	0.795112	ABBB	0.840266	ABBB	0.855359	ABBB	0.84614	ABBB	0.697226	ABBB	0.816438	ABBB	0.850149	ABBB	0.853464	ABBB	0.802167	ABBB
solcap_snp_c1_16325	11	15481499	N	0.575816	AAAA	0.0677137	AAAA	0.0745991	AAAA	0.0459347	AAAA	0.0548937	AAAA	0.0844431	AAAA	0.132978	AAAA	0.0627618	AAAA	0.044575	AABB	0.344938	AAAA	0.0647353	AAAA	0.077296	AAAA	0.0667556	AAAA	0.0561806	AAAA	0.066399	AAAA	0.0647522	AAAA	0.0439439	AAAA	0.046443	AAAA	0.0397014	AAAA	0.0609141	AAAA	0.0438652	AAAA	0.0414019	AAAA	0.0757143	AAAA
solcap_snp_c1_16351	10	48761642	ABBB	0.466416	AABB	0.314446	AAAA	0.0596736	AABB	0.308026	AABB	0.324817	AABB	0.320933	AABB	0.320388	AAAA	0.0577619	AAAA	0.0467553	AABB	0.315445	ABBB	0.442286	AABB	0.31691	AABB	0.339558	AAAA	0.0363691	AAAA	0.0617951	AABB	0.330303	AABB	0.336978	AABB	0.318752	AAAA	0.0619599	AAAA	0.0511366	AAAA	0.0386102	AABB	0.294538	AAAA	0.0708721	AAAA
solcap_snp_c1_16358	4	3240076	AAAA	0.0312302	AAAB	0.489646	AAAB	0.465432	AAAB	0.508758	AAAB	0.504479	AABB	0.172172	AAAB	0.425397	AAAB	0.52415	AAAA	0.0257886	ABBB	0.341832	AAAB	0.422407	AAAB	0.47514	AAAB	0.586542	AABB	0.235474	AABB	0.21137	AAAB	0.475195	AAAB	0.506555	AAAB	0.518342	AAAA	0.070803	ABBB	0.327869	ABBB	0.343473	AAAB	0.549103	AABB	0.240481	AAAB
solcap_snp_c1_16364	0	8842888	ABBB	0.549645	ABBB	0.519238	BBBB	0.963139	BBBB	0.962907	BBBB	0.976785	BBBB	0.971569	N	0.944918	ABBB	0.559113	BBBB	0.997538	AAAB	0.808131	AAAB	0.694052	AAAB	0.75749	BBBB	0.993775	BBBB	0.997854	AAAB	0.725333	AAAB	0.734272	AAAB	0.777982	AAAB	0.769189	BBBB	0.972085	AAAB	0.732086	AAAB	0.73281	AAAB	0.711021	AAAB	0.773759	ABBB
solcap_snp_c1_1638	1	82935946	AABB	0.379478	AAAB	0.683014	BBBB	0.922355	BBBB	0.926913	BBBB	0.936737	BBBB	0.928833	BBBB	0.911719	AAAB	0.686401	BBBB	0.940578	BBBB	0.924635	BBBB	0.944813	BBBB	0.926974	BBBB	0.950002	BBBB	0.937606	BBBB	0.942775	BBBB	0.945722	BBBB	0.936523	BBBB	0.943582	BBBB	0.919305	BBBB	0.948075	BBBB	0.942732	BBBB	0.937774	BBBB	0.933451	BBBB
solcap_snp_c1_16381	3	33496751	N	0.164029	AABB	0.23457	AAAA	0.0766698	AABB	0.290943	AAAA	0.0642666	AAAA	0.0704448	N	0.105828	AAAA	0.0378862	AAAA	0.0403474	AAAA	0.0513754	AABB	0.353968	AAAA	0.0535986	AAAA	0.0239495	AAAA	0.0430678	AAAA	0.0509034	AABB	0.302127	AABB	0.312199	AABB	0.317152	AAAA	0.0569991	AAAA	0.059289	AAAA	0.0564944	AAAA	0.0373262	AABB	0.27226	AAAA
solcap_snp_c1_16382	3	33495209	AAAB	0.709461	AAAB	0.66856	AAAB	0.62311	AAAB	0.66403	BBBB	0.97994	BBBB	0.97457	AAAB	0.611563	BBBB	0.960672	BBBB	0.966334	BBBB	0.971294	BBBB	0.972713	BBBB	0.979324	BBBB	0.980875	BBBB	0.984161	BBBB	0.969959	BBBB	0.969908	BBBB	0.974096	BBBB	0.97668	BBBB	0.972418	BBBB	0.974662	BBBB	0.969584	BBBB	0.974753	AAAB	0.696027	BBBB
solcap_snp_c1_16394	9	31985157	BBBB	0.969567	BBBB	0.971186	ABBB	0.450498	AAAB	0.633247	BBBB	0.953819	BBBB	0.956844	AAAB	0.657757	AAAB	0.652403	BBBB	0.963975	BBBB	0.956204	BBBB	0.962056	BBBB	0.964387	BBBB	0.971641	BBBB	0.964924	BBBB	0.960616	BBBB	0.963252	BBBB	0.958403	BBBB	0.963271	BBBB	0.952963	BBBB	0.963818	BBBB	0.955267	AAAB	0.662847	BBBB	0.95687	BBBB
solcap_snp_c1_16406	11	37703616	AABB	0.317279	AABB	0.283633	N	0.384994	AAAA	0.0872256	ABBB	0.476787	AABB	0.332564	AABB	0.311696	AABB	0.267954	AABB	0.288241	AAAA	0.0875539	ABBB	0.441864	ABBB	0.417227	ABBB	0.43739	ABBB	0.434987	ABBB	0.441425	ABBB	0.435826	ABBB	0.461349	ABBB	0.453663	AABB	0.307415	ABBB	0.453958	ABBB	0.470034	AAAA	0.0687435	AAAB	0.658368	AAAB
solcap_snp_c1_16413	9	51888213	AAAB	0.590687	ABBB	0.395743	ABBB	0.399463	ABBB	0.40174	BBBB	0.919445	AAAB	0.579336	AABB	0.28718	ABBB	0.463413	ABBB	0.374667	AAAB	0.554566	ABBB	0.398978	ABBB	0.417176	ABBB	0.452132	AABB	0.275021	ABBB	0.414556	AABB	0.269791	AABB	0.265007	AABB	0.29062	ABBB	0.409876	AABB	0.258828	AABB	0.281149	AABB	0.263654	AAAB	0.608287	AAAB
solcap_snp_c1_16414	9	51888503	ABBB	0.534127	ABBB	0.473763	AABB	0.359357	ABBB	0.493994	ABBB	0.525925	ABBB	0.543092	N	0.188971	AABB	0.350793	ABBB	0.431156	AAAB	0.69023	ABBB	0.46618	ABBB	0.517733	AABB	0.353648	AAAA	0.0562559	ABBB	0.506592	AABB	0.335168	AABB	0.350769	AABB	0.348823	ABBB	0.489481	AABB	0.324946	AABB	0.344423	AABB	0.373547	AABB	0.32329	AAAB
solcap_snp_c1_16420	4	40836388	ABBB	0.41	ABBB	0.403083	AABB	0.347131	ABBB	0.386328	ABBB	0.416603	ABBB	0.431094	ABBB	0.452298	AABB	0.342509	AABB	0.344795	ABBB	0.437639	ABBB	0.418998	AAAA	0.142547	ABBB	0.426482	ABBB	0.387357	AAAB	0.643943	AABB	0.313901	AABB	0.335341	AABB	0.340767	ABBB	0.384572	AAAB	0.61212	AAAB	0.618829	AAAB	0.577198	AABB	0.333996	AAAA
solcap_snp_c1_16421	1	18926884	AAAB	0.685737	BBBB	0.985565	AAAB	0.736496	BBBB	0.966432	BBBB	0.978729	BBBB	0.972405	AAAB	0.667752	AAAB	0.732334	AAAB	0.678713	AAAB	0.706545	BBBB	0.984894	BBBB	0.972306	AAAB	0.751566	BBBB	0.98868	BBBB	0.971812	AAAB	0.680158	AAAB	0.715617	AAAB	0.722105	AAAB	0.689627	AAAB	0.743414	AAAB	0.703239	AAAB	0.76172	BBBB	0.972038	BBBB
solcap_snp_c1_16423	1	18927026	ABBB	0.520875	AABB	0.307057	AABB	0.351255	AABB	0.358853	AABB	0.424187	ABBB	0.554302	AABB	0.332091	ABBB	0.483377	AABB	0.430945	AABB	0.380639	ABBB	0.506755	AABB	0.309892	AABB	0.353733	N	0.641195	AABB	0.322586	ABBB	0.525582	ABBB	0.49842	ABBB	0.561475	AABB	0.352316	ABBB	0.543526	ABBB	0.551386	AABB	0.33202	ABBB	0.573345	AAAA
solcap_snp_c1_16425	1	18927247	AABB	0.396723	AABB	0.39447	BBBB	0.954105	BBBB	0.96017	BBBB	0.963026	BBBB	0.961013	BBBB	0.986867	AABB	0.397132	BBBB	0.986538	ABBB	0.56617	ABBB	0.511728	ABBB	0.567444	BBBB	0.986162	AABB	0.385274	ABBB	0.565178	ABBB	0.581748	ABBB	0.56023	ABBB	0.599053	BBBB	0.945969	ABBB	0.561816	ABBB	0.570346	ABBB	0.549531	ABBB	0.573114	BBBB
solcap_snp_c1_16435	1	76304506	BBBB	0.977724	BBBB	0.981328	BBBB	0.970504	ABBB	0.439678	BBBB	0.972248	BBBB	0.971627	N	0.931039	BBBB	0.967867	AAAB	0.599161	AAAB	0.633061	BBBB	0.978467	BBBB	0.971145	BBBB	0.980909	BBBB	0.978572	AAAB	0.62893	AAAB	0.660024	AAAB	0.670346	AAAB	0.627093	AAAB	0.594072	AAAB	0.579142	AAAB	0.592548	AAAB	0.589413	ABBB	0.478953	AAAB
solcap_snp_c1_1645	1	82954172	BBBB	0.953569	BBBB	0.908556	BBBB	0.887712	ABBB	0.545512	ABBB	0.537339	BBBB	0.88561	AAAB	0.800838	ABBB	0.555041	ABBB	0.53423	ABBB	0.535409	ABBB	0.554982	BBBB	0.9093	ABBB	0.568826	BBBB	0.909264	ABBB	0.543158	ABBB	0.556362	ABBB	0.519059	ABBB	0.574742	ABBB	0.539465	ABBB	0.54705	ABBB	0.53667	BBBB	0.918761	BBBB	0.909805	BBBB
solcap_snp_c1_16450	7	18087064	ABBB	0.472834	ABBB	0.434231	BBBB	0.966238	BBBB	0.959008	BBBB	0.958382	BBBB	0.960029	N	0.849651	AAAB	0.601784	BBBB	0.956854	BBBB	0.972129	AAAB	0.577999	AAAB	0.632974	BBBB	0.971028	BBBB	0.953502	AAAB	0.585313	AAAB	0.599266	AAAB	0.625015	AAAB	0.614515	BBBB	0.965042	AAAB	0.626581	AAAB	0.589652	BBBB	0.963074	AAAB	0.592345	ABBB
solcap_snp_c1_16459	9	49537802	AABB	0.268974	AAAA	0.0103909	N	0.347977	AAAA	0.0215081	AABB	0.288691	AABB	0.292246	AAAB	0.631175	ABBB	0.463241	AABB	0.239777	AAAA	0.0225031	AAAA	0.0161564	AABB	0.241117	AABB	0.275721	AAAB	0.642776	ABBB	0.419167	AABB	0.281836	AABB	0.260751	AABB	0.249386	AABB	0.275416	ABBB	0.441678	ABBB	0.393152	AAAB	0.659252	BBBB	0.985096	AABB
solcap_snp_c1_16470	6	42761193	AABB	0.31148	AABB	0.299469	BBBB	0.957938	AABB	0.297007	BBBB	0.965416	BBBB	0.954406	AAAB	0.708116	AAAB	0.740076	ABBB	0.502352	ABBB	0.480969	ABBB	0.49214	AAAB	0.709836	ABBB	0.524473	AAAB	0.710743	AAAB	0.692439	AAAA	0	AAAA	0.000822374	AAAA	0.00389369	ABBB	0.500413	AABB	0.274392	AABB	0.29479	AAAB	0.754054	ABBB	0.524427	AAAB
solcap_snp_c1_16472	3	62033001	ABBB	0.67158	BBBB	0.99739	AAAA	0	BBBB	1	AABB	0.478069	ABBB	0.708507	AABB	0.429497	AAAB	0.829245	AAAB	0.836284	AAAB	0.843859	ABBB	0.690418	ABBB	0.695061	AAAA	0.000925027	AABB	0.48653	N	0.570717	ABBB	0.6987	ABBB	0.738865	ABBB	0.684161	AAAB	0.859428	ABBB	0.727536	ABBB	0.73262	ABBB	0.750678	BBBB	0.998728	AABB
solcap_snp_c1_16490	*	*	AAAB	0.747495	AAAB	0.71253	BBBB	0.949931	AAAB	0.768465	BBBB	0.95411	BBBB	0.960373	BBBB	0.955528	BBBB	0.970737	AAAB	0.609315	AAAB	0.718795	BBBB	0.951342	BBBB	0.954579	AAAB	0.744878	BBBB	0.950705	AAAB	0.760781	AAAB	0.704748	AAAB	0.721635	AAAB	0.76459	AAAB	0.64305	AAAB	0.762314	AAAB	0.730137	BBBB	0.971725	BBBB	0.966588	AAAB
solcap_snp_c1_16495	8	54454507	AAAA	0.035771	AABB	0.348737	ABBB	0.539191	AABB	0.31879	ABBB	0.508273	AABB	0.272497	AABB	0.360744	ABBB	0.567579	AABB	0.429335	AABB	0.372018	AABB	0.325034	AABB	0.339695	AABB	0.289134	ABBB	0.57614	ABBB	0.505271	AABB	0.336169	AABB	0.334822	AABB	0.349396	AABB	0.408282	AABB	0.308962	AABB	0.328809	AABB	0.318957	N	0.970902	AABB
solcap_snp_c1_16496	11	4534962	N	0.413085	AAAB	0.656411	AAAB	0.680172	AAAB	0.69703	BBBB	0.933071	BBBB	0.915533	AAAB	0.639912	ABBB	0.487968	BBBB	0.946961	AAAB	0.628685	AABB	0.376598	AAAB	0.661362	BBBB	0.954932	AAAB	0.646849	AABB	0.359756	ABBB	0.467839	ABBB	0.530204	ABBB	0.515463	BBBB	0.921035	ABBB	0.47707	ABBB	0.507711	ABBB	0.443765	AAAB	0.686275	BBBB
solcap_snp_c1_16513	3	53436559	AAAA	0.0567912	AABB	0.295161	ABBB	0.52474	AAAA	0.0422829	AAAA	0.0669478	AABB	0.362969	N	0.114329	AABB	0.316356	AAAA	0.0546299	AABB	0.289272	AAAA	0.0646635	AAAA	0.0550106	AAAA	0.0577259	AAAA	0.0593563	ABBB	0.476235	AAAA	0.0650546	AAAA	0.0533019	AAAA	0.0629849	AAAA	0.0459619	AABB	0.35824	AABB	0.327295	AABB	0.311573	AAAA	0.0535633	AABB
solcap_snp_c1_16515	1	11769718	AABB	0.335763	AABB	0.295396	AAAA	0.0379547	AABB	0.328746	AAAA	0.0385174	AABB	0.298649	AAAA	0.0110614	AAAA	0.0124612	ABBB	0.46495	AAAA	0.0484595	AABB	0.283704	AAAA	0.0405234	AAAA	0.0208839	AAAA	0.0125936	AABB	0.279683	AABB	0.284941	AABB	0.304632	AABB	0.32493	ABBB	0.478108	AAAA	0.0291416	AAAA	0.0304192	AAAA	0.0256517	AAAA	0.0401618	AAAA
solcap_snp_c1_16517	6	2272652	ABBB	0.549094	AABB	0.37408	AAAA	0.0428729	AAAA	0.0399136	AAAA	0.0376613	AAAA	0.0381047	AAAA	0.0183946	AAAA	0.00776542	AAAA	0.0204177	AABB	0.341977	AAAA	0.0185118	AAAA	0.0417773	AAAA	0.0124427	AAAA	0.0181953	AAAA	0.0426317	AAAA	0.0155594	AAAA	0.0399306	AAAA	0.0363152	AAAA	0.040019	AAAA	0.0353896	AAAA	0.0350586	AAAA	0.0329739	AAAA	0.0400407	AAAA
solcap_snp_c1_16534	4	50439613	AABB	0.297053	AAAB	0.590655	AABB	0.281779	AABB	0.271449	AABB	0.280161	AABB	0.290507	ABBB	0.398145	AAAA	0.0296754	ABBB	0.37635	AABB	0.287614	AABB	0.296556	ABBB	0.458138	AABB	0.296538	AABB	0.293167	ABBB	0.416085	ABBB	0.425613	ABBB	0.475856	ABBB	0.478229	ABBB	0.446719	ABBB	0.426499	ABBB	0.465724	ABBB	0.461539	AAAB	0.630414	ABBB
solcap_snp_c1_16540	2	42320752	AAAB	0.640477	ABBB	0.443565	AABB	0.304914	AAAB	0.687465	AAAB	0.644516	AABB	0.263131	AABB	0.297325	AABB	0.336242	ABBB	0.429499	ABBB	0.42399	AABB	0.336227	AABB	0.324808	ABBB	0.47087	AABB	0.323882	ABBB	0.488831	ABBB	0.473702	ABBB	0.507417	ABBB	0.482385	ABBB	0.519793	ABBB	0.469069	ABBB	0.484036	ABBB	0.519556	ABBB	0.4602	AAAA
solcap_snp_c1_16542	2	42320744	BBBB	0.961773	AAAB	0.612963	AAAB	0.63647	BBBB	0.961993	AABB	0.302256	BBBB	0.948241	AAAB	0.616801	BBBB	0.948823	AAAB	0.616271	ABBB	0.388845	BBBB	0.95902	BBBB	0.950674	ABBB	0.432157	BBBB	0.963532	AAAB	0.603282	AAAB	0.606193	AAAB	0.606057	AAAB	0.637172	AAAB	0.611078	BBBB	0.951907	BBBB	0.952346	AAAB	0.626631	AAAB	0.589155	BBBB
solcap_snp_c1_16548	0	33724338	ABBB	0.916319	ABBB	0.71036	ABBB	0.885989	ABBB	0.868617	ABBB	0.808481	ABBB	0.925395	ABBB	0.897711	ABBB	0.901369	ABBB	0.759477	ABBB	0.660286	ABBB	0.813262	ABBB	0.607393	BBBB	0.997507	ABBB	0.783948	ABBB	0.806219	ABBB	0.822323	ABBB	0.829965	ABBB	0.820113	ABBB	0.7611	ABBB	0.840018	ABBB	0.84423	ABBB	0.849221	ABBB	0.803309	ABBB
solcap_snp_c1_16555	11	18371142	N	0.34055	BBBB	0.990832	BBBB	0.989302	BBBB	0.996861	BBBB	0.993959	BBBB	0.99427	N	0.946989	BBBB	0.991546	BBBB	0.987381	AAAB	0.691567	BBBB	0.989194	BBBB	0.995308	BBBB	0.99065	BBBB	0.990485	BBBB	0.992791	BBBB	0.988266	BBBB	0.99403	BBBB	0.995784	BBBB	0.991568	BBBB	0.995185	BBBB	0.992321	BBBB	0.991404	BBBB	0.991881	BBBB
solcap_snp_c1_16581	11	27945202	N	0.785913	AAAA	0.00160825	AAAA	0.0991407	AAAA	0.0855575	AAAA	0.0765273	AAAA	0.089986	AAAA	0.024034	AABB	0.248166	AAAA	0.00844007	AABB	0.350968	AAAA	0.00145893	AAAA	0.0844825	AAAA	0.0289449	AAAA	0	AAAA	0.126376	AAAA	0	AAAA	0.0464381	AAAA	0.0674856	AAAA	0.0834481	AAAA	0.0882102	AAAA	0.0803975	AABB	0.397938	AAAA	0.0916702	AAAA
solcap_snp_c1_16585	11	27940185	AABB	0.250636	BBBB	0.972433	BBBB	0.940889	AAAB	0.52871	BBBB	0.944927	BBBB	0.946349	N	0.881946	AAAB	0.532873	BBBB	0.966052	AAAB	0.555496	BBBB	0.969198	BBBB	0.949686	BBBB	0.954735	BBBB	0.966754	BBBB	0.942072	BBBB	0.95776	BBBB	0.957558	BBBB	0.946409	BBBB	0.941635	BBBB	0.955899	BBBB	0.952658	BBBB	0.952597	BBBB	0.9448	BBBB
solcap_snp_c1_16621	6	21067273	ABBB	0.589867	BBBB	0.966005	ABBB	0.757897	ABBB	0.791824	BBBB	0.943842	BBBB	0.94508	ABBB	0.636143	BBBB	0.96443	ABBB	0.730791	ABBB	0.697623	ABBB	0.743454	ABBB	0.772869	ABBB	0.837832	ABBB	0.766254	ABBB	0.7809	ABBB	0.717649	ABBB	0.815663	ABBB	0.807699	ABBB	0.788867	BBBB	0.961058	BBBB	0.952353	BBBB	0.956486	BBBB	0.948638	ABBB
solcap_snp_c1_16625	4	57243271	AAAA	0.00960037	ABBB	0.444077	AAAA	0.00764073	AABB	0.28962	AABB	0.275219	AABB	0.294734	AAAA	0.11436	ABBB	0.52206	AABB	0.278475	AAAA	0.00362563	ABBB	0.415022	AABB	0.243782	AAAA	0	AABB	0.271277	ABBB	0.540659	ABBB	0.398878	ABBB	0.44847	ABBB	0.438327	AABB	0.320825	ABBB	0.426281	ABBB	0.410849	AAAA	0.00688532	AABB	0.313442	ABBB
solcap_snp_c1_16642	8	53120524	AAAB	0.78344	AABB	0.188201	ABBB	0.405672	AABB	0.207688	AAAB	0.58426	ABBB	0.401969	AABB	0.198723	AABB	0.239194	ABBB	0.407906	ABBB	0.492122	AAAA	0.0638337	ABBB	0.320884	N	0.307094	AAAA	0.0553689	AAAA	0.0710552	AABB	0.209623	AABB	0.20505	AABB	0.212754	ABBB	0.379376	AABB	0.17587	AABB	0.174181	AAAA	0.102336	AAAB	0.693075	AAAA
solcap_snp_c1_16643	4	11108454	BBBB	0.970241	AAAB	0.637213	BBBB	0.963875	AAAB	0.669032	BBBB	0.968853	AAAB	0.658071	BBBB	0.973	AAAB	0.679012	AAAB	0.610843	AAAB	0.641525	BBBB	0.965076	BBBB	0.9701	BBBB	0.974984	BBBB	0.969878	BBBB	0.963738	BBBB	0.970865	BBBB	0.970208	BBBB	0.972437	AAAB	0.652029	BBBB	0.971091	BBBB	0.969677	AAAB	0.662597	BBBB	0.963438	AAAB
solcap_snp_c1_16651	10	20126251	ABBB	0.453426	AAAA	0.0277596	AABB	0.280693	AABB	0.283233	AABB	0.281668	AAAA	0.0596664	AAAA	0.0358465	AAAA	0.0162924	AABB	0.26596	AAAA	0.0429259	AAAA	0.0383034	AAAA	0.0515013	AAAA	0.0243444	ABBB	0.400488	AAAA	0.048223	AABB	0.256152	AABB	0.262684	AABB	0.261931	AABB	0.268822	AAAA	0.048028	AAAA	0.0481337	AABB	0.256511	AAAA	0.0437416	AABB
solcap_snp_c1_16654	*	*	AAAB	0.663273	BBBB	0.859892	BBBB	0.849046	BBBB	0.864654	BBBB	0.884231	BBBB	0.856083	BBBB	0.851677	BBBB	0.878532	BBBB	0.838652	BBBB	0.859681	BBBB	0.856173	BBBB	0.892144	BBBB	0.872212	BBBB	0.856577	BBBB	0.898188	BBBB	0.886993	BBBB	0.89312	BBBB	0.891728	BBBB	0.853418	BBBB	0.906787	BBBB	0.903139	AAAB	0.680037	BBBB	0.876918	BBBB
solcap_snp_c1_16656	6	7484322	ABBB	0.400041	BBBB	0.969719	AAAB	0.609694	AAAB	0.56273	AAAB	0.628548	BBBB	0.96206	N	0.865821	BBBB	0.965839	BBBB	0.97006	BBBB	0.958465	BBBB	0.966042	BBBB	0.96238	AAAB	0.588098	BBBB	0.963329	BBBB	0.956937	BBBB	0.968454	BBBB	0.964666	BBBB	0.968332	BBBB	0.963255	BBBB	0.959273	BBBB	0.963483	AAAB	0.609931	BBBB	0.964599	BBBB
solcap_snp_c1_16676	8	39883762	N	0.699416	AABB	0.436603	ABBB	0.64239	AAAA	0.0319127	AABB	0.489274	AABB	0.305451	AABB	0.41344	AABB	0.398318	AAAA	0.025619	AABB	0.285338	AABB	0.292507	AABB	0.274302	AABB	0.332428	AABB	0.4413	AAAA	0.0404514	AAAA	0.0426272	AAAA	0.0475572	AAAA	0.0525083	AAAA	0.0391381	AAAA	0.0486471	AAAA	0.0385128	N	0.0982275	ABBB	0.607319	AABB
solcap_snp_c1_16679	3	40197844	ABBB	0.540638	ABBB	0.518491	ABBB	0.531114	ABBB	0.513638	AAAB	0.735262	ABBB	0.603773	ABBB	0.526075	AAAB	0.695398	AAAB	0.694798	AAAB	0.679823	BBBB	0.947716	ABBB	0.517767	AAAB	0.776007	AABB	0.334938	AAAB	0.71021	AAAB	0.707351	AAAB	0.733528	AAAB	0.72242	AAAB	0.695182	AAAB	0.732954	AAAB	0.689703	ABBB	0.550978	BBBB	0.920955	AABB
solcap_snp_c1_16685	6	59231194	BBBB	0.87671	BBBB	0.671344	BBBB	0.788818	BBBB	0.823412	BBBB	0.784892	BBBB	0.750977	BBBB	0.870366	ABBB	0.526176	BBBB	0.757628	BBBB	0.911116	ABBB	0.312014	BBBB	0.909533	BBBB	0.829134	BBBB	0.743471	AAAA	0.0808517	ABBB	0.294587	ABBB	0.338502	ABBB	0.330193	BBBB	0.896733	AAAA	0.0531632	AAAA	0.0842081	AAAA	0.057186	BBBB	0.865597	BBBB
solcap_snp_c1_16690	1	45138089	ABBB	0.449651	ABBB	0.412719	AAAA	0.00579015	AAAA	0.0283629	AAAA	0	AAAA	0.0306694	AAAA	0.0349636	ABBB	0.549159	AAAA	0.0347277	AAAA	0.018248	AAAA	0.0493734	AAAA	0.0257712	AAAA	0.027288	ABBB	0.440345	AAAA	0.0313461	AAAA	0.032334	AAAA	0.0166594	AAAA	0.00864244	AAAA	0.0133825	AAAA	0	AAAA	0.00830275	ABBB	0.488856	ABBB	0.405075	ABBB
solcap_snp_c1_16695	12	24386805	ABBB	0.476618	AAAB	0.7071	BBBB	0.95917	AAAB	0.619448	BBBB	0.965557	AAAB	0.722293	AAAB	0.715078	AAAB	0.625038	ABBB	0.52755	ABBB	0.431337	AAAB	0.683168	AAAB	0.696722	BBBB	0.984764	AAAB	0.703802	BBBB	0.95996	AAAB	0.636879	AAAB	0.62252	AAAB	0.628514	N	0.580671	AAAB	0.722754	AAAB	0.703609	AAAB	0.73013	ABBB	0.491334	AAAB
solcap_snp_c1_16696	12	24386878	AABB	0.35672	AAAA	0.0889004	AAAA	0.0844841	AABB	0.379821	AAAA	0.0712976	AAAA	0.0750766	AAAA	0.0780389	AAAA	0.101908	AAAA	0.0874163	AABB	0.326186	AAAA	0.0954004	AAAA	0.0758058	AAAA	0.0695375	AAAA	0.0953589	AAAA	0.0785841	AAAA	0.10082	AAAA	0.0688453	AAAA	0.0836571	AAAA	0.0838415	AAAA	0.097607	AAAA	0.0801469	AAAA	0.0612384	AAAA	0.0833404	AAAA
solcap_snp_c1_167	3	19813675	AAAB	0.687217	AABB	0.253639	AABB	0.329442	ABBB	0.507934	AAAA	0.040761	ABBB	0.464584	N	0.106109	AABB	0.301606	ABBB	0.471305	AABB	0.306562	ABBB	0.476821	AAAA	0.0563015	AAAA	0.0173744	AABB	0.312863	AABB	0.290466	ABBB	0.426143	ABBB	0.484752	ABBB	0.508373	ABBB	0.503915	AAAA	0.0499875	AAAA	0.033922	AAAA	0.0280155	BBBB	0.973095	AABB
solcap_snp_c1_16708	2	20355744	ABBB	0.569315	BBBB	0.981331	ABBB	0.630956	ABBB	0.453329	ABBB	0.687246	ABBB	0.654392	ABBB	0.52768	ABBB	0.513054	ABBB	0.579906	AAAA	0.0358933	ABBB	0.638575	ABBB	0.769819	BBBB	0.967424	ABBB	0.739361	BBBB	0.960731	ABBB	0.680694	ABBB	0.737879	ABBB	0.745961	ABBB	0.661735	ABBB	0.682907	ABBB	0.660914	ABBB	0.65196	ABBB	0.563229	ABBB
solcap_snp_c1_16726	4	60660476	BBBB	0.977185	BBBB	0.978179	AAAB	0.704386	BBBB	0.94993	BBBB	0.974758	BBBB	0.967395	AAAB	0.744724	BBBB	0.964599	BBBB	0.973455	BBBB	0.942979	AAAB	0.720712	AAAB	0.710651	AAAB	0.770551	BBBB	0.982599	BBBB	0.956684	BBBB	0.98761	BBBB	0.977744	BBBB	0.973265	BBBB	0.952631	AAAB	0.777028	AAAB	0.74963	BBBB	0.970595	BBBB	0.96413	BBBB
solcap_snp_c1_1683	1	83059266	BBBB	0.977559	BBBB	0.977061	ABBB	0.623385	ABBB	0.631952	BBBB	0.953609	BBBB	0.96009	BBBB	0.972617	ABBB	0.622796	BBBB	0.975834	BBBB	0.949302	BBBB	0.979246	BBBB	0.951436	BBBB	0.9725	BBBB	0.972805	ABBB	0.636609	BBBB	0.969418	BBBB	0.964512	BBBB	0.965277	BBBB	0.951046	BBBB	0.965268	BBBB	0.96303	BBBB	0.961629	BBBB	0.951983	BBBB
solcap_snp_c1_1737	1	83602369	AABB	0.263527	ABBB	0.407639	BBBB	0.97638	BBBB	0.978879	AAAB	0.671887	AAAB	0.602399	N	0.840526	BBBB	0.974277	BBBB	0.977669	BBBB	0.989552	BBBB	0.975904	BBBB	0.982708	AAAB	0.638031	AAAB	0.566862	BBBB	0.985133	BBBB	0.970465	BBBB	0.981905	BBBB	0.982518	BBBB	0.983065	BBBB	0.984714	BBBB	0.983852	BBBB	0.987456	AAAB	0.614321	AAAB
solcap_snp_c1_1739	1	83608525	AABB	0.411802	AAAA	0.0151048	AABB	0.418416	AABB	0.41132	AAAA	0.0751909	AABB	0.374925	N	0.504383	AABB	0.377133	AAAA	0.0175055	AAAA	0.0790358	AAAA	0.0224281	AABB	0.401675	N	0.495416	AAAA	0.0179218	AAAA	0.0741952	AAAA	0.0203487	AAAA	0.063245	AAAA	0.0785447	AAAA	0.0832537	AAAA	0.0742806	AAAA	0.0619825	AAAA	0.0542002	AAAA	0.0956793	AAAA
solcap_snp_c1_1770	11	20596535	BBBB	0.985587	BBBB	0.977647	AAAB	0.667978	BBBB	0.942271	AAAB	0.706676	AAAB	0.677221	AAAB	0.676679	BBBB	0.970956	BBBB	0.98406	BBBB	0.962946	BBBB	0.980412	BBBB	0.969727	AAAB	0.710164	BBBB	0.952913	AAAB	0.692965	BBBB	0.983135	BBBB	0.973428	BBBB	0.97367	BBBB	0.961512	BBBB	0.970263	BBBB	0.978267	BBBB	0.978856	AAAB	0.729641	BBBB
solcap_snp_c1_1774	11	20379761	N	0.653016	AAAA	0.0165253	AAAA	0.0214484	AABB	0.312993	AAAA	0.0159212	AAAA	0.00842979	N	0.0881803	AAAA	0.0315759	AAAA	0.0214364	AABB	0.283519	AAAA	0.0284043	AAAA	0.0148749	AAAA	0.0170476	AAAA	0.0330636	AAAA	0.0122341	AAAA	0.0259585	AAAA	0.0215348	AAAA	0.0215613	AAAA	0.020601	AAAA	0.0143307	AAAA	0.00731211	AABB	0.310296	AAAA	0.0125247	AAAA
solcap_snp_c1_1775	11	20379724	ABBB	0.338733	ABBB	0.436615	AAAB	0.641247	AAAB	0.618725	BBBB	0.96712	AAAB	0.65621	AAAB	0.627596	BBBB	0.962027	AAAB	0.654806	ABBB	0.375412	AAAB	0.655106	AABB	0.20587	AAAB	0.631343	AAAB	0.666735	ABBB	0.37367	AAAB	0.64845	AAAB	0.603809	AAAB	0.624804	AAAB	0.617675	ABBB	0.44448	ABBB	0.40363	AAAB	0.683275	AAAB	0.612434	AAAB
solcap_snp_c1_1778	11	20363077	ABBB	0.382325	BBBB	0.927973	BBBB	0.888766	BBBB	0.883699	BBBB	0.897947	BBBB	0.905729	BBBB	0.889537	BBBB	0.93223	BBBB	0.911545	AAAB	0.670344	BBBB	0.90827	BBBB	0.887283	BBBB	0.922922	BBBB	0.910728	BBBB	0.88407	BBBB	0.905106	BBBB	0.907422	BBBB	0.898734	BBBB	0.895494	BBBB	0.900191	BBBB	0.916535	BBBB	0.910403	BBBB	0.880385	BBBB
solcap_snp_c1_1779	11	20362887	ABBB	0.324429	BBBB	0.973619	BBBB	0.962837	BBBB	0.974057	BBBB	0.97048	BBBB	0.966383	BBBB	0.933124	BBBB	0.968868	BBBB	0.973161	AAAB	0.603186	BBBB	0.978007	BBBB	0.977381	BBBB	0.977846	BBBB	0.974987	BBBB	0.966674	BBBB	0.975031	BBBB	0.972644	BBBB	0.976904	BBBB	0.975523	BBBB	0.971901	BBBB	0.977661	BBBB	0.969808	BBBB	0.970349	BBBB
solcap_snp_c1_1781	11	20362789	N	0.274465	BBBB	0.993495	BBBB	0.944433	BBBB	0.946211	BBBB	0.944468	BBBB	0.940968	BBBB	0.938132	BBBB	0.993702	BBBB	0.995573	AAAB	0.569134	BBBB	0.993526	BBBB	0.947693	BBBB	0.989835	BBBB	0.99307	BBBB	0.934913	BBBB	0.992998	BBBB	0.958201	BBBB	0.96267	BBBB	0.939548	BBBB	0.944855	BBBB	0.960421	BBBB	0.964374	BBBB	0.927909	BBBB
solcap_snp_c1_1784	11	20029445	N	0.687229	AAAA	0.00155874	AAAA	0	AABB	0.248093	AAAA	0	AAAA	0	N	0.0248147	AABB	0.242004	AAAA	0	AABB	0.190168	AAAA	0.000281123	AAAA	0	AAAA	0	AAAA	7.28788e-05	AAAA	0	AAAA	0.00283072	AAAA	0	AAAA	0	AAAA	0	AAAA	0	AAAA	0	AABB	0.19914	AAAA	0	AAAA
solcap_snp_c1_1802	5	42300779	AAAB	0.732427	BBBB	0.991312	BBBB	0.963517	ABBB	0.521887	AAAB	0.731319	BBBB	0.961784	BBBB	0.962794	BBBB	0.990488	ABBB	0.510227	ABBB	0.56737	BBBB	0.993545	AAAB	0.726447	BBBB	0.986929	BBBB	0.994601	ABBB	0.526738	AAAB	0.729811	AAAB	0.728744	AAAB	0.759535	ABBB	0.590195	AAAB	0.775939	AAAB	0.74497	ABBB	0.546329	BBBB	0.946891	BBBB
solcap_snp_c1_1838	1	80560392	AABB	0.36935	AABB	0.322761	ABBB	0.539251	AAAA	0.00540571	AABB	0.34238	AABB	0.325133	ABBB	0.496364	AAAA	0.0428717	AAAA	0.0219394	AAAA	0.00366703	AAAA	0.0140953	AAAA	0.012061	AABB	0.353571	AAAA	0.0118326	AAAA	0.0217766	AAAA	0.0116984	AAAA	0.0146575	AAAA	0.0162671	AAAA	0.00502074	AABB	0.378891	AABB	0.332015	AAAB	0.726441	AABB	0.324034	AABB
solcap_snp_c1_1847	1	80524241	ABBB	0.464192	AABB	0.276506	ABBB	0.449236	AAAA	0.0655432	AABB	0.316455	AABB	0.313038	ABBB	0.450351	AABB	0.296164	AAAA	0.0567483	AAAA	0.050132	AAAA	0.0627318	AAAA	0.0612188	AABB	0.298391	AAAA	0.0549625	AAAA	0.0644637	AAAA	0.0551606	AAAA	0.0698732	AAAA	0.0607357	AAAA	0.0604977	AABB	0.27102	AABB	0.278402	AAAB	0.61509	AABB	0.293552	AABB
solcap_snp_c1_1853	1	80429024	AAAB	0.559466	AAAB	0.581254	BBBB	0.954532	BBBB	0.953005	BBBB	0.961599	BBBB	0.961763	BBBB	0.99401	BBBB	0.985046	BBBB	0.988859	AAAB	0.514704	BBBB	0.986769	BBBB	0.951614	BBBB	0.985086	BBBB	0.9958	BBBB	0.945426	BBBB	0.989826	BBBB	0.959563	BBBB	0.965626	BBBB	0.946398	BBBB	0.955099	BBBB	0.972662	BBBB	0.973236	BBBB	0.938615	BBBB
solcap_snp_c1_1874	5	43218843	ABBB	0.511369	AAAB	0.718684	AAAB	0.713561	BBBB	0.970374	BBBB	0.983535	BBBB	0.988462	BBBB	0.992263	AAAB	0.733332	BBBB	0.986909	BBBB	0.981684	AAAB	0.707196	AAAB	0.721707	AAAB	0.747835	AAAB	0.732094	AAAB	0.69747	AAAB	0.715166	AAAB	0.726215	AAAB	0.729819	BBBB	0.984321	BBBB	0.985354	BBBB	0.990411	ABBB	0.491764	ABBB	0.485235	AAAB
solcap_snp_c1_1909	3	8177658	AAAA	0.0290093	AAAA	0.0257389	AAAA	0.046692	AABB	0.236835	AAAA	0.0426042	AABB	0.231369	N	0.0721218	AAAA	0.0275911	AAAA	0.0249564	AABB	0.203836	AABB	0.384471	AAAA	0.0315567	AABB	0.245874	AAAA	0.0254935	AABB	0.214799	AABB	0.31892	AABB	0.346828	AABB	0.324663	AAAA	0.0514041	AABB	0.276825	AABB	0.293355	AABB	0.218579	AAAA	0.048576	AABB
solcap_snp_c1_1918	3	7599703	BBBB	0.955812	AAAA	0.0381954	AAAA	0.044739	AAAB	0.610527	ABBB	0.290687	AAAB	0.626107	ABBB	0.308609	ABBB	0.430848	AAAB	0.59237	ABBB	0.367904	AABB	0.208004	ABBB	0.437387	ABBB	0.443029	AAAB	0.592249	ABBB	0.261236	ABBB	0.380981	ABBB	0.414708	ABBB	0.378281	AAAB	0.583611	ABBB	0.248359	ABBB	0.28471	ABBB	0.422889	ABBB	0.280626	ABBB
solcap_snp_c1_1923	12	59870038	BBBB	0.999208	AAAB	0.582655	ABBB	0.398104	AABB	0.242559	AAAB	0.575377	ABBB	0.428542	ABBB	0.39865	AAAB	0.595754	ABBB	0.3409	AABB	0.225781	ABBB	0.352666	AABB	0.239483	AAAB	0.556469	AAAB	0.548642	AABB	0.242864	ABBB	0.38451	ABBB	0.434359	ABBB	0.371503	ABBB	0.385387	ABBB	0.373155	ABBB	0.406342	ABBB	0.375345	ABBB	0.410041	AABB
solcap_snp_c1_1944	12	59760444	AABB	0.3806	AABB	0.364273	ABBB	0.545645	AAAB	0.728342	ABBB	0.54876	AAAB	0.750265	ABBB	0.665206	ABBB	0.54687	N	0.48415	AAAB	0.786332	AAAB	0.693237	AAAB	0.725889	ABBB	0.554413	ABBB	0.507242	BBBB	0.953923	AAAB	0.732851	AAAB	0.737469	AAAB	0.758953	ABBB	0.516129	AAAB	0.756336	AAAB	0.730401	ABBB	0.585011	ABBB	0.544106	AAAB
solcap_snp_c1_1948	12	59631381	AAAB	0.660854	BBBB	0.955281	AAAB	0.687685	ABBB	0.519656	ABBB	0.518791	ABBB	0.495025	BBBB	0.937569	AAAB	0.65355	ABBB	0.452779	ABBB	0.443281	ABBB	0.487439	AABB	0.347428	BBBB	0.946896	BBBB	0.943073	BBBB	0.935658	BBBB	0.939703	BBBB	0.948217	BBBB	0.951638	ABBB	0.484532	AAAB	0.69302	AAAB	0.681536	AAAB	0.702293	BBBB	0.943924	ABBB
solcap_snp_c1_1954	12	59371505	AAAA	0.000508449	AAAA	0.00480774	AAAA	0.0744135	AAAA	0.0832396	AAAA	0.0662886	AAAA	0.0681284	AAAA	0.134439	AAAA	0.00439644	AAAA	0.00515669	AAAA	0.0573029	AAAA	0.00459131	AABB	0.345279	AAAA	0.0196878	AAAA	0.00325863	AAAA	0.074674	AAAA	0.00548296	AAAA	0.0610928	AAAA	0.0662456	AAAA	0.0768186	AAAA	0.0549129	AAAA	0.0693729	AAAA	0.037198	AABB	0.42593	AAAA
solcap_snp_c1_1959	12	60814804	BBBB	0.962088	BBBB	0.943581	BBBB	0.931531	AAAB	0.637263	BBBB	0.93918	BBBB	0.940068	N	0.865142	BBBB	0.974169	BBBB	0.927177	BBBB	0.921066	BBBB	0.94578	BBBB	0.934819	BBBB	0.97217	BBBB	0.977911	BBBB	0.949816	BBBB	0.954574	BBBB	0.939123	BBBB	0.948116	BBBB	0.939905	BBBB	0.945943	BBBB	0.938816	AAAB	0.636217	BBBB	0.937818	BBBB
solcap_snp_c1_1985	12	60307321	AAAA	0.0121168	ABBB	0.361305	AAAB	0.588306	AAAB	0.590695	AAAB	0.610699	AABB	0.194483	ABBB	0.373489	AAAB	0.610888	AAAB	0.55491	ABBB	0.307454	ABBB	0.351743	BBBB	0.996962	ABBB	0.351546	BBBB	0.991775	AAAB	0.570547	AAAB	0.577708	AAAB	0.570945	AAAB	0.603652	AAAB	0.577025	BBBB	0.997028	BBBB	0.994723	ABBB	0.35443	ABBB	0.35548	ABBB
solcap_snp_c1_2009	12	61027001	AAAA	0.0746709	AAAA	0.0714213	AAAA	0.0899366	AAAA	0.0890512	AAAA	0.0924806	AAAA	0.0714621	AAAA	0.0647681	AABB	0.380954	AAAA	0.0701487	AABB	0.375086	AAAA	0.0920283	AAAA	0.102518	AAAA	0.0870676	AAAA	0.0416458	AAAA	0.114761	AAAA	0.0680171	AAAA	0.0987045	AAAA	0.0902466	AAAA	0.0935964	AAAA	0.0911947	AAAA	0.109427	AAAA	0.0930637	AAAA	0.101915	AAAA
solcap_snp_c1_2039	3	10245644	AABB	0.268508	AABB	0.21278	AABB	0.205127	AAAA	0.0474844	AAAA	0.0435574	AABB	0.219751	AAAA	0.083048	AABB	0.318715	AAAA	0.00967314	AAAA	0.0361369	AABB	0.348535	AABB	0.226469	AAAA	0.0223648	AABB	0.373202	AABB	0.210382	AABB	0.219743	AABB	0.195452	AABB	0.181131	AAAA	0.0376322	AAAA	0.05465	AAAA	0.0412127	AABB	0.24176	AABB	0.452759	AAAA
solcap_snp_c1_2060	6	50219978	AAAA	0.115649	AABB	0.280022	AAAA	0.123878	AABB	0.308663	AAAA	0.118432	AABB	0.270216	N	0.187026	ABBB	0.449442	AABB	0.26887	AABB	0.26933	AAAA	0.118092	AABB	0.284351	AABB	0.224616	ABBB	0.435889	AABB	0.276529	AABB	0.246805	AABB	0.240038	AABB	0.240751	AABB	0.244223	AAAA	0.113122	AAAA	0.111836	AABB	0.294466	ABBB	0.394092	AAAA
solcap_snp_c1_2064	6	50239818	AAAB	0.569904	ABBB	0.390742	AAAB	0.5934	AAAB	0.538847	AAAB	0.651623	AABB	0.304058	N	0.731816	N	0.36031	N	0.35326	AAAB	0.5919	BBBB	0.845943	N	0.769883	AAAB	0.64204	AABB	0.271809	BBBB	0.884924	AAAB	0.551164	AAAB	0.584449	AAAB	0.539529	ABBB	0.43224	AAAB	0.663846	AAAB	0.628525	ABBB	0.434974	AAAB	0.627136	ABBB
solcap_snp_c1_2065	6	50281023	AAAB	0.651238	ABBB	0.448813	ABBB	0.460469	AAAB	0.579763	ABBB	0.480631	AABB	0.350116	ABBB	0.519582	AABB	0.322618	AAAB	0.638732	AAAB	0.608928	BBBB	0.919179	ABBB	0.436698	AABB	0.287576	ABBB	0.456334	AAAB	0.619986	AAAB	0.645932	AAAB	0.682565	AAAB	0.681758	AAAB	0.674057	AAAB	0.636584	AAAB	0.660231	ABBB	0.460469	AABB	0.326621	ABBB
solcap_snp_c1_2071	6	50356113	BBBB	0.988376	AAAB	0.764775	BBBB	0.9659	BBBB	0.960904	BBBB	0.972089	BBBB	0.97443	N	0.906524	AAAB	0.757615	BBBB	0.985268	AAAB	0.742157	BBBB	0.978727	BBBB	0.966633	BBBB	0.981407	BBBB	0.981835	BBBB	0.96122	BBBB	0.984762	BBBB	0.978493	BBBB	0.970046	BBBB	0.966875	BBBB	0.970031	BBBB	0.971569	AAAB	0.779099	BBBB	0.958007	BBBB
solcap_snp_c1_2082	6	50443601	BBBB	0.978418	AAAB	0.586496	BBBB	0.954256	BBBB	0.951649	BBBB	0.952729	BBBB	0.954045	N	0.823225	AAAB	0.594505	BBBB	0.977131	AAAB	0.579407	BBBB	0.976115	AAAB	0.673717	BBBB	0.971019	BBBB	0.978563	BBBB	0.951273	BBBB	0.970717	BBBB	0.961382	BBBB	0.960174	BBBB	0.949138	BBBB	0.960248	BBBB	0.96106	AAAB	0.646042	BBBB	0.959403	BBBB
solcap_snp_c1_2086	6	50571659	BBBB	0.985257	AAAB	0.692901	BBBB	0.958547	BBBB	0.955682	BBBB	0.962626	BBBB	0.958788	N	0.865676	AAAB	0.706859	BBBB	0.975831	AAAB	0.670599	BBBB	0.979638	BBBB	0.956735	BBBB	0.975783	BBBB	0.980652	BBBB	0.95425	BBBB	0.978459	BBBB	0.969104	BBBB	0.975005	BBBB	0.950374	BBBB	0.969355	BBBB	0.967485	AAAB	0.719929	BBBB	0.955049	BBBB
solcap_snp_c1_2090	6	50627521	BBBB	0.978496	AAAB	0.703522	BBBB	0.962157	BBBB	0.955185	BBBB	0.962502	BBBB	0.961061	N	0.879557	AAAB	0.679951	BBBB	0.972886	AAAB	0.689454	BBBB	0.976181	BBBB	0.959273	BBBB	0.975366	BBBB	0.975855	BBBB	0.950885	BBBB	0.976891	BBBB	0.964628	BBBB	0.970618	BBBB	0.954128	BBBB	0.964161	BBBB	0.963032	AAAB	0.718341	BBBB	0.958444	BBBB
solcap_snp_c1_2091	6	50658278	AAAB	0.757721	BBBB	0.95497	AAAB	0.745701	BBBB	0.943278	BBBB	0.921454	BBBB	0.9208	BBBB	0.931797	AAAB	0.764411	BBBB	0.949202	BBBB	0.934513	BBBB	0.960849	AAAB	0.748862	AAAB	0.749277	BBBB	0.962158	BBBB	0.927161	AAAB	0.747041	AAAB	0.742403	AAAB	0.740343	BBBB	0.928016	BBBB	0.936719	BBBB	0.928598	BBBB	0.931348	AAAB	0.727862	AAAB
solcap_snp_c1_2109	6	50109778	ABBB	0.460911	ABBB	0.411894	ABBB	0.518138	AABB	0.312493	ABBB	0.495988	AABB	0.333644	N	0.384991	N	0.583613	AABB	0.249363	AABB	0.303957	AAAA	0.128135	N	0.536011	BBBB	0.958155	AABB	0.229778	AABB	0.349484	AAAA	0.130677	AAAA	0.113755	AAAA	0.10744	AABB	0.212337	AABB	0.230336	AABB	0.229076	ABBB	0.40977	ABBB	0.474858	ABBB
solcap_snp_c1_2112	6	51083766	AAAA	0.0707196	AABB	0.241495	AAAA	0.0754095	AAAA	0.0598399	AAAA	0.0672151	AAAA	0.0740619	N	0.154717	AABB	0.221076	AAAA	0.0615783	AABB	0.241858	AAAA	0.0645223	AAAA	0.0622677	AAAA	0.0445078	AAAA	0.0579026	AAAA	0.0637443	AAAA	0.0555211	AAAA	0.0702154	AAAA	0.0657699	AAAA	0.063187	AAAA	0.050721	AAAA	0.0549324	AABB	0.227634	AAAA	0.0598356	AAAA
solcap_snp_c1_2116	6	50125329	BBBB	0.947466	AAAB	0.688164	BBBB	0.941635	BBBB	0.951992	BBBB	0.94445	BBBB	0.948494	N	0.869286	AAAB	0.720938	BBBB	0.947412	AAAB	0.649418	BBBB	0.945877	BBBB	0.945758	BBBB	0.952821	BBBB	0.951204	BBBB	0.955786	BBBB	0.944501	BBBB	0.954482	BBBB	0.957416	BBBB	0.938793	BBBB	0.952083	BBBB	0.949048	AAAB	0.678012	BBBB	0.951098	BBBB
solcap_snp_c1_2117	6	50125534	AAAB	0.637191	ABBB	0.431877	ABBB	0.481977	AAAB	0.611667	ABBB	0.448447	AABB	0.317526	AAAB	0.582316	AAAB	0.582434	ABBB	0.387738	AAAB	0.589839	BBBB	0.943936	ABBB	0.455119	ABBB	0.422633	ABBB	0.436652	BBBB	0.930928	AAAB	0.561079	AAAB	0.573458	AAAB	0.576426	ABBB	0.403937	AAAB	0.61846	AAAB	0.61026	ABBB	0.447366	AAAB	0.627272	AAAB
solcap_snp_c1_212	9	36524095	BBBB	0.958918	BBBB	0.968557	AAAB	0.733203	BBBB	0.962422	AAAB	0.742815	AAAB	0.715411	AAAB	0.728303	BBBB	0.96094	BBBB	0.967457	BBBB	0.956992	BBBB	0.967136	BBBB	0.963432	AAAB	0.733529	BBBB	0.963745	AAAB	0.667416	BBBB	0.965669	BBBB	0.968171	BBBB	0.971923	BBBB	0.958468	BBBB	0.961369	BBBB	0.969476	BBBB	0.966608	AAAB	0.697737	BBBB
solcap_snp_c1_2126	8	23931459	AABB	0.389804	ABBB	0.510279	AAAA	0.0836589	AAAA	0.10065	AAAA	0.0634379	AABB	0.314972	AABB	0.299319	AAAA	0.0434075	AAAA	0.0348659	AAAA	0.100719	AAAA	0.0460553	AAAA	0.0775469	AAAA	0.0467456	AAAA	0.0420315	AAAA	0.0743385	AAAA	0.0358618	AAAA	0.0919386	AAAA	0.0809455	AAAA	0.0941027	AAAA	0.0719847	AAAA	0.0756287	AAAA	0.0629464	AABB	0.346079	AAAA
solcap_snp_c1_2139	11	2815835	ABBB	0.390826	BBBB	0.88995	AAAB	0.580591	BBBB	0.909272	BBBB	0.900248	AAAB	0.57013	AAAB	0.508206	AAAB	0.589232	BBBB	0.879277	BBBB	0.925349	ABBB	0.388286	BBBB	0.907064	BBBB	0.915447	BBBB	0.886416	ABBB	0.32082	ABBB	0.390108	ABBB	0.395693	ABBB	0.412009	BBBB	0.897123	AAAB	0.582786	AAAB	0.551474	BBBB	0.915849	BBBB	0.90615	ABBB
solcap_snp_c1_216	9	37335897	AABB	0.2963	AAAB	0.551528	AABB	0.264879	BBBB	0.929644	AAAA	0.040266	AABB	0.294992	ABBB	0.427693	BBBB	0.925483	AAAB	0.572885	AAAB	0.558378	AABB	0.27444	ABBB	0.449942	AABB	0.307304	ABBB	0.384318	AAAB	0.61166	AABB	0.270163	AABB	0.321209	AABB	0.30828	AAAB	0.620855	AAAB	0.594382	AAAB	0.574815	AAAB	0.615442	ABBB	0.428071	AAAB
solcap_snp_c1_2162	11	2580985	AAAB	0.766351	BBBB	0.97837	BBBB	0.957194	BBBB	0.95482	BBBB	0.959606	AAAB	0.772289	BBBB	0.97736	BBBB	0.984418	BBBB	0.981255	BBBB	0.950986	BBBB	0.979149	BBBB	0.960121	BBBB	0.979794	BBBB	0.978788	BBBB	0.95521	BBBB	0.977268	BBBB	0.953686	BBBB	0.962596	BBBB	0.957592	BBBB	0.959469	BBBB	0.962274	BBBB	0.964952	BBBB	0.94987	BBBB
solcap_snp_c1_22	1	85243930	N	0.560706	AAAB	0.649727	AAAB	0.621774	AAAB	0.681667	BBBB	0.903113	ABBB	0.477245	BBBB	0.934845	ABBB	0.537713	AAAB	0.686362	AABB	0.261333	AABB	0.267412	AAAB	0.619676	AAAB	0.671035	ABBB	0.477094	ABBB	0.476683	AAAB	0.644039	AAAB	0.638818	AAAB	0.585118	AAAB	0.668358	ABBB	0.451526	ABBB	0.472152	AABB	0.251328	ABBB	0.433	ABBB
solcap_snp_c1_2209	11	4001281	BBBB	0.962588	AAAB	0.587136	BBBB	0.95702	BBBB	0.970654	BBBB	0.958126	BBBB	0.954461	BBBB	0.965119	BBBB	0.956826	BBBB	0.95685	BBBB	0.961655	BBBB	0.965063	BBBB	0.962689	BBBB	0.966445	BBBB	0.957923	BBBB	0.952022	BBBB	0.959018	BBBB	0.966598	BBBB	0.965626	BBBB	0.964905	BBBB	0.96095	BBBB	0.962782	BBBB	0.967737	BBBB	0.963531	BBBB
solcap_snp_c1_2212	11	3721765	AAAB	0.702396	ABBB	0.477303	AAAA	0.0254455	ABBB	0.481996	AAAA	0.0134053	AABB	0.293741	AABB	0.324742	AABB	0.273355	ABBB	0.441617	ABBB	0.469921	AAAA	0.0131754	AABB	0.261372	AABB	0.314367	AAAB	0.61074	AAAA	0.0257361	ABBB	0.474907	ABBB	0.472238	ABBB	0.490407	ABBB	0.485521	AABB	0.278036	AABB	0.2839	AABB	0.299762	ABBB	0.499143	AABB
solcap_snp_c1_2228	11	3549228	ABBB	0.589272	AAAB	0.718914	AAAB	0.750753	BBBB	0.97703	BBBB	0.974879	BBBB	0.972523	AAAB	0.726972	BBBB	0.955113	AAAB	0.723889	AAAB	0.722687	BBBB	0.983311	AAAB	0.747122	ABBB	0.548637	BBBB	0.981622	AAAB	0.736824	BBBB	0.979349	BBBB	0.979982	BBBB	0.981473	AAAB	0.68951	AAAB	0.75144	AAAB	0.752364	ABBB	0.605405	BBBB	0.978336	BBBB
solcap_snp_c1_2275	11	3149876	AAAB	0.628625	AAAB	0.689754	AABB	0.337541	BBBB	0.94585	ABBB	0.495123	ABBB	0.517919	AABB	0.398285	AAAB	0.671327	ABBB	0.511462	AABB	0.377791	AAAB	0.66328	AAAB	0.706332	ABBB	0.566333	BBBB	0.941606	ABBB	0.492508	BBBB	0.930123	BBBB	0.947497	BBBB	0.95484	ABBB	0.502836	AAAB	0.733429	AAAB	0.692198	AABB	0.30003	BBBB	0.951418	ABBB
solcap_snp_c1_2280	11	3948374	AABB	0.22798	AABB	0.242877	AAAB	0.608721	ABBB	0.414377	BBBB	0.959913	N	0.804613	BBBB	0.977444	BBBB	0.981933	AABB	0.225966	AABB	0.185794	BBBB	0.978609	AAAB	0.615917	BBBB	0.979014	ABBB	0.443381	AAAB	0.593321	ABBB	0.417621	ABBB	0.43564	ABBB	0.370191	AABB	0.252812	ABBB	0.427078	ABBB	0.409146	AABB	0.284507	ABBB	0.409022	AAAB
solcap_snp_c1_23	1	85244059	AAAA	0.0198064	ABBB	0.447275	AAAA	0.0287617	AABB	0.421261	ABBB	0.595962	AABB	0.354218	AAAB	0.726531	ABBB	0.48929	ABBB	0.566213	AAAA	0.022167	AAAA	0.0305805	AAAA	0.0197736	AABB	0.416745	AABB	0.378524	ABBB	0.462212	AAAA	0.0181793	AAAA	0.0247781	AAAA	0.0321383	ABBB	0.535636	AABB	0.354586	AABB	0.307757	AAAA	0.0235646	AAAA	0.0147696	AAAA
solcap_snp_c1_2304	11	3007038	ABBB	0.370043	ABBB	0.473659	BBBB	0.873662	ABBB	0.586236	ABBB	0.637883	ABBB	0.650943	BBBB	0.911453	ABBB	0.623063	BBBB	0.893515	ABBB	0.69469	ABBB	0.622155	BBBB	0.865158	ABBB	0.669434	ABBB	0.626638	ABBB	0.424594	BBBB	0.897236	BBBB	0.880306	BBBB	0.876934	BBBB	0.859436	ABBB	0.670651	ABBB	0.634398	ABBB	0.566129	ABBB	0.427159	ABBB
solcap_snp_c1_2314	11	3928601	AABB	0.356241	AAAA	0.00780622	AAAA	0.0245856	AAAA	0.0166581	AAAA	0.0187237	AAAA	0.0266828	AAAA	0.00441539	AAAA	0.00472829	AAAA	0.00868797	AAAA	0.0205338	AAAA	0.00945461	AAAA	0.0180682	AAAA	0.00539569	AAAA	0.011189	AAAA	0.0243436	AAAA	0.00440086	AAAA	0.0160216	AAAA	0.0101398	AAAA	0.0227286	AAAA	0.0210469	AAAA	0.0172006	AABB	0.308381	AAAA	0.0207737	AAAA
solcap_snp_c1_2319	9	39333997	ABBB	0.502934	AABB	0.302393	ABBB	0.502718	AAAA	0.117976	BBBB	0.943563	AAAB	0.692406	ABBB	0.490047	AAAA	0.0526356	N	0.247466	AABB	0.333203	ABBB	0.529871	ABBB	0.528409	AAAB	0.719318	ABBB	0.523163	AABB	0.367742	AABB	0.318935	AABB	0.35819	AABB	0.332329	AABB	0.35436	AABB	0.380675	AABB	0.33719	AABB	0.370472	AABB	0.372349	AABB
solcap_snp_c1_2331	12	56876911	AAAB	0.712345	AAAB	0.632835	ABBB	0.542871	ABBB	0.518177	N	0.584762	ABBB	0.5449	ABBB	0.557213	AAAB	0.622375	ABBB	0.462981	AAAB	0.656644	ABBB	0.482844	ABBB	0.474898	AAAB	0.728421	BBBB	0.888318	ABBB	0.485436	ABBB	0.498697	ABBB	0.48147	ABBB	0.486268	ABBB	0.476554	ABBB	0.474305	ABBB	0.496168	AABB	0.298619	AAAB	0.705786	AABB
solcap_snp_c1_2333	12	56878727	AAAB	0.759938	AABB	0.342219	ABBB	0.541178	AABB	0.304066	ABBB	0.574596	AABB	0.363667	AABB	0.399656	AABB	0.375464	ABBB	0.556308	AABB	0.395473	AABB	0.375097	AABB	0.373959	AAAB	0.736687	BBBB	0.972662	AABB	0.412603	ABBB	0.573752	ABBB	0.583812	ABBB	0.584956	ABBB	0.568785	AABB	0.39788	AABB	0.386688	AAAA	0.0873433	ABBB	0.523807	AABB
solcap_snp_c1_2350	12	56454935	AABB	0.380972	AAAA	0.0130007	AAAA	0.0464811	AAAA	0.0429905	AAAA	0.0379475	AAAA	0.0329828	AAAA	0.0802078	AABB	0.378203	AAAA	0.0230103	AAAA	0.0489792	AAAA	0.0234807	AAAA	0.0418814	AAAA	0.0260708	AAAA	0.0290596	AAAA	0.0347766	AAAA	0.0198855	AAAA	0.0378009	AAAA	0.0291888	AAAA	0.0508258	AAAA	0.0360679	AAAA	0.036527	AABB	0.351536	AAAA	0.0483675	AAAA
solcap_snp_c1_2366	12	56641178	BBBB	0.977815	BBBB	0.984106	BBBB	0.949796	BBBB	0.950538	BBBB	0.965615	BBBB	0.953014	BBBB	0.958065	AAAB	0.825212	BBBB	0.980118	BBBB	0.952278	BBBB	0.971276	AAAB	0.784321	BBBB	0.967778	ABBB	0.621471	AAAB	0.759151	BBBB	0.980478	BBBB	0.96067	BBBB	0.962561	BBBB	0.951139	AAAB	0.836825	AAAB	0.79207	BBBB	0.960636	AAAB	0.766301	AAAB
solcap_snp_c1_2398	7	11640657	ABBB	0.503049	ABBB	0.518744	AAAB	0.779449	ABBB	0.565866	BBBB	0.985901	AAAB	0.773784	N	0.93887	ABBB	0.508674	AAAB	0.775211	ABBB	0.500617	ABBB	0.52902	ABBB	0.525974	BBBB	0.992064	AAAB	0.766569	AAAB	0.705046	AAAB	0.718496	AAAB	0.758892	AAAB	0.725088	AAAB	0.782516	AAAB	0.758387	AAAB	0.738759	AAAB	0.790199	ABBB	0.552156	ABBB
solcap_snp_c1_2404	7	10838437	ABBB	0.483633	AAAB	0.639153	AAAA	0.0169864	AABB	0.290193	AAAA	0.0148978	AAAA	0.0136779	AABB	0.173504	AAAB	0.63261	AABB	0.306609	AABB	0.313621	ABBB	0.425976	AABB	0.338129	AABB	0.324664	AAAA	0.0243688	AABB	0.281794	ABBB	0.464688	ABBB	0.465301	ABBB	0.455248	AABB	0.305858	ABBB	0.462836	ABBB	0.464203	AABB	0.27691	ABBB	0.447892	ABBB
solcap_snp_c1_2405	7	10838506	AAAB	0.581147	AAAB	0.613131	AABB	0.283784	AAAA	0.00846657	AAAB	0.594652	ABBB	0.406014	AABB	0.288889	AABB	0.266549	AABB	0.221968	ABBB	0.381936	AAAB	0.610126	AAAB	0.56356	ABBB	0.385442	ABBB	0.390907	AAAB	0.574507	AAAB	0.536479	AAAB	0.555048	AAAB	0.557002	AABB	0.229115	AAAB	0.636543	AAAB	0.620389	ABBB	0.367729	AAAB	0.587204	AAAB
solcap_snp_c1_2417	1	1838864	AAAB	0.639828	BBBB	0.991102	BBBB	0.959244	AAAB	0.655056	BBBB	0.963486	BBBB	0.946841	BBBB	0.948187	ABBB	0.474047	BBBB	0.984541	AAAB	0.646217	BBBB	0.994507	BBBB	0.964673	BBBB	0.985597	BBBB	0.99234	BBBB	0.955701	BBBB	0.98993	BBBB	0.967329	BBBB	0.965401	BBBB	0.958893	BBBB	0.965666	BBBB	0.961294	ABBB	0.43473	BBBB	0.954896	BBBB
solcap_snp_c1_2424	1	1028855	AAAB	0.827351	AAAB	0.802838	ABBB	0.635081	AAAB	0.78231	AABB	0.395554	AAAB	0.769295	AAAA	0.18137	ABBB	0.653371	ABBB	0.555557	AAAB	0.743625	AAAB	0.804483	AAAB	0.777906	AAAA	0.139773	AAAB	0.793759	N	0.717851	ABBB	0.608934	ABBB	0.64791	ABBB	0.643285	ABBB	0.598729	AAAB	0.808931	AAAB	0.796889	N	0.900961	ABBB	0.592918	AAAB
solcap_snp_c1_2458	1	80121257	AAAB	0.70382	ABBB	0.443787	AAAB	0.675118	AABB	0.298554	AAAB	0.702928	AAAB	0.69978	ABBB	0.499034	ABBB	0.490081	AABB	0.329391	AABB	0.257695	ABBB	0.478197	AAAB	0.682797	AABB	0.293471	ABBB	0.518971	ABBB	0.453276	ABBB	0.461457	ABBB	0.455126	ABBB	0.467999	AABB	0.300499	AABB	0.271768	AABB	0.250177	AAAB	0.681696	BBBB	0.950275	BBBB
solcap_snp_c1_2459	1	79083994	AABB	0.293953	AABB	0.26517	AAAA	0.0242441	AAAA	0.0190689	AAAA	0.017791	AAAA	0.0216988	AAAA	0.0114786	AAAA	0.0145136	AAAA	0.0109823	AABB	0.274874	AAAA	0.0206916	AAAA	0.0259902	AAAA	0.0134257	AAAA	0.0188119	AAAA	0.0237155	AAAA	0.0168739	AAAA	0.0237596	AAAA	0.0258465	AAAA	0.0273078	AAAA	0.0260966	AAAA	0.0266327	AAAA	0.0205604	AAAA	0.0220871	AAAA
solcap_snp_c1_2484	1	79157411	AABB	0.347088	AABB	0.311508	AAAA	0.0500563	AAAA	0.0366587	ABBB	0.544771	AAAA	0.0511097	AABB	0.300012	AAAA	0.0471897	AAAA	0.0464848	ABBB	0.430475	AAAA	0.0622462	AAAA	0.0400817	AABB	0.299638	AAAA	0.0571628	AAAA	0.0537988	AAAA	0.0565334	AAAA	0.0443025	AAAA	0.03915	AAAA	0.0458653	AAAA	0.0432256	AAAA	0.0403601	AAAA	0.0430409	AAAA	0.0463863	AAAA
solcap_snp_c1_2519	1	79487269	BBBB	0.995918	ABBB	0.480999	AAAA	0.152523	AAAB	0.735159	ABBB	0.565198	BBBB	0.97031	N	0.254696	AAAB	0.767923	AAAB	0.749002	AAAB	0.714535	AAAB	0.736417	BBBB	0.968283	AABB	0.345343	AAAB	0.753484	AABB	0.33426	BBBB	0.991738	BBBB	0.973616	BBBB	0.965602	AAAB	0.734716	AAAB	0.735785	AAAB	0.727552	AAAB	0.74394	ABBB	0.589882	AAAB
solcap_snp_c1_2520	1	79487385	ABBB	0.553442	BBBB	0.971048	BBBB	0.971564	BBBB	0.971629	AAAB	0.680049	AAAB	0.69628	N	0.894379	BBBB	0.962325	AAAB	0.702494	AAAB	0.776341	AAAB	0.714979	AABB	0.354931	BBBB	0.971199	AAAB	0.671895	BBBB	0.980075	AAAB	0.719742	AAAB	0.781956	AAAB	0.759917	AAAB	0.769953	AAAB	0.755617	AAAB	0.759841	ABBB	0.546027	AAAB	0.765833	AAAB
solcap_snp_c1_2531	1	79711229	AAAB	0.649652	ABBB	0.455185	AAAB	0.671091	BBBB	0.939755	BBBB	0.922095	BBBB	0.916943	ABBB	0.4956	BBBB	0.866749	BBBB	0.91434	AAAB	0.632655	BBBB	0.941707	BBBB	0.929203	BBBB	0.931939	BBBB	0.933846	BBBB	0.910399	BBBB	0.924287	BBBB	0.949285	BBBB	0.949549	BBBB	0.925043	AAAB	0.709203	AAAB	0.700252	AAAB	0.716408	ABBB	0.490756	AAAB
solcap_snp_c1_2535	1	79784789	ABBB	0.484873	BBBB	0.982322	BBBB	0.971513	ABBB	0.514357	ABBB	0.376469	AABB	0.232402	N	0.889673	AAAB	0.570974	N	0.541812	AAAB	0.604504	ABBB	0.370294	ABBB	0.356404	BBBB	0.977845	ABBB	0.368858	ABBB	0.33555	ABBB	0.35723	ABBB	0.337342	ABBB	0.349691	N	0.529101	BBBB	0.979129	BBBB	0.977851	ABBB	0.446556	ABBB	0.481441	ABBB
solcap_snp_c1_26	3	58658366	ABBB	0.486088	BBBB	0.957099	BBBB	0.934803	AAAB	0.664712	BBBB	0.948006	BBBB	0.93584	N	0.807569	AAAB	0.605214	BBBB	0.935793	BBBB	0.949385	BBBB	0.946509	BBBB	0.937989	BBBB	0.962164	BBBB	0.948663	BBBB	0.947932	BBBB	0.945204	BBBB	0.954183	BBBB	0.948235	BBBB	0.942934	BBBB	0.947048	BBBB	0.943835	BBBB	0.954434	BBBB	0.955055	BBBB
solcap_snp_c1_2632	2	41745346	AAAB	0.753305	BBBB	0.994565	BBBB	1	BBBB	1	BBBB	1	AAAB	0.712603	BBBB	0.971051	BBBB	0.995782	BBBB	0.994306	BBBB	1	BBBB	0.994202	BBBB	1	BBBB	0.995796	BBBB	0.995508	BBBB	1	BBBB	0.992449	BBBB	1	BBBB	1	BBBB	1	BBBB	1	BBBB	1	BBBB	1	AAAB	0.75387	BBBB
solcap_snp_c1_2640	2	41814861	AABB	0.324263	BBBB	0.977266	BBBB	0.978812	AABB	0.27838	ABBB	0.486372	BBBB	0.975815	N	0.838869	BBBB	0.975788	AAAB	0.644549	AAAB	0.643523	AAAB	0.613998	AAAB	0.658867	BBBB	0.976542	ABBB	0.454306	BBBB	0.974369	ABBB	0.417211	ABBB	0.478976	ABBB	0.461661	AAAB	0.605224	AAAB	0.679361	AAAB	0.668611	AAAB	0.641685	AAAB	0.669608	BBBB
solcap_snp_c1_2641	2	41814873	BBBB	0.996794	BBBB	0.996534	BBBB	0.966324	BBBB	0.961625	ABBB	0.524998	BBBB	0.965247	N	0.919111	BBBB	0.995896	BBBB	0.994677	AAAB	0.659856	BBBB	0.996279	BBBB	0.971042	BBBB	0.995525	BBBB	0.995604	BBBB	0.964896	BBBB	0.992281	BBBB	0.976153	BBBB	0.972083	BBBB	0.961814	BBBB	0.966216	BBBB	0.976314	BBBB	0.968532	BBBB	0.962964	BBBB
solcap_snp_c1_2653	2	41904235	N	0.934219	BBBB	0.981306	AAAB	0.627293	BBBB	0.99263	ABBB	0.510539	BBBB	0.983405	BBBB	0.992838	BBBB	0.999439	BBBB	0.995608	AAAB	0.68258	BBBB	0.99826	BBBB	0.988305	BBBB	0.986478	BBBB	0.977088	BBBB	0.985116	BBBB	0.99911	BBBB	0.99725	BBBB	0.991692	BBBB	0.984543	BBBB	0.992805	BBBB	0.993603	BBBB	0.991122	BBBB	0.982413	BBBB
solcap_snp_c1_2672	7	34754163	BBBB	0.980186	BBBB	0.980758	AABB	0.368561	AAAB	0.760519	ABBB	0.564093	AABB	0.370622	ABBB	0.603965	AAAB	0.816577	AAAB	0.764987	AAAB	0.797029	ABBB	0.57352	ABBB	0.575906	AAAB	0.827024	ABBB	0.573154	ABBB	0.60306	AAAB	0.743944	AAAB	0.781827	AAAB	0.763613	AAAB	0.807069	ABBB	0.589306	ABBB	0.594515	ABBB	0.616935	AAAB	0.791108	AAAB
solcap_snp_c1_2673	10	42450489	BBBB	0.962214	BBBB	0.977727	BBBB	0.963543	BBBB	0.973401	BBBB	0.964845	BBBB	0.966298	N	0.926868	AAAB	0.676923	BBBB	0.955341	BBBB	0.975077	BBBB	0.960076	BBBB	0.969767	BBBB	0.97085	AAAB	0.671527	BBBB	0.977244	BBBB	0.957281	BBBB	0.970745	BBBB	0.967751	BBBB	0.967236	BBBB	0.970804	BBBB	0.969864	BBBB	0.972836	BBBB	0.97066	BBBB
solcap_snp_c1_2681	4	48003427	AABB	0.349257	AAAB	0.647246	ABBB	0.502977	AABB	0.314242	AAAA	0.0093852	AABB	0.307014	AAAA	0	AABB	0.304567	ABBB	0.47245	ABBB	0.503616	AAAA	0	ABBB	0.509943	AABB	0.337033	AAAA	0	AABB	0.326404	ABBB	0.477727	ABBB	0.473208	ABBB	0.525878	ABBB	0.50643	AABB	0.32426	AABB	0.303426	ABBB	0.505415	AABB	0.329028	AABB
solcap_snp_c1_2686	8	13212735	N	0.380122	ABBB	0.423485	BBBB	0.889665	BBBB	0.894804	BBBB	0.905629	AAAB	0.631397	AAAB	0.610905	BBBB	0.904524	BBBB	0.900754	BBBB	0.88749	BBBB	0.915926	BBBB	0.904604	BBBB	0.916571	BBBB	0.9177	BBBB	0.901553	BBBB	0.912232	BBBB	0.910696	BBBB	0.904805	BBBB	0.880414	BBBB	0.916047	BBBB	0.911656	BBBB	0.914337	AAAB	0.600554	BBBB
solcap_snp_c1_2687	8	13213033	ABBB	0.502409	BBBB	0.973557	BBBB	0.966498	BBBB	0.966286	BBBB	0.961544	BBBB	0.959858	N	0.92478	BBBB	0.967907	BBBB	0.95791	BBBB	0.961971	BBBB	0.958329	BBBB	0.97194	BBBB	0.970826	BBBB	0.966642	BBBB	0.96142	BBBB	0.960579	BBBB	0.972798	BBBB	0.970693	BBBB	0.964023	BBBB	0.97073	BBBB	0.968978	BBBB	0.971354	BBBB	0.966795	BBBB
solcap_snp_c1_2689	12	58047342	AAAA	0.000652588	AAAA	0	AABB	0.297875	AABB	0.298727	ABBB	0.469703	AAAA	0.0104556	AAAA	0.0510329	AABB	0.348207	AABB	0.305138	AABB	0.330844	AAAA	0.00184946	AABB	0.3114	AAAA	0.00031013	AABB	0.290547	AABB	0.306494	AAAA	0.00126824	AAAA	0.0131921	AAAA	0.0126683	AABB	0.296138	AABB	0.305791	AABB	0.298141	AAAA	0.0125671	AAAA	0.0224389	AABB
solcap_snp_c1_2718	12	57349369	ABBB	0.489806	BBBB	0.991524	BBBB	0.966074	AAAB	0.726943	BBBB	0.958107	BBBB	0.971243	BBBB	0.957741	BBBB	0.995423	BBBB	0.99643	BBBB	0.96473	BBBB	0.995655	BBBB	0.962142	BBBB	0.992255	AAAB	0.726158	BBBB	0.962515	BBBB	0.993569	BBBB	0.971692	BBBB	0.971669	BBBB	0.966538	BBBB	0.972308	BBBB	0.972277	BBBB	0.979804	BBBB	0.959471	BBBB
solcap_snp_c1_2727	12	57468357	AABB	0.299934	BBBB	0.934022	AAAB	0.641133	BBBB	0.927075	AAAB	0.633993	BBBB	0.906113	AABB	0.297851	AABB	0.300424	AAAB	0.561363	AABB	0.256714	AAAB	0.607766	ABBB	0.416738	AAAB	0.647698	AAAA	0.0717808	AAAB	0.5403	AAAB	0.586495	AAAB	0.604521	AAAB	0.577781	AAAB	0.564438	AAAB	0.577497	AAAB	0.605392	AAAB	0.645259	ABBB	0.407179	ABBB
solcap_snp_c1_274	10	1960699	N	0.343514	AAAA	0.0207043	AABB	0.226195	AAAA	0.0280199	AAAA	0.0256975	AAAA	0.025948	AABB	0.216777	AABB	0.235038	AAAA	0.0224853	AAAA	0.023365	AAAA	0.0271386	AAAA	0.0270156	AAAA	0.0252854	AABB	0.232451	AAAA	0.0314334	AAAA	0.0327491	AAAA	0.0257845	AAAA	0.0307396	AAAA	0.0263636	AABB	0.255043	AABB	0.278502	AABB	0.190813	AABB	0.256279	AAAA
solcap_snp_c1_2778	7	26038100	ABBB	0.519492	ABBB	0.52629	BBBB	0.880398	BBBB	0.862087	BBBB	0.887395	BBBB	0.887518	BBBB	0.889436	AAAB	0.711881	BBBB	0.946903	BBBB	0.852408	AAAB	0.684152	AAAB	0.708516	BBBB	0.954823	BBBB	0.948081	AAAB	0.66947	AAAB	0.692658	AAAB	0.68303	AAAB	0.66815	BBBB	0.883746	AAAB	0.70613	AAAB	0.681581	BBBB	0.900578	AAAB	0.679647	ABBB
solcap_snp_c1_2780	7	26038045	ABBB	0.520759	BBBB	0.984386	BBBB	0.991222	BBBB	0.99678	BBBB	0.997165	BBBB	0.996739	N	0.913701	BBBB	0.987948	BBBB	0.983698	BBBB	1	BBBB	0.979767	BBBB	0.997857	BBBB	0.990134	BBBB	0.981577	BBBB	1	BBBB	0.983141	BBBB	0.998348	BBBB	1	BBBB	0.991356	BBBB	0.997368	BBBB	0.99624	ABBB	0.613182	BBBB	0.998442	BBBB
solcap_snp_c1_2786	7	25775384	ABBB	0.534455	ABBB	0.45014	AAAA	0.0784529	AAAA	0.0641696	AAAA	0.0721591	AAAA	0.076323	N	0.148878	AABB	0.342769	AAAA	0.0586021	AABB	0.315754	AAAA	0.051468	AAAA	0.0810625	AAAA	0.0425269	AAAA	0.0505326	AAAA	0.0732257	AAAA	0.0510813	AAAA	0.0713593	AAAA	0.0749996	AAAA	0.0842014	AAAA	0.067117	AAAA	0.0682815	AABB	0.29218	AABB	0.346746	AAAA
solcap_snp_c1_2789	7	32978026	BBBB	0.994465	BBBB	0.994146	BBBB	0.970661	BBBB	0.972909	BBBB	0.975225	BBBB	0.971164	BBBB	0.995391	ABBB	0.557631	BBBB	0.992551	ABBB	0.484507	BBBB	0.991536	BBBB	0.973525	BBBB	0.993914	BBBB	0.995769	BBBB	0.969707	BBBB	0.993431	BBBB	0.979049	BBBB	0.977078	BBBB	0.975523	BBBB	0.978365	BBBB	0.979573	ABBB	0.542813	BBBB	0.972681	BBBB
solcap_snp_c1_2792	7	32978402	ABBB	0.563963	BBBB	0.959431	AAAB	0.74681	ABBB	0.520781	AAAB	0.723458	AAAB	0.736525	AAAB	0.724141	BBBB	0.92091	AAAB	0.729609	ABBB	0.532038	BBBB	0.963159	AAAB	0.719898	AAAB	0.754115	ABBB	0.498046	BBBB	0.916616	AAAB	0.730271	AAAB	0.761788	AAAB	0.740252	AAAB	0.715372	BBBB	0.936615	BBBB	0.961241	AAAB	0.765795	AAAB	0.730158	AAAB
solcap_snp_c1_2793	7	32978471	BBBB	0.979513	BBBB	0.979226	BBBB	0.982213	BBBB	0.983615	BBBB	0.981124	BBBB	0.983802	BBBB	0.98039	AAAB	0.831295	BBBB	0.974385	BBBB	0.981566	BBBB	0.97571	BBBB	0.982833	BBBB	0.978319	BBBB	0.980215	BBBB	0.981322	BBBB	0.963958	BBBB	0.98398	BBBB	0.98303	BBBB	0.979417	BBBB	0.983147	BBBB	0.979881	AAAB	0.824111	BBBB	0.978813	BBBB
solcap_snp_c1_2795	7	33344388	ABBB	0.50306	ABBB	0.466656	AAAA	0.0958101	AAAA	0.0614975	AAAA	0.0699195	AAAA	0.0738503	N	0.153592	ABBB	0.497229	AAAA	0.0405906	AABB	0.339933	AABB	0.314308	AABB	0.333526	AAAA	0.0536464	AAAA	0.0454236	AABB	0.35754	AABB	0.33275	AABB	0.358303	AABB	0.363915	AAAA	0.0767768	AABB	0.344	AABB	0.340746	AABB	0.30555	AABB	0.370592	ABBB
solcap_snp_c1_2838	5	50246724	BBBB	0.927524	AAAB	0.669446	AAAB	0.70294	AAAB	0.735445	BBBB	0.896172	BBBB	0.874838	AAAB	0.704766	BBBB	0.905132	AAAB	0.64214	BBBB	0.946688	BBBB	0.908299	AAAB	0.708075	BBBB	0.932161	BBBB	0.895664	BBBB	0.932686	AAAB	0.680622	AAAB	0.720982	AAAB	0.738367	AAAB	0.718716	AAAB	0.754103	AAAB	0.707308	BBBB	0.922199	AAAB	0.699959	BBBB
solcap_snp_c1_2840	5	50246886	ABBB	0.240963	ABBB	0.374411	ABBB	0.266979	ABBB	0.616224	ABBB	0.507963	ABBB	0.304681	ABBB	0.487339	ABBB	0.570633	ABBB	0.483516	ABBB	0.3536	ABBB	0.574963	ABBB	0.36628	ABBB	0.591081	ABBB	0.295637	BBBB	0.961635	ABBB	0.431415	ABBB	0.365399	ABBB	0.393937	ABBB	0.520337	ABBB	0.4493	ABBB	0.486363	ABBB	0.507144	ABBB	0.435047	ABBB
solcap_snp_c1_2865	5	50396941	ABBB	0.682399	BBBB	0.970939	BBBB	0.944413	ABBB	0.469265	ABBB	0.696612	BBBB	0.946053	ABBB	0.491453	ABBB	0.678479	ABBB	0.537373	ABBB	0.683384	ABBB	0.686107	ABBB	0.703887	ABBB	0.694451	BBBB	0.964863	ABBB	0.68781	BBBB	0.960232	BBBB	0.949794	BBBB	0.957207	ABBB	0.539432	ABBB	0.681423	ABBB	0.699141	ABBB	0.695945	BBBB	0.958447	BBBB
solcap_snp_c1_287	10	2357803	ABBB	0.768474	ABBB	0.671932	ABBB	0.679968	ABBB	0.697624	BBBB	0.962292	BBBB	0.906169	BBBB	0.872684	BBBB	0.934952	ABBB	0.589405	ABBB	0.558026	BBBB	0.936601	BBBB	0.933005	BBBB	0.916319	ABBB	0.659688	ABBB	0.571519	ABBB	0.523238	ABBB	0.542844	ABBB	0.543599	ABBB	0.575445	ABBB	0.708419	ABBB	0.672636	ABBB	0.700322	ABBB	0.662125	ABBB
solcap_snp_c1_288	10	2375287	AAAA	0	AABB	0.252195	AAAA	0.0804731	AABB	0.264214	AAAA	0.0524246	AAAA	0.078587	AAAA	0.0203875	AAAA	0	ABBB	0.43342	ABBB	0.432264	AAAA	0	AAAA	0.0692154	AAAA	0.00769652	AABB	0.227231	ABBB	0.44497	ABBB	0.399521	ABBB	0.423816	ABBB	0.417106	ABBB	0.43753	AABB	0.188274	AABB	0.243264	AABB	0.224768	AABB	0.278728	AABB
solcap_snp_c1_289	10	2468562	ABBB	0.438835	AAAB	0.55914	BBBB	0.980737	ABBB	0.393479	BBBB	0.982401	AAAB	0.568311	ABBB	0.452376	AABB	0.321435	ABBB	0.421064	AAAB	0.619349	AABB	0.269829	ABBB	0.395599	ABBB	0.415782	BBBB	0.993246	AAAB	0.61755	AAAB	0.609047	AAAB	0.625011	AAAB	0.585161	ABBB	0.430281	ABBB	0.406698	ABBB	0.425478	AAAB	0.582069	BBBB	0.981716	BBBB
solcap_snp_c1_2944	6	53046451	BBBB	0.987027	AAAB	0.706947	BBBB	0.973123	AAAB	0.658492	ABBB	0.541712	AAAB	0.745045	ABBB	0.500943	BBBB	0.975658	BBBB	0.983494	BBBB	0.971366	AAAB	0.660056	BBBB	0.977974	AAAB	0.76632	BBBB	0.982276	BBBB	0.971969	BBBB	0.988585	BBBB	0.980676	BBBB	0.976661	BBBB	0.976926	BBBB	0.979927	BBBB	0.979487	BBBB	0.980303	BBBB	0.981335	AAAB
solcap_snp_c1_2953	6	52004706	BBBB	0.985676	AAAB	0.65767	BBBB	0.977602	BBBB	0.961944	BBBB	0.976933	BBBB	0.981101	N	0.835333	BBBB	0.978667	BBBB	0.983078	BBBB	0.971516	BBBB	0.988515	BBBB	0.971883	BBBB	0.987616	BBBB	0.986536	BBBB	0.966886	BBBB	0.984819	BBBB	0.978608	BBBB	0.980304	BBBB	0.970359	BBBB	0.97984	BBBB	0.980709	AAAB	0.655975	BBBB	0.963844	BBBB
solcap_snp_c1_2960	6	52023911	AAAA	0.0221608	AABB	0.258987	AAAA	0.0226957	AAAA	0.0134733	AAAA	0.0191851	AAAA	0.0249717	N	0.174978	AAAA	0.0295612	AAAA	0.0243254	AAAA	0.0143619	AAAA	0.0201592	AAAA	0.0258877	AAAA	0.015874	AAAA	0.0248026	AAAA	0.0106543	AAAA	0.0203972	AAAA	0.01258	AAAA	0.0170164	AAAA	0.0121822	AAAA	0.0107645	AAAA	0.0182828	AABB	0.287546	AAAA	0.011802	AAAA
solcap_snp_c1_2979	6	52262018	AAAA	0	AAAA	0.00380022	AAAA	0.0350454	AAAA	0.0452947	AAAA	0.0386207	AABB	0.313568	AAAA	0	AAAA	0	AAAA	0.00443085	AAAA	0.0432488	AAAA	0.00107057	AAAA	0.0471065	AAAA	0.0044979	AAAA	0.00417834	AAAA	0.0480555	AAAA	0.000121579	AAAA	0.0398382	AAAA	0.038089	AAAA	0.0518472	AAAA	0.0455813	AAAA	0.0429274	AAAA	0.0366093	AAAA	0.0432758	AAAA
solcap_snp_c1_3000	6	51925052	ABBB	0.354215	BBBB	0.849299	AAAA	0.101722	ABBB	0.434524	AAAA	0.098349	ABBB	0.578768	AAAA	0.0712273	AAAA	0.0610215	ABBB	0.520065	ABBB	0.244422	ABBB	0.433706	ABBB	0.296	ABBB	0.319524	ABBB	0.298804	ABBB	0.303889	ABBB	0.257099	ABBB	0.288637	ABBB	0.285381	ABBB	0.547144	ABBB	0.627162	ABBB	0.626709	ABBB	0.412896	ABBB	0.313906	AAAA
solcap_snp_c1_3001	6	51925054	AAAB	0.717245	AAAB	0.762285	ABBB	0.616114	AAAB	0.715769	AAAB	0.755826	ABBB	0.561319	ABBB	0.631041	AAAB	0.715666	BBBB	0.971048	BBBB	0.9579	ABBB	0.56652	ABBB	0.551675	BBBB	0.97866	BBBB	0.984998	BBBB	0.962879	BBBB	0.976167	BBBB	0.973782	BBBB	0.965089	BBBB	0.961496	BBBB	0.970099	BBBB	0.962515	ABBB	0.584114	BBBB	0.960781	AAAB
solcap_snp_c1_3003	6	51925145	BBBB	0.987144	AAAB	0.608302	BBBB	0.981379	BBBB	0.981986	BBBB	0.987715	BBBB	0.984093	AAAB	0.80182	BBBB	0.980425	BBBB	0.988173	BBBB	0.984852	BBBB	0.983529	BBBB	0.981941	BBBB	0.982523	BBBB	0.987842	BBBB	0.985082	BBBB	0.983148	BBBB	0.981117	BBBB	0.979486	BBBB	0.976611	BBBB	0.984537	BBBB	0.989262	AAAB	0.618248	BBBB	0.977366	BBBB
solcap_snp_c1_3011	6	51928926	AAAB	0.645651	AAAB	0.63345	AABB	0.359112	N	0.400618	ABBB	0.496877	ABBB	0.494767	ABBB	0.441429	AAAB	0.59764	ABBB	0.49493	ABBB	0.463504	AAAB	0.605098	AABB	0.249977	BBBB	0.885685	N	0.561722	BBBB	0.863548	AABB	0.361665	AABB	0.348743	AABB	0.338012	ABBB	0.515502	BBBB	0.879129	BBBB	0.876314	ABBB	0.496838	ABBB	0.45506	ABBB
solcap_snp_c1_3012	6	51929666	ABBB	0.651055	ABBB	0.694684	ABBB	0.477109	ABBB	0.566289	ABBB	0.564979	ABBB	0.538647	ABBB	0.503931	ABBB	0.619934	ABBB	0.581621	ABBB	0.650175	ABBB	0.644317	ABBB	0.350246	BBBB	0.904336	N	0.807986	BBBB	0.936558	ABBB	0.503167	ABBB	0.518265	ABBB	0.493898	ABBB	0.644102	BBBB	0.935454	BBBB	0.907746	ABBB	0.536883	ABBB	0.527136	ABBB
solcap_snp_c1_3013	6	51930201	AAAA	0.00899197	AABB	0.221436	AAAA	0.010267	AABB	0.19957	AAAA	0.00934616	AAAA	0.0119704	AABB	0.140631	AAAA	0.0152947	AAAA	0.0162078	AAAA	0.0180967	AAAA	0.0157858	AABB	0.208783	AAAA	0.00685687	AAAA	0.0132436	AAAA	0.0105941	AAAA	0.0159239	AAAA	0.0138809	AAAA	0.0159501	AAAA	0.0172207	AAAA	0.013363	AAAA	0.00881322	AABB	0.189043	AAAA	0.00710217	AAAA
solcap_snp_c1_3049	10	29741129	AAAB	0.708763	BBBB	0.981724	AAAB	0.696655	AAAB	0.727951	BBBB	0.953226	BBBB	0.941879	BBBB	0.954204	BBBB	0.972057	BBBB	0.977994	BBBB	0.947042	BBBB	0.984021	BBBB	0.95199	BBBB	0.978027	BBBB	0.973334	BBBB	0.949959	BBBB	0.988422	BBBB	0.969608	BBBB	0.968113	BBBB	0.953443	BBBB	0.959151	BBBB	0.966177	BBBB	0.957738	BBBB	0.951022	BBBB
solcap_snp_c1_305	10	339062	AAAA	0.0119317	AAAA	0.0106663	AABB	0.249316	AABB	0.246739	AABB	0.249822	ABBB	0.388265	AABB	0.260723	AAAB	0.587403	ABBB	0.40138	BBBB	0.960455	ABBB	0.365422	ABBB	0.404707	AABB	0.222933	ABBB	0.369007	ABBB	0.400734	AABB	0.260986	AABB	0.285159	AABB	0.263367	ABBB	0.374948	ABBB	0.39821	ABBB	0.388711	AABB	0.259713	AABB	0.253812	ABBB
solcap_snp_c1_3051	10	29740160	AABB	0.322554	AAAA	0.108375	AABB	0.323223	AABB	0.302733	AAAA	0.138851	AAAA	0.137793	AAAA	0.165547	AAAA	0.124616	AAAA	0.126179	AAAA	0.135314	AAAA	0.134164	AAAA	0.130197	AAAA	0.119137	AAAA	0.134746	AAAA	0.113965	AAAA	0.136252	AAAA	0.149984	AAAA	0.128023	AAAA	0.136097	AAAA	0.121583	AAAA	0.12528	AAAA	0.112859	AAAA	0.134441	AAAA
solcap_snp_c1_3052	10	29642643	AABB	0.282833	AABB	0.249373	ABBB	0.412253	AABB	0.295487	AAAB	0.583706	AAAA	0.0241994	AAAA	0.0690654	AAAA	0.0115224	AAAA	0.00659951	AABB	0.253764	AABB	0.283551	AABB	0.276983	AABB	0.252226	AABB	0.25897	AABB	0.27575	AABB	0.269747	AABB	0.262468	AABB	0.272097	AAAA	0.0251469	AAAA	0.0231892	AAAA	0.014347	AAAA	0.0240538	AAAA	0.0246926	ABBB
solcap_snp_c1_3057	10	28438797	AABB	0.351713	AABB	0.343425	ABBB	0.492573	AABB	0.350438	AAAB	0.648939	AAAA	0.168522	AAAA	0.209863	AAAA	0.219847	AAAA	0.154752	AABB	0.371293	AABB	0.365661	AABB	0.354997	AABB	0.408755	AABB	0.338853	AABB	0.365199	AABB	0.360145	AABB	0.394303	AABB	0.382352	AAAA	0.222389	AAAA	0.198639	AAAA	0.196959	AAAA	0.163108	AAAA	0.237086	ABBB
solcap_snp_c1_3060	10	27650671	AAAB	0.679324	BBBB	0.985116	AAAB	0.670759	AAAB	0.707444	BBBB	0.957663	BBBB	0.95693	BBBB	0.951349	BBBB	0.988315	BBBB	0.984118	BBBB	0.957896	BBBB	0.988298	BBBB	0.961685	BBBB	0.986454	BBBB	0.989689	BBBB	0.960119	BBBB	0.984954	BBBB	0.97164	BBBB	0.969501	BBBB	0.961311	BBBB	0.968777	BBBB	0.968115	BBBB	0.975158	BBBB	0.971009	BBBB
solcap_snp_c1_3062	6	57646391	ABBB	0.712187	AAAA	0.54601	AAAA	0.521644	AAAA	0.558559	AAAA	0.52876	AAAA	0.526416	AAAA	0.506873	AAAA	0.580403	AAAA	0.44309	AAAA	0.483623	AAAA	0.454464	AAAA	0.54946	AAAA	0.469951	AAAA	0.483215	AAAA	0.499309	AAAA	0.508608	AAAA	0.482192	AAAA	0.49754	AAAA	0.374569	AAAA	0.460642	AAAA	0.473315	AAAA	0.51006	AAAA	0.611175	AAAA
solcap_snp_c1_3063	6	57643634	AAAB	0.771263	AAAB	0.735869	AAAB	0.737742	BBBB	0.948076	BBBB	0.951878	AAAB	0.722774	BBBB	0.975308	BBBB	0.973159	BBBB	0.968342	BBBB	0.948608	BBBB	0.973257	BBBB	0.948385	BBBB	0.980871	BBBB	0.978917	ABBB	0.587181	BBBB	0.973191	BBBB	0.963095	BBBB	0.954995	BBBB	0.946757	AAAB	0.757283	AAAB	0.725496	BBBB	0.962613	AAAB	0.693039	BBBB
solcap_snp_c1_307	10	339749	BBBB	0.906956	AAAB	0.598915	BBBB	0.866251	AAAB	0.606616	ABBB	0.447359	AAAB	0.580396	ABBB	0.444927	ABBB	0.463666	AAAB	0.598271	AAAB	0.563416	AAAB	0.585663	AAAB	0.590768	ABBB	0.42843	AAAB	0.581175	BBBB	0.867547	AAAB	0.592699	AAAB	0.593669	AAAB	0.598196	AAAB	0.600296	BBBB	0.877111	BBBB	0.882514	AAAB	0.59873	AAAB	0.601893	AAAB
solcap_snp_c1_3074	6	57581258	BBBB	0.99287	AAAB	0.651452	ABBB	0.471679	ABBB	0.490992	ABBB	0.477005	ABBB	0.49799	AABB	0.345742	ABBB	0.487153	AABB	0.280992	ABBB	0.480577	ABBB	0.47301	ABBB	0.435633	AABB	0.313497	ABBB	0.490323	ABBB	0.451073	ABBB	0.43723	ABBB	0.480499	ABBB	0.497441	AABB	0.324217	ABBB	0.531591	ABBB	0.453605	AAAB	0.673668	AAAB	0.695375	AAAB
solcap_snp_c1_3080	6	58663521	BBBB	0.992407	BBBB	0.998332	BBBB	0.981884	BBBB	0.98169	BBBB	0.996785	BBBB	0.98824	BBBB	0.99621	BBBB	0.99579	BBBB	0.995982	BBBB	0.981275	BBBB	0.995712	BBBB	0.995286	BBBB	1	BBBB	0.998047	BBBB	0.986738	AAAB	0.870381	AAAB	0.867648	AAAB	0.871677	BBBB	0.98986	BBBB	0.994179	BBBB	0.995253	BBBB	0.990528	BBBB	0.984646	BBBB
solcap_snp_c1_3098	6	58064604	BBBB	0.979476	AAAB	0.768777	BBBB	0.982153	BBBB	0.980749	BBBB	0.978342	BBBB	0.983048	BBBB	0.962498	AAAB	0.772162	BBBB	0.974266	AAAB	0.768632	BBBB	0.980695	BBBB	0.986165	BBBB	0.980359	BBBB	0.977844	BBBB	0.976132	BBBB	0.979512	BBBB	0.98483	BBBB	0.981774	BBBB	0.977182	AAAB	0.807756	AAAB	0.806325	AABB	0.357465	BBBB	0.984073	BBBB
solcap_snp_c1_3118	6	57907296	AAAB	0.648806	ABBB	0.505772	AAAB	0.685912	AAAB	0.680705	BBBB	0.895127	AAAB	0.685122	BBBB	0.891838	BBBB	0.936884	BBBB	0.940596	BBBB	0.898711	BBBB	0.949458	BBBB	0.901798	BBBB	0.9348	BBBB	0.941631	ABBB	0.489321	BBBB	0.945169	BBBB	0.886973	BBBB	0.909746	BBBB	0.904069	AAAB	0.69202	AAAB	0.689099	BBBB	0.903399	AAAB	0.649928	BBBB
solcap_snp_c1_3125	6	57870796	ABBB	0.420244	BBBB	0.951892	BBBB	0.936419	AAAB	0.655338	AAAB	0.660999	AAAB	0.665262	N	0.896205	AAAB	0.611832	AAAB	0.597344	AAAB	0.651944	BBBB	0.947403	ABBB	0.47879	BBBB	0.958175	AAAB	0.637544	BBBB	0.952556	BBBB	0.939489	BBBB	0.953175	BBBB	0.952041	AAAB	0.634576	BBBB	0.953994	BBBB	0.95244	BBBB	0.951049	BBBB	0.955379	BBBB
solcap_snp_c1_3126	6	57870758	AAAA	0.104089	AAAA	0.0675428	AAAA	0.107473	AABB	0.269848	AABB	0.318416	AABB	0.29146	AAAA	0.0938548	AAAA	0.0942612	AABB	0.271007	AABB	0.307537	AAAA	0.0866156	ABBB	0.426579	AAAA	0.082648	AABB	0.289256	AAAA	0.110158	AAAA	0.0806998	AAAA	0.105985	AAAA	0.111639	AABB	0.315847	AAAA	0.104628	AAAA	0.109394	AAAA	0.0878473	AAAA	0.109356	AAAA
solcap_snp_c1_3130	6	57870264	AAAA	0.0101619	AAAA	0.0140682	AAAA	0.0567236	AAAA	0.0540259	AABB	0.300249	AABB	0.286429	AAAA	0.012575	AAAA	0.0172795	AAAA	0.0182511	AAAA	0.055151	AAAA	0.0260608	ABBB	0.49295	AAAA	0.0213659	AABB	0.323862	AAAA	0.053686	AAAA	0.019618	AAAA	0.0566733	AAAA	0.0570048	AAAA	0.0574255	AAAA	0.0540467	AAAA	0.0463416	AAAA	0.045204	AAAA	0.0562411	AAAA
solcap_snp_c1_3141	7	41355244	AAAB	0.737433	BBBB	0.994087	AABB	0.350002	BBBB	0.951187	ABBB	0.507485	BBBB	0.950438	AAAB	0.743207	BBBB	0.988164	BBBB	0.983586	AAAB	0.697422	BBBB	0.983033	AAAB	0.730086	AAAB	0.750034	N	0.586694	BBBB	0.951741	AAAB	0.71352	AAAB	0.730053	AAAB	0.751986	BBBB	0.956197	BBBB	0.9626	BBBB	0.964081	BBBB	0.97024	BBBB	0.957249	BBBB
solcap_snp_c1_3142	7	40251222	ABBB	0.509042	AABB	0.245492	AAAA	0	AAAA	0	AAAA	0	AAAA	0	N	0.0448779	AABB	0.248612	AAAA	0	AAAA	0	AABB	0.246837	AABB	0.234275	AAAA	0	AAAA	0	AABB	0.221661	AABB	0.241217	AABB	0.225381	AABB	0.218787	AAAA	0	AABB	0.148338	AABB	0.229436	AAAA	0	ABBB	0.5016	ABBB
solcap_snp_c1_3144	7	40613506	ABBB	0.463097	AAAA	0.00423385	AAAA	0.0627271	AAAA	0.0447172	AABB	0.319893	AABB	0.29475	AABB	0.277838	AABB	0.268925	AAAA	0.00871181	AAAA	0.0553982	AAAA	0.0110586	AAAA	0.0537399	AABB	0.258034	AAAA	0.00951748	AAAA	0.0587228	AABB	0.288659	AABB	0.266001	AABB	0.264023	AAAA	0.0560022	AAAA	0.0324747	AAAA	0.0310216	AABB	0.271034	AAAA	0.055365	AAAA
solcap_snp_c1_3147	7	40689929	AABB	0.329805	AABB	0.295969	AAAA	0.0744238	AABB	0.325177	AAAA	0.0550283	AABB	0.314156	ABBB	0.504182	AABB	0.37316	AABB	0.325007	AAAA	0.0637513	AABB	0.291002	AABB	0.312965	ABBB	0.493224	AAAA	0.0229007	ABBB	0.506537	ABBB	0.482385	ABBB	0.47418	ABBB	0.507159	AABB	0.325685	AABB	0.318494	AABB	0.313296	AAAA	0.0559577	ABBB	0.465387	ABBB
solcap_snp_c1_3151	7	40813986	BBBB	0.989921	AAAB	0.787102	AAAB	0.75346	AAAB	0.758041	BBBB	0.944007	BBBB	0.930207	BBBB	0.990767	AAAB	0.790003	AAAB	0.747975	AAAB	0.691147	ABBB	0.580189	AAAB	0.727769	BBBB	0.986826	BBBB	0.988948	ABBB	0.517261	BBBB	0.989228	BBBB	0.94795	BBBB	0.943702	AAAB	0.698721	AAAB	0.723109	AAAB	0.719445	BBBB	0.959739	BBBB	0.938074	AAAB
solcap_snp_c1_3154	7	40990720	ABBB	0.674486	ABBB	0.586275	BBBB	0.969748	BBBB	0.974989	BBBB	0.974641	BBBB	0.973163	ABBB	0.673716	BBBB	0.97988	ABBB	0.449261	ABBB	0.69751	BBBB	0.97836	BBBB	0.977853	ABBB	0.69081	BBBB	0.978417	ABBB	0.64002	ABBB	0.648822	ABBB	0.7012	ABBB	0.690089	ABBB	0.506421	ABBB	0.676584	ABBB	0.698298	ABBB	0.695059	ABBB	0.398032	BBBB
solcap_snp_c1_3159	7	41078607	AAAB	0.684657	AAAB	0.682779	AABB	0.359762	ABBB	0.527884	AAAB	0.690145	BBBB	0.95334	AAAB	0.720873	BBBB	0.982978	AAAB	0.651144	ABBB	0.522827	BBBB	0.986018	AAAB	0.689034	BBBB	0.984332	ABBB	0.474351	BBBB	0.947173	AAAB	0.661572	AAAB	0.714142	AAAB	0.69804	AAAB	0.682748	BBBB	0.956412	BBBB	0.956855	BBBB	0.965129	BBBB	0.944956	BBBB
solcap_snp_c1_3163	7	41143428	ABBB	0.599523	AAAB	0.77255	BBBB	0.942123	AAAB	0.795975	AAAB	0.806633	AAAB	0.808354	ABBB	0.649502	ABBB	0.640464	ABBB	0.576039	AAAB	0.79768	AAAB	0.81191	BBBB	0.93666	ABBB	0.584686	ABBB	0.636035	ABBB	0.646785	AABB	0.408174	AABB	0.434819	AABB	0.451485	ABBB	0.640729	N	0.506329	AABB	0.441796	AABB	0.500379	ABBB	0.569562	AAAB
solcap_snp_c1_3166	4	68439384	ABBB	0.49341	AAAA	0.0361303	AAAA	0.084522	ABBB	0.504895	AAAA	0.0669495	ABBB	0.49649	AAAA	0.0999954	ABBB	0.462122	AABB	0.315324	AAAA	0.0502239	AABB	0.303104	AABB	0.353909	AAAA	0.0430601	AAAA	0.0517164	AAAA	0.0610081	AAAA	0.0476673	AAAA	0.0626059	AAAA	0.0633304	AABB	0.33493	AABB	0.350218	AABB	0.306351	ABBB	0.498256	ABBB	0.478444	AAAA
solcap_snp_c1_3190	3	59982671	ABBB	0.44912	AABB	0.307008	BBBB	0.922174	ABBB	0.495199	ABBB	0.593635	AABB	0.375892	AAAB	0.776315	ABBB	0.513003	ABBB	0.584328	AAAB	0.694527	AABB	0.332885	AABB	0.413033	BBBB	0.969928	ABBB	0.486634	BBBB	0.897625	ABBB	0.576988	ABBB	0.545108	ABBB	0.569933	AABB	0.425982	ABBB	0.562036	ABBB	0.588094	AABB	0.373831	AABB	0.252546	AABB
solcap_snp_c1_3193	3	60880131	BBBB	1	BBBB	1	BBBB	1	AAAB	0.871837	BBBB	0.995592	BBBB	0.999303	BBBB	1	AAAB	0.881412	BBBB	1	BBBB	0.99824	BBBB	1	BBBB	1	BBBB	1	BBBB	1	BBBB	0.995167	BBBB	1	BBBB	1	BBBB	1	BBBB	0.994501	BBBB	0.999627	BBBB	0.99948	BBBB	0.99861	BBBB	0.999235	BBBB
solcap_snp_c1_3221	1	80850965	AAAB	0.654722	AAAB	0.670956	AAAB	0.59526	BBBB	0.919931	AAAB	0.647566	BBBB	0.906518	BBBB	0.914744	BBBB	0.925786	BBBB	0.901321	BBBB	0.912743	BBBB	0.917787	BBBB	0.917284	AAAB	0.676819	BBBB	0.919301	BBBB	0.901546	BBBB	0.900649	BBBB	0.917345	BBBB	0.911593	BBBB	0.913203	AAAB	0.654733	AAAB	0.660829	AABB	0.251167	AAAB	0.665027	AAAB
solcap_snp_c1_3227	1	80834539	ABBB	0.49628	AAAB	0.585189	ABBB	0.511886	BBBB	0.981672	AAAB	0.714443	AAAB	0.719305	ABBB	0.502253	AAAB	0.710673	BBBB	0.997516	BBBB	0.977185	BBBB	0.999621	BBBB	0.981521	AAAB	0.733371	BBBB	0.997967	BBBB	0.977715	BBBB	0.997002	BBBB	0.986279	BBBB	0.985087	BBBB	0.978302	AAAB	0.64825	AAAB	0.642473	AABB	0.275522	AAAB	0.594561	AAAB
solcap_snp_c1_3234	1	81927446	AABB	0.322757	AABB	0.293873	AAAA	0.0476017	AAAA	0.0329067	AAAA	0.0425295	AAAA	0.0504319	AAAA	0.0896173	AABB	0.331585	AAAA	0.0471886	AAAA	0.0345025	AAAA	0.0481722	AAAA	0.0463456	AAAA	0.033736	AAAA	0.0493012	AAAA	0.0434443	AAAA	0.0471344	AAAA	0.0411099	AAAA	0.0394194	AAAA	0.0443283	AAAA	0.0346128	AAAA	0.0330204	AAAA	0.035931	AAAA	0.0456816	AAAA
solcap_snp_c1_3241	1	81924913	BBBB	0.989203	BBBB	0.989039	AAAB	0.678613	AAAB	0.682592	ABBB	0.494543	ABBB	0.512389	AABB	0.355469	AAAB	0.712228	BBBB	0.980891	BBBB	0.979288	BBBB	0.988862	BBBB	0.979752	AABB	0.2915	AABB	0.323753	BBBB	0.979938	BBBB	0.986258	BBBB	0.983127	BBBB	0.986777	BBBB	0.980901	BBBB	0.977165	BBBB	0.983765	BBBB	0.979926	AAAB	0.698054	ABBB
solcap_snp_c1_3255	1	81795435	BBBB	0.951697	BBBB	0.953084	AAAB	0.635105	AAAB	0.667323	AABB	0.376475	BBBB	0.93954	BBBB	0.949882	AAAB	0.654726	BBBB	0.958739	BBBB	0.935465	AAAB	0.643463	ABBB	0.483743	AAAB	0.667683	AAAB	0.655465	BBBB	0.945305	BBBB	0.946692	BBBB	0.946399	BBBB	0.952006	BBBB	0.942406	BBBB	0.94812	BBBB	0.94582	BBBB	0.951355	BBBB	0.944427	ABBB
solcap_snp_c1_3273	1	81750832	AABB	0.293508	AABB	0.278343	AAAA	0.0332616	AAAA	0.0371427	AAAA	0.0250524	AAAA	0.0263195	AAAA	0.0496162	AABB	0.232397	AAAA	0.0134363	AAAA	0.0272144	AAAA	0.0231812	AAAA	0.0372959	AAAA	0.020039	AAAA	0.0139647	AAAA	0.0434932	AAAA	0.0200944	AAAA	0.0201485	AAAA	0.0236788	AAAA	0.0448653	AAAA	0.0432281	AAAA	0.0305185	AAAA	0.0231525	AAAA	0.0385353	AAAA
solcap_snp_c1_3275	1	81750427	ABBB	0.52142	AAAB	0.718797	BBBB	0.950841	BBBB	0.945653	BBBB	0.944305	BBBB	0.938964	BBBB	0.939613	AAAB	0.737129	BBBB	0.950861	BBBB	0.96298	BBBB	0.95583	BBBB	0.956005	BBBB	0.97107	BBBB	0.953646	BBBB	0.956296	BBBB	0.9495	BBBB	0.955623	BBBB	0.958978	BBBB	0.95589	BBBB	0.95194	BBBB	0.963745	ABBB	0.564192	BBBB	0.948252	BBBB
solcap_snp_c1_329	10	565197	ABBB	0.451209	ABBB	0.434764	BBBB	0.972926	ABBB	0.424582	BBBB	0.97955	BBBB	0.976056	BBBB	0.938217	BBBB	0.977778	AABB	0.257231	ABBB	0.417811	AAAB	0.602489	AAAB	0.598705	BBBB	0.981784	AAAB	0.62198	ABBB	0.416711	ABBB	0.417666	ABBB	0.432485	ABBB	0.441399	AABB	0.286962	ABBB	0.424379	ABBB	0.444568	AAAB	0.636737	AAAB	0.653494	AAAB
solcap_snp_c1_3310	4	46475710	AAAB	0.683595	AABB	0.312582	N	0.857987	AABB	0.281013	AAAB	0.686315	AAAB	0.689223	AAAB	0.807896	AAAB	0.657419	ABBB	0.443628	ABBB	0.475455	AAAB	0.611953	AAAB	0.772501	BBBB	0.958281	AAAB	0.66676	ABBB	0.463678	AAAB	0.738896	AAAB	0.813484	AAAB	0.812721	ABBB	0.500703	N	0.87964	N	0.877955	AAAB	0.613784	AAAB	0.665733	AAAB
solcap_snp_c1_3311	4	46475704	AABB	0.179405	AAAB	0.559362	AABB	0.182975	AAAB	0.547115	AABB	0.204572	AABB	0.201779	AABB	0.197551	AABB	0.180238	ABBB	0.319637	N	0.243696	ABBB	0.304151	ABBB	0.2876	AAAA	0.0325655	AABB	0.189684	ABBB	0.289421	ABBB	0.317358	ABBB	0.297132	ABBB	0.300857	ABBB	0.304593	AABB	0.147557	AABB	0.149601	ABBB	0.293295	AABB	0.150541	AABB
solcap_snp_c1_3316	4	47323192	AAAB	0.670056	AAAA	0.0207908	BBBB	0.948548	AABB	0.384083	BBBB	0.958611	AAAB	0.699388	N	0.874108	ABBB	0.48552	AABB	0.316674	AABB	0.332925	BBBB	0.982733	AAAB	0.715253	BBBB	0.976455	AAAB	0.629222	ABBB	0.525514	AAAB	0.688734	AAAB	0.675125	AAAB	0.66597	AABB	0.356102	AAAB	0.69967	AAAB	0.64884	ABBB	0.575032	BBBB	0.948254	AAAB
solcap_snp_c1_3319	4	46805479	ABBB	0.497798	ABBB	0.514019	ABBB	0.511698	ABBB	0.517588	AABB	0.36521	AAAB	0.694798	ABBB	0.545206	ABBB	0.511815	ABBB	0.487483	AAAB	0.700847	BBBB	0.934979	AAAB	0.643104	AABB	0.359703	ABBB	0.519985	AAAB	0.683532	AAAB	0.652101	AAAB	0.676599	AAAB	0.670897	ABBB	0.541614	AAAB	0.686525	AAAB	0.670972	ABBB	0.505859	BBBB	0.932373	AABB
solcap_snp_c1_3326	12	22905890	BBBB	0.977092	AAAB	0.622703	BBBB	0.98101	BBBB	0.974755	BBBB	0.983576	ABBB	0.451932	AAAB	0.66283	AAAB	0.674721	ABBB	0.406284	AAAB	0.619069	AAAB	0.630095	AAAB	0.59925	BBBB	0.985859	ABBB	0.454507	BBBB	0.982463	BBBB	0.976976	BBBB	0.989577	BBBB	0.985945	ABBB	0.424913	AAAB	0.657326	AAAB	0.666456	AAAB	0.639904	ABBB	0.484663	AAAB
solcap_snp_c1_3346	3	15243506	AAAB	0.557383	AAAB	0.766723	BBBB	0.953223	BBBB	0.95674	BBBB	0.964101	BBBB	0.960725	BBBB	0.985036	BBBB	0.978963	BBBB	0.981366	BBBB	0.959484	AAAB	0.802093	BBBB	0.962118	BBBB	0.980801	BBBB	0.980562	BBBB	0.950375	AAAB	0.806176	AAAB	0.783086	AAAB	0.782344	BBBB	0.962081	BBBB	0.957216	BBBB	0.969722	BBBB	0.973072	AAAB	0.723573	BBBB
solcap_snp_c1_3347	3	16008414	ABBB	0.432574	AABB	0.292796	AAAA	0.0597135	AAAA	0.0349854	AAAA	0.0612574	AAAA	0.064298	AAAA	0.0352722	AAAA	0.0285334	AAAA	0.0423886	AAAA	0.0363952	AABB	0.263818	AAAA	0.048451	AAAA	0.0275963	AAAA	0.0514238	AAAA	0.0369855	AABB	0.279344	AABB	0.262892	AABB	0.272373	AAAA	0.0514645	AAAA	0.0391371	AAAA	0.0459389	AAAA	0.0389749	AABB	0.24007	AAAA
solcap_snp_c1_335	10	706568	AAAA	0.033122	AAAA	0.0346975	AAAA	0.0698335	AAAA	0.049034	AABB	0.322187	AAAA	0.0565781	N	0.135369	AAAA	0.0314329	AAAA	0.0355387	AABB	0.290713	AAAA	0.0368422	AAAA	0.0648709	AABB	0.330103	AAAA	0.0434244	AAAA	0.05048	AAAA	0.0375343	AAAA	0.0507191	AAAA	0.0512819	AAAA	0.0623054	AAAA	0.0603091	AAAA	0.0418047	AAAA	0.0419474	AAAA	0.0424918	AAAA
solcap_snp_c1_3374	5	47885675	AAAB	0.759351	AAAB	0.799936	BBBB	0.949009	AABB	0.427873	AAAB	0.816481	ABBB	0.642454	BBBB	0.950463	N	0.726256	AABB	0.457066	AABB	0.356082	ABBB	0.604259	AAAB	0.811314	AAAB	0.821418	AAAA	0.15118	ABBB	0.616773	ABBB	0.650937	ABBB	0.673825	ABBB	0.653345	AABB	0.453443	AABB	0.520796	N	0.522425	ABBB	0.706539	ABBB	0.64588	ABBB
solcap_snp_c1_3375	5	47886732	AAAB	0.828254	BBBB	0.999869	BBBB	0.98055	BBBB	0.972653	BBBB	0.982245	BBBB	0.986049	AAAB	0.807983	AAAB	0.832795	BBBB	1	AAAB	0.779515	BBBB	1	BBBB	0.981907	BBBB	0.998658	BBBB	1	BBBB	0.97645	BBBB	1	BBBB	0.986277	BBBB	0.983776	BBBB	0.977033	BBBB	0.9889	BBBB	0.982516	AAAB	0.819007	BBBB	0.970474	BBBB
solcap_snp_c1_3392	5	47991614	AAAB	0.618841	ABBB	0.46285	ABBB	0.469471	AABB	0.31316	ABBB	0.450588	AAAA	0.0109889	AAAB	0.57613	AABB	0.283046	AABB	0.258339	AABB	0.273215	AABB	0.301526	AABB	0.323618	AABB	0.278224	ABBB	0.438001	AAAA	0.0047435	ABBB	0.401382	ABBB	0.473717	ABBB	0.445635	AABB	0.290811	AABB	0.281635	AABB	0.331689	AAAA	0.00374411	ABBB	0.447089	AABB
solcap_snp_c1_3393	5	47991663	AABB	0.280534	AABB	0.268574	AAAA	0.0785962	AAAA	0.0626983	AABB	0.267328	AABB	0.279836	AAAA	0.0954789	AAAA	0.0622944	AAAA	0.0648093	AAAA	0.0701283	AABB	0.250372	AABB	0.312422	AABB	0.278469	AAAA	0.0646331	AABB	0.303855	AAAA	0.0595067	AAAA	0.0630154	AAAA	0.0625786	AAAA	0.0544313	AABB	0.242755	AABB	0.28978	AABB	0.270764	AAAA	0.0651145	AABB
solcap_snp_c1_3436	4	32229561	AABB	0.33663	AAAB	0.666209	AABB	0.314611	AAAB	0.660966	AABB	0.317761	AAAA	0.0279275	AABB	0.351332	ABBB	0.505867	AABB	0.379798	AABB	0.314575	AABB	0.309928	AAAB	0.681295	AAAA	0	AABB	0.329394	AABB	0.259274	AAAB	0.67658	AAAB	0.694434	AAAB	0.67494	AABB	0.395348	AABB	0.276331	AABB	0.283847	AABB	0.306966	ABBB	0.48127	AABB
solcap_snp_c1_3443	4	32779431	AAAA	0.0159573	AABB	0.306185	ABBB	0.536162	AAAA	0.0424096	ABBB	0.506346	ABBB	0.482683	AABB	0.270859	AABB	0.327035	AABB	0.307987	AABB	0.284303	AABB	0.31479	ABBB	0.52835	ABBB	0.427526	ABBB	0.472733	AAAA	0.0415784	AAAA	0.0227548	AAAA	0.0453111	AAAA	0.0433877	AABB	0.313311	AAAA	0.0420623	AAAA	0.0369754	AABB	0.295811	AABB	0.318151	AABB
solcap_snp_c1_3450	4	71076408	AABB	0.339446	AAAA	0.013654	AAAA	0.0532059	AAAA	0.0332564	AAAA	0.0347978	AAAA	0.0271309	AAAA	0.0171385	AABB	0.28877	AAAA	0.0157759	AAAA	0.0475012	AAAA	0.0165469	AAAA	0.043094	AAAA	0.0251299	AAAA	0.0201065	AAAA	0.0421424	AAAA	0.0198845	AAAA	0.0310534	AAAA	0.0433186	AAAA	0.038239	AAAA	0.0322914	AAAA	0.0325934	AABB	0.255897	AAAA	0.042604	AAAA
solcap_snp_c1_3458	4	72039377	AAAA	0.0279695	AABB	0.246045	AABB	0.253345	AABB	0.279846	BBBB	0.99699	AAAA	0.00219628	ABBB	0.456996	AAAA	0.0406177	AABB	0.259371	AAAB	0.643215	AAAA	0.0193145	AAAA	0.00461648	BBBB	0.994889	AAAB	0.599266	AABB	0.249442	ABBB	0.489163	ABBB	0.536212	ABBB	0.518005	AABB	0.258986	AABB	0.255776	AABB	0.235873	AABB	0.204956	AABB	0.266221	ABBB
solcap_snp_c1_3461	4	72026885	AAAB	0.704299	BBBB	0.948504	BBBB	0.883785	BBBB	0.879747	BBBB	0.886526	BBBB	0.891777	BBBB	0.949458	AAAB	0.725536	BBBB	0.943257	BBBB	0.877988	BBBB	0.94075	BBBB	0.890467	BBBB	0.946724	BBBB	0.941746	BBBB	0.861008	BBBB	0.931697	BBBB	0.904354	BBBB	0.899823	BBBB	0.888734	BBBB	0.894324	BBBB	0.897167	AAAB	0.717005	BBBB	0.870386	BBBB
solcap_snp_c1_3462	4	72026868	AABB	0.319126	AAAA	0.00131124	AAAA	0	AAAA	0	AAAA	0	AAAA	0	AAAA	0.00189651	AABB	0.299864	AAAA	0.00906671	AAAA	0	AAAA	0.0108075	AAAA	0	AAAA	0.00165685	AAAA	0.00555953	AAAA	0	AAAA	0.00490856	AAAA	0	AAAA	0	AAAA	0	AAAA	0	AAAA	0	AABB	0.258772	AAAA	0	AAAA
solcap_snp_c1_3476	4	71957094	AAAA	0.0858854	AABB	0.453155	N	0.499974	AABB	0.379417	BBBB	0.939467	AAAA	0.114987	ABBB	0.572291	AAAA	0.123112	AABB	0.433517	BBBB	0.91988	AAAA	0.0848727	AAAA	0.114417	BBBB	0.961481	BBBB	0.975089	AABB	0.479599	ABBB	0.538569	ABBB	0.588119	ABBB	0.573071	N	0.483968	N	0.484234	N	0.481968	N	0.49447	AABB	0.402608	ABBB
solcap_snp_c1_3478	4	71956738	BBBB	0.966538	BBBB	0.973828	BBBB	0.953337	BBBB	0.958285	BBBB	0.960504	BBBB	0.949513	BBBB	0.963643	AAAB	0.695469	BBBB	0.960246	BBBB	0.962829	BBBB	0.964268	BBBB	0.955535	BBBB	0.976554	BBBB	0.968536	AAAB	0.671933	AAAB	0.64625	AAAB	0.7017	AAAB	0.65355	BBBB	0.960065	BBBB	0.964677	BBBB	0.9617	BBBB	0.970402	AAAB	0.664338	BBBB
solcap_snp_c1_3484	4	71945107	AABB	0.273239	ABBB	0.417654	BBBB	0.947876	AABB	0.244132	BBBB	0.950088	AAAB	0.620581	BBBB	0.969344	AAAB	0.636485	ABBB	0.415071	BBBB	0.914623	AAAA	0.0938898	BBBB	0.952001	BBBB	0.960859	BBBB	0.966656	AAAB	0.639482	AAAB	0.615277	AAAB	0.662929	AAAB	0.61973	ABBB	0.408443	ABBB	0.430173	ABBB	0.420596	BBBB	0.965496	AAAB	0.653584	ABBB
solcap_snp_c1_3494	4	71868365	AAAB	0.612672	BBBB	0.991915	BBBB	0.982623	BBBB	0.981932	BBBB	0.982643	BBBB	0.980914	BBBB	0.998996	AAAB	0.615227	BBBB	0.993537	BBBB	0.977753	BBBB	0.992734	BBBB	0.982766	BBBB	0.998603	BBBB	0.993537	BBBB	0.976216	BBBB	0.993204	BBBB	0.983869	BBBB	0.984479	BBBB	0.978037	BBBB	0.982597	BBBB	0.985118	AAAB	0.636153	BBBB	0.978243	BBBB
solcap_snp_c1_3495	4	71866559	AABB	0.358469	AAAA	0.0490515	ABBB	0.524366	AAAA	0.052382	AAAA	0.0720086	AABB	0.290842	AABB	0.333296	AABB	0.306832	AABB	0.254959	AABB	0.303585	AAAA	0.0727535	AABB	0.26258	AAAA	0.0672867	AABB	0.330049	AABB	0.273036	AAAA	0.054379	AAAA	0.0625658	AAAA	0.0676123	AABB	0.323487	AABB	0.300389	AABB	0.289914	ABBB	0.488793	AAAA	0.0680237	AAAA
solcap_snp_c1_3497	4	71854295	BBBB	0.982768	ABBB	0.574572	AAAB	0.795555	ABBB	0.61643	AABB	0.360288	BBBB	0.990542	ABBB	0.581945	AAAB	0.832981	ABBB	0.565116	AABB	0.43243	ABBB	0.588481	AAAB	0.768396	AABB	0.445481	AABB	0.440708	ABBB	0.625719	ABBB	0.579885	ABBB	0.629879	ABBB	0.643325	ABBB	0.609657	AAAB	0.818446	AAAB	0.805506	AAAB	0.808202	ABBB	0.617999	ABBB
solcap_snp_c1_3499	4	71826344	ABBB	0.44469	AAAA	0.0305581	AABB	0.292317	ABBB	0.437229	AABB	0.285511	ABBB	0.443058	AAAA	0.0740672	ABBB	0.40681	AABB	0.316025	AAAA	0.0244503	AABB	0.341802	AABB	0.325566	AABB	0.301011	AAAA	0.0313391	AAAA	0.0342165	AAAA	0.0351078	AAAA	0.0252268	AAAA	0.0324332	AABB	0.324334	AABB	0.327315	AABB	0.302387	ABBB	0.432837	AABB	0.275436	AAAA
solcap_snp_c1_3514	4	71593930	AABB	0.251277	AAAA	0.00699778	AABB	0.41869	AAAA	0.099964	AAAA	0.0706417	AAAA	0.088003	AABB	0.227889	AABB	0.282688	AABB	0.225959	AABB	0.262421	AAAA	0.0147438	AABB	0.254235	AAAA	0.0325506	AABB	0.270498	AABB	0.250332	AAAA	0.0134911	AAAA	0.105186	AAAA	0.0928659	AABB	0.289069	AABB	0.24579	AABB	0.247951	AABB	0.419902	AAAA	0.102534	AAAA
solcap_snp_c1_3515	4	71593900	AAAB	0.763438	AAAB	0.694247	ABBB	0.573013	BBBB	0.956276	BBBB	0.946317	AABB	0.353198	AAAB	0.700485	AAAB	0.741574	AAAB	0.796953	AAAB	0.73968	AAAB	0.673515	ABBB	0.525571	BBBB	0.982306	AAAB	0.772541	AAAB	0.758349	AAAB	0.666878	AAAB	0.701168	AAAB	0.702732	AAAB	0.73181	ABBB	0.527564	ABBB	0.527405	ABBB	0.597943	AAAB	0.658385	AAAB
solcap_snp_c1_3522	4	71591902	ABBB	0.408669	AABB	0.257142	AAAB	0.572477	ABBB	0.325932	AAAA	0.0571375	AAAB	0.592878	ABBB	0.374177	ABBB	0.393254	ABBB	0.363238	AABB	0.252329	ABBB	0.336325	BBBB	0.958723	AAAA	0.0426069	AABB	0.271072	AABB	0.245617	AABB	0.27471	AABB	0.258182	AABB	0.251209	ABBB	0.392962	AAAB	0.549312	AAAB	0.575981	AAAB	0.572722	ABBB	0.396327	AABB
solcap_snp_c1_3525	4	71590312	AAAA	0.0654127	ABBB	0.48965	AABB	0.33357	AABB	0.323214	AABB	0.29853	AAAA	0.0484413	AABB	0.341583	AAAA	0.0674679	ABBB	0.478222	AAAB	0.646061	AAAA	0.0569509	AAAA	0.0578336	ABBB	0.514166	AABB	0.337032	AABB	0.321661	ABBB	0.50149	ABBB	0.493065	ABBB	0.443893	ABBB	0.495125	AABB	0.305387	AABB	0.32831	AABB	0.310536	AABB	0.350791	ABBB
solcap_snp_c1_3526	4	71589190	ABBB	0.57769	AABB	0.387473	AAAB	0.748104	ABBB	0.534728	AABB	0.41125	BBBB	0.983625	ABBB	0.553122	ABBB	0.544068	ABBB	0.501909	AABB	0.350264	ABBB	0.531882	BBBB	0.988933	AABB	0.392225	AABB	0.334203	AABB	0.350371	AABB	0.364903	AABB	0.392828	AABB	0.40729	ABBB	0.553192	AAAB	0.780735	AAAB	0.76771	AAAB	0.747856	ABBB	0.57373	AABB
solcap_snp_c1_3544	4	71385536	AAAA	0.0180496	AABB	0.269724	AABB	0.285677	AAAA	0.0586171	AAAA	0.0714337	AAAA	0.0709864	AAAA	0.0522212	AAAA	0.0252212	AAAA	0.0216768	ABBB	0.432114	AAAA	0.0209023	AAAA	0.0668887	AAAA	0.0219915	AAAA	0.0261028	AAAA	0.0688149	AABB	0.313813	AABB	0.300432	AABB	0.289322	AAAA	0.0667403	AAAA	0.074533	AAAA	0.0657498	AAAA	0.0517865	AABB	0.264396	AAAA
solcap_snp_c1_3545	4	71383982	ABBB	0.403498	AABB	0.233832	ABBB	0.445316	ABBB	0.367671	AABB	0.27702	AABB	0.267567	AABB	0.260194	AABB	0.262472	ABBB	0.38173	AABB	0.270682	AABB	0.249247	AABB	0.282372	AABB	0.2754	AABB	0.29612	ABBB	0.398487	AAAA	0.0647936	AAAA	0.0648746	AAAA	0.0736738	ABBB	0.392561	ABBB	0.422789	ABBB	0.448363	ABBB	0.446681	AABB	0.27886	AAAA
solcap_snp_c1_3546	4	71383981	BBBB	0.992104	BBBB	0.994279	BBBB	0.990348	BBBB	0.987179	BBBB	0.991396	AAAB	0.617493	N	0.946813	AAAB	0.649326	BBBB	0.993049	BBBB	0.987902	BBBB	0.985402	AAAB	0.625386	BBBB	0.994605	BBBB	0.991153	AAAB	0.56579	AAAB	0.64751	AAAB	0.637606	AAAB	0.660873	BBBB	0.984651	BBBB	0.979785	BBBB	0.988505	BBBB	0.991156	BBBB	0.987915	BBBB
solcap_snp_c1_357	10	1056701	ABBB	0.660882	AAAB	0.83298	AAAB	0.788752	AAAB	0.804176	AAAB	0.796841	ABBB	0.631195	ABBB	0.667103	AAAB	0.786744	BBBB	0.971522	BBBB	0.946318	AABB	0.481608	BBBB	0.963478	AAAB	0.798387	ABBB	0.679699	AAAB	0.781109	BBBB	0.96531	BBBB	0.964668	BBBB	0.964616	BBBB	0.96184	AAAB	0.820278	AAAB	0.836188	AAAB	0.818877	BBBB	0.954887	BBBB
solcap_snp_c1_3597	9	2081425	BBBB	0.988938	ABBB	0.45958	AAAB	0.627559	AAAB	0.658935	AAAB	0.692748	AAAB	0.641223	N	0.890237	ABBB	0.45418	AAAB	0.632582	BBBB	0.941916	BBBB	0.99102	BBBB	0.956007	BBBB	0.986348	BBBB	0.993227	AAAB	0.663195	AAAB	0.621979	AAAB	0.645448	AAAB	0.649136	AAAB	0.637706	AAAB	0.690313	AAAB	0.653392	AAAB	0.684871	BBBB	0.951802	BBBB
solcap_snp_c1_3598	9	2080285	BBBB	0.957165	BBBB	0.962748	BBBB	0.944672	BBBB	0.942394	BBBB	0.941198	BBBB	0.943782	BBBB	0.897019	BBBB	0.969699	BBBB	0.957798	AAAB	0.595257	BBBB	0.953174	BBBB	0.939902	BBBB	0.962383	BBBB	0.964543	BBBB	0.93871	BBBB	0.959528	BBBB	0.957466	BBBB	0.946214	BBBB	0.940125	BBBB	0.945581	BBBB	0.958708	AAAB	0.599278	BBBB	0.940749	BBBB
solcap_snp_c1_36	3	58609796	ABBB	0.609429	BBBB	0.976067	BBBB	0.964045	AAAB	0.798661	BBBB	0.963556	BBBB	0.961238	N	0.914684	AAAB	0.765734	BBBB	0.973962	BBBB	0.954236	AAAB	0.78409	BBBB	0.968589	BBBB	0.982491	BBBB	0.981029	BBBB	0.962904	BBBB	0.976006	BBBB	0.971497	BBBB	0.968747	BBBB	0.958921	BBBB	0.973287	BBBB	0.976625	BBBB	0.979592	AAAB	0.756267	BBBB
solcap_snp_c1_3608	9	1593214	AAAB	0.704333	BBBB	0.905927	ABBB	0.560818	ABBB	0.522609	ABBB	0.567586	BBBB	0.899489	ABBB	0.580646	AAAB	0.695161	ABBB	0.509665	AAAB	0.653268	AAAB	0.656593	ABBB	0.514109	AABB	0.384006	AAAB	0.696661	BBBB	0.888836	BBBB	0.928035	BBBB	0.908391	BBBB	0.902603	ABBB	0.523287	BBBB	0.893908	BBBB	0.903771	BBBB	0.890801	AAAB	0.700727	BBBB
solcap_snp_c1_3612	9	1556742	AAAB	0.574137	BBBB	0.928486	BBBB	0.903993	BBBB	0.905523	BBBB	0.886838	BBBB	0.888637	AAAB	0.606015	AAAB	0.606091	AAAB	0.567519	BBBB	0.881406	AAAB	0.584034	BBBB	0.893819	BBBB	0.924605	BBBB	0.909131	BBBB	0.888957	AAAB	0.605362	AAAB	0.586563	AAAB	0.614022	AAAB	0.578498	AAAB	0.617385	AAAB	0.617385	AAAB	0.60803	AAAB	0.608798	BBBB
solcap_snp_c1_3613	9	1556721	AAAA	0.0205943	ABBB	0.409481	AABB	0.295172	AAAA	0.00324562	AAAA	0.0122439	AABB	0.277555	N	0.0742134	AABB	0.274247	AAAA	0.0162469	AABB	0.277216	AAAA	0.0179903	AAAA	0.0139594	AABB	0.26822	AABB	0.300008	ABBB	0.416204	AABB	0.296543	AABB	0.276485	AABB	0.260432	AAAA	0.00927906	AABB	0.248611	AABB	0.252279	AAAA	0.0103153	AAAA	0.00715665	AABB
solcap_snp_c1_3616	4	31884920	AABB	0.504094	ABBB	0.61514	AAAA	0.0884694	AAAA	0.0854647	AABB	0.431845	AAAA	0.0835992	AABB	0.40832	AABB	0.487545	AABB	0.418474	AABB	0.479836	AAAA	0.0755418	AABB	0.439282	AAAA	0.0807336	AAAA	0.0849258	AABB	0.478206	AAAA	0.0784043	AAAA	0.0953412	AAAA	0.0984896	AABB	0.473056	AAAA	0.0796374	AAAA	0.0891598	AAAA	0.0801757	AAAA	0.0992398	AABB
solcap_snp_c1_3637	3	46475610	ABBB	0.533098	AAAA	0.037886	ABBB	0.498656	AAAA	0.0803968	AABB	0.354649	AAAA	0.0930905	ABBB	0.473615	ABBB	0.522413	AAAA	0.0513609	ABBB	0.512509	AAAA	0.0653442	AAAA	0.0840566	AAAA	0.0510329	AAAA	0.0648365	ABBB	0.479935	AABB	0.338307	AABB	0.31618	AABB	0.32584	AAAA	0.0783302	AAAA	0.076335	AAAA	0.0801462	ABBB	0.477223	AABB	0.364446	AAAA
solcap_snp_c1_364	9	33741791	ABBB	0.514715	AABB	0.291384	AAAA	0.00230725	AAAA	0.000158636	AAAA	0	AABB	0.323952	N	0.0725019	AAAA	0.00959034	AAAA	0.0137272	AAAA	0	AABB	0.316364	AABB	0.278976	AAAA	0.0044252	AABB	0.322658	AAAA	0.00215558	AABB	0.294743	AABB	0.294056	AABB	0.332423	AAAA	0.00407347	AABB	0.288337	AABB	0.270237	AABB	0.284432	AAAA	0.00101093	AAAA
solcap_snp_c1_3647	3	22782440	ABBB	0.456663	AAAA	0.0373596	AAAA	0.041192	AAAA	0.0376547	AAAA	0.0485206	AAAA	0.0471134	AAAA	0.0519039	AAAA	0.0514642	AAAA	0.0476631	AAAA	0.0330675	AABB	0.299765	AAAA	0.0385385	AAAA	0.0443258	AAAA	0.0456323	AAAA	0.0357349	AABB	0.281276	AABB	0.325142	AABB	0.269284	AAAA	0.0450815	AAAA	0.0340112	AAAA	0.0410553	AAAA	0.0350092	AAAA	0.0407795	AAAA
solcap_snp_c1_3662	3	22982837	AABB	0.375932	AAAA	0.00446978	AAAA	0.0155526	AAAB	0.723297	AABB	0.346962	AAAB	0.722939	AABB	0.352103	AAAA	0.0204377	ABBB	0.532328	AABB	0.309003	AAAA	0.0105641	AAAA	0.0146839	AABB	0.34102	AAAA	0.00977678	AAAA	0.00737879	AABB	0.347897	AABB	0.355983	AABB	0.359469	ABBB	0.485468	AAAA	0.00753543	AAAA	0.0172865	AAAA	0.00413498	AAAA	0.00319846	AABB
solcap_snp_c1_3687	6	30456106	AABB	0.537545	ABBB	0.373402	AABB	0.557984	AAAA	0.0636087	AAAA	0.0427094	AABB	0.551995	AABB	0.478291	AAAA	0.0474944	ABBB	0.376736	ABBB	0.349659	ABBB	0.403808	AABB	0.520019	AAAB	0.243009	ABBB	0.379067	AAAA	0.0676137	AAAA	0.0293041	AAAA	0.0484486	AAAA	0.0511807	ABBB	0.393593	AAAA	0.0559825	AAAA	0.0420679	AAAA	0.051428	AAAA	0.0347681	ABBB
solcap_snp_c1_3689	6	30466255	ABBB	0.41367	BBBB	0.98334	AAAB	0.633685	AABB	0.371232	AABB	0.359148	AAAB	0.625717	AABB	0.287622	AABB	0.294839	AAAB	0.542218	AAAB	0.54855	AAAB	0.580471	ABBB	0.427901	AABB	0.257479	ABBB	0.424469	AAAB	0.628029	AAAB	0.574279	AAAB	0.600878	AAAB	0.603876	AAAB	0.559295	BBBB	0.979225	BBBB	0.986641	ABBB	0.434821	ABBB	0.424065	ABBB
solcap_snp_c1_369	9	32818172	BBBB	0.875975	BBBB	0.914068	BBBB	0.909191	BBBB	0.920533	BBBB	0.916321	BBBB	0.904357	ABBB	0.519483	N	0.722302	BBBB	0.938757	BBBB	0.883049	ABBB	0.569088	BBBB	0.933034	BBBB	0.919795	BBBB	0.919719	BBBB	0.860555	BBBB	0.890142	BBBB	0.906851	BBBB	0.907109	BBBB	0.93369	BBBB	0.919701	BBBB	0.91995	BBBB	0.893924	BBBB	0.926345	ABBB
solcap_snp_c1_3691	6	30647661	AAAA	0.00409972	AABB	0.348572	AAAA	0.0610808	AAAA	0.0518715	AAAA	0.0656837	AAAA	0.0747151	AAAA	0.00538369	AAAA	0.00298821	AAAA	0.0071319	AAAA	0.0722457	AAAA	0.00397842	AAAA	0.0549846	AAAA	0.0117476	AAAA	0.00886324	AAAA	0.067422	AAAA	0.0145883	AAAA	0.0483857	AAAA	0.0561957	AAAA	0.0682148	AAAA	0.0714875	AAAA	0.0496912	AAAA	0.0435456	AAAA	0.0863486	AAAA
solcap_snp_c1_3693	1	36413189	ABBB	0.407292	ABBB	0.403827	AAAA	0.0915953	AABB	0.26701	AAAA	0.104404	AAAA	0.110793	AAAA	0.117464	AABB	0.291006	AAAA	0.0896157	AABB	0.315457	AAAA	0.0844574	AAAA	0.0763708	AAAA	0.0676006	AABB	0.259175	AAAA	0.0932808	AAAA	0.0864097	AAAA	0.0915253	AAAA	0.0825442	AAAA	0.0666151	AAAA	0.0773941	AAAA	0.0848574	AAAA	0.075986	AABB	0.312113	AABB
solcap_snp_c1_3707	4	6717567	ABBB	0.383227	AAAB	0.524471	AAAB	0.538208	ABBB	0.386556	BBBB	0.793581	BBBB	0.768	AAAB	0.520248	AAAB	0.557672	AAAB	0.533378	AAAB	0.594332	AAAB	0.527945	AAAB	0.560196	BBBB	0.81005	ABBB	0.38965	BBBB	0.781148	AAAB	0.539968	AAAB	0.552436	AAAB	0.563395	AAAB	0.538233	AAAB	0.565192	AAAB	0.565727	BBBB	0.79645	AAAB	0.606501	ABBB
solcap_snp_c1_3722	4	6202137	ABBB	0.586725	ABBB	0.546163	ABBB	0.598524	AABB	0.417301	BBBB	0.891099	BBBB	0.934539	AABB	0.461671	AAAA	0.104192	AABB	0.369204	AABB	0.354728	ABBB	0.546143	ABBB	0.568762	AAAB	0.752521	AABB	0.361962	AABB	0.369327	N	0.477221	ABBB	0.534686	ABBB	0.535166	AABB	0.394719	AABB	0.373601	AABB	0.377484	AAAA	0.0628769	ABBB	0.488381	AAAA
solcap_snp_c1_3740	4	6178872	AAAB	0.745859	AAAB	0.753648	BBBB	0.948036	BBBB	0.954791	BBBB	0.960115	BBBB	0.958442	BBBB	0.960928	BBBB	0.990156	AAAB	0.761779	AAAB	0.690707	AAAB	0.727465	BBBB	0.961838	BBBB	0.991425	BBBB	0.990199	ABBB	0.618117	BBBB	0.987163	BBBB	0.966409	BBBB	0.968682	AAAB	0.762596	AAAB	0.801534	AAAB	0.772951	AAAB	0.747733	ABBB	0.6072	BBBB
solcap_snp_c1_3746	2	7050595	ABBB	0.436421	BBBB	0.937877	AAAB	0.625582	AAAB	0.665142	AAAB	0.615557	BBBB	0.938198	BBBB	0.957085	AABB	0.296693	BBBB	0.940573	AAAB	0.663497	BBBB	0.957901	BBBB	0.93652	BBBB	0.946344	BBBB	0.952387	AAAB	0.650533	BBBB	0.948509	BBBB	0.957338	BBBB	0.957197	BBBB	0.950251	BBBB	0.924769	BBBB	0.963707	ABBB	0.473256	AAAB	0.668371	ABBB
solcap_snp_c1_3747	2	7050714	AAAB	0.681661	BBBB	0.991492	BBBB	0.947075	BBBB	0.945714	BBBB	0.957821	BBBB	0.94823	BBBB	0.993146	AAAB	0.692748	BBBB	0.992047	AAAB	0.631542	BBBB	0.991312	BBBB	0.951774	BBBB	0.986116	BBBB	0.989896	BBBB	0.942805	BBBB	0.991075	BBBB	0.955689	BBBB	0.958867	BBBB	0.956073	BBBB	0.955704	BBBB	0.96127	BBBB	0.961367	BBBB	0.94292	BBBB
solcap_snp_c1_3750	2	6090074	AABB	0.281425	AAAA	0.00686582	AAAA	0.0215531	AAAA	0.0183055	AAAA	0.0280992	AAAA	0.0242863	AAAA	0.00917315	AABB	0.29524	AAAA	0.00874504	AABB	0.272491	AAAA	0.0122145	AAAA	0.0172796	AAAA	0.00833917	AAAA	0.00831093	AAAA	0.017915	AAAA	0.0115282	AAAA	0.022242	AAAA	0.0210074	AAAA	0.0224282	AAAA	0.0187215	AAAA	0.0229439	AAAA	0.0228724	AAAA	0.0258275	AAAA
solcap_snp_c1_3753	2	6891436	AAAB	0.698491	AAAB	0.69103	ABBB	0.562227	AABB	0.365171	ABBB	0.535467	AABB	0.360336	AABB	0.383504	AAAB	0.642136	AABB	0.3182	AABB	0.239149	ABBB	0.496335	AABB	0.250325	AABB	0.354806	AAAB	0.683172	AAAB	0.692033	ABBB	0.499574	ABBB	0.538788	ABBB	0.529022	AABB	0.295304	AABB	0.21858	AABB	0.246969	AAAB	0.759988	AABB	0.35649	BBBB
solcap_snp_c1_3767	5	2781880	AAAB	0.741282	AAAA	0.0467569	AABB	0.140633	AABB	0.167671	AABB	0.133718	ABBB	0.542675	ABBB	0.565948	AAAA	0.0968089	AAAA	0.0595592	AABB	0.205579	AAAA	0.0549098	AABB	0.152083	AAAA	0.0860192	AAAA	0.0590896	AABB	0.16501	AAAA	0.0595494	AABB	0.181042	AABB	0.15437	AABB	0.217067	AABB	0.19452	AABB	0.168006	AABB	0.158928	AAAB	0.756746	AABB
solcap_snp_c1_378	3	50686715	AAAA	0.0543042	AAAA	0.0564435	AAAA	0.0532598	AABB	0.195642	AAAA	0.0682323	AAAA	0.0657103	AAAA	0.0531041	AABB	0.206651	AAAA	0.060589	AAAA	0.0490975	AABB	0.22756	AAAA	0.0543764	AABB	0.213983	AABB	0.225834	AABB	0.245643	AABB	0.229232	AABB	0.208633	AABB	0.203274	AAAA	0.0471236	AAAA	0.0539893	AAAA	0.0433123	AAAA	0.0432659	AAAA	0.0374899	ABBB
solcap_snp_c1_3793	5	3709723	AABB	0.369144	AABB	0.316603	AAAB	0.717348	AAAB	0.687925	ABBB	0.504462	ABBB	0.518321	AABB	0.360489	AABB	0.304627	AABB	0.267769	ABBB	0.473721	AABB	0.271373	AABB	0.339703	ABBB	0.52393	ABBB	0.488052	AAAA	0.0610495	AAAB	0.6404	AAAB	0.682037	AAAB	0.682803	AABB	0.314065	AABB	0.337172	AABB	0.333928	AABB	0.340153	ABBB	0.504531	ABBB
solcap_snp_c1_3795	5	3702171	AAAB	0.767459	AAAB	0.765965	AAAB	0.743829	AAAB	0.707858	AAAB	0.746918	BBBB	0.937435	AAAB	0.742908	BBBB	0.9654	BBBB	0.987979	N	0.632209	BBBB	0.971355	AAAB	0.722147	AAAB	0.768101	AAAB	0.752997	BBBB	0.939541	ABBB	0.538461	ABBB	0.480594	ABBB	0.501629	BBBB	0.936688	AAAB	0.786891	AAAB	0.725556	AAAB	0.75475	BBBB	0.934856	AAAB
solcap_snp_c1_38	3	58609665	ABBB	0.542694	BBBB	0.956633	BBBB	0.914758	AAAB	0.719956	BBBB	0.937478	BBBB	0.921238	N	0.877958	AAAB	0.69548	BBBB	0.933649	BBBB	0.907818	AAAB	0.733084	BBBB	0.925665	BBBB	0.964018	BBBB	0.946133	BBBB	0.924028	BBBB	0.941999	BBBB	0.949176	BBBB	0.936135	BBBB	0.933835	BBBB	0.933546	BBBB	0.932986	BBBB	0.945049	AAAB	0.728535	BBBB
solcap_snp_c1_3803	5	3585641	ABBB	0.44772	AAAB	0.565391	ABBB	0.449809	AAAB	0.637412	AAAB	0.618533	AAAB	0.598534	AAAB	0.553376	ABBB	0.441424	BBBB	0.953883	BBBB	0.958548	AAAB	0.599959	AAAB	0.572496	AAAB	0.58276	ABBB	0.414164	AAAB	0.537383	ABBB	0.448777	ABBB	0.460156	ABBB	0.470881	BBBB	0.957414	AAAB	0.592988	AAAB	0.597822	ABBB	0.39417	AAAB	0.589752	ABBB
solcap_snp_c1_3840	5	3134967	BBBB	0.97871	ABBB	0.463063	ABBB	0.481969	BBBB	0.97189	BBBB	0.952757	BBBB	0.964162	AAAB	0.620347	ABBB	0.50988	BBBB	0.972765	AAAB	0.710329	ABBB	0.451064	BBBB	0.967778	BBBB	0.976266	AAAB	0.665333	AAAB	0.701141	ABBB	0.455749	ABBB	0.476992	ABBB	0.492067	BBBB	0.968524	ABBB	0.484249	ABBB	0.495398	AABB	0.286046	BBBB	0.968287	N
solcap_snp_c1_3844	1	71088529	AAAB	0.650735	AAAB	0.616213	BBBB	0.95655	ABBB	0.492627	ABBB	0.480411	BBBB	0.96277	BBBB	0.982813	AAAB	0.636467	AAAB	0.587386	AAAB	0.638112	ABBB	0.418489	AAAB	0.652427	BBBB	0.972981	BBBB	0.982307	ABBB	0.45881	AAAB	0.660877	AAAB	0.692183	AAAB	0.670997	AAAB	0.657941	ABBB	0.425275	ABBB	0.433969	BBBB	0.972556	ABBB	0.472876	ABBB
solcap_snp_c1_3848	1	72108318	ABBB	0.430876	ABBB	0.425284	ABBB	0.437504	AABB	0.270024	AAAB	0.575811	ABBB	0.43253	ABBB	0.39476	ABBB	0.437017	ABBB	0.391274	ABBB	0.393209	AAAB	0.548596	AABB	0.260396	AAAB	0.593444	AABB	0.274029	AABB	0.265238	ABBB	0.418011	ABBB	0.403053	ABBB	0.427645	ABBB	0.410086	ABBB	0.407937	ABBB	0.409042	AAAB	0.625114	ABBB	0.397367	AABB
solcap_snp_c1_3851	1	72111964	ABBB	0.611613	ABBB	0.648384	ABBB	0.628126	AAAB	0.761471	AABB	0.446147	ABBB	0.61021	ABBB	0.619249	ABBB	0.656631	ABBB	0.608903	ABBB	0.659447	AABB	0.4812	AAAB	0.781782	AABB	0.431686	AAAB	0.779468	AAAB	0.801754	ABBB	0.637548	ABBB	0.666764	ABBB	0.608769	ABBB	0.606655	ABBB	0.581072	ABBB	0.639063	AABB	0.44203	ABBB	0.586357	AAAB
solcap_snp_c1_3852	1	72111974	ABBB	0.388969	AABB	0.278932	ABBB	0.41032	AABB	0.266583	AAAB	0.602042	ABBB	0.42819	ABBB	0.371013	AABB	0.293131	ABBB	0.34826	ABBB	0.395428	N	0.518181	AABB	0.268922	AAAB	0.633358	AABB	0.260728	AABB	0.286352	AABB	0.264273	ABBB	0.355526	N	0.316576	ABBB	0.426918	ABBB	0.418475	ABBB	0.396851	AAAB	0.630625	ABBB	0.453536	AABB
solcap_snp_c1_3853	1	72112445	AAAB	0.571244	BBBB	0.993254	ABBB	0.38786	BBBB	0.943377	ABBB	0.409845	ABBB	0.413783	AAAB	0.576075	BBBB	0.977129	AAAB	0.547671	AAAB	0.567251	AAAB	0.551976	AAAB	0.574672	AABB	0.270559	BBBB	0.990725	BBBB	0.938803	AAAB	0.584418	AAAB	0.565454	AAAB	0.572711	AAAB	0.532453	AAAB	0.545293	AAAB	0.574765	AAAB	0.571188	BBBB	0.932863	BBBB
solcap_snp_c1_3854	1	72112573	AAAB	0.622872	BBBB	0.96783	ABBB	0.45066	BBBB	0.957668	ABBB	0.451676	ABBB	0.471523	AAAB	0.667827	BBBB	0.954085	AAAB	0.622741	AAAB	0.609503	AAAB	0.582547	AAAB	0.660329	AABB	0.291249	BBBB	0.958564	BBBB	0.965294	AAAB	0.59465	AAAB	0.612352	AAAB	0.623419	AAAB	0.629719	AAAB	0.644809	AAAB	0.638425	AAAB	0.639158	BBBB	0.956196	BBBB
solcap_snp_c1_3863	1	71009786	ABBB	0.380663	ABBB	0.507795	AAAA	0.0477635	ABBB	0.40933	ABBB	0.329743	N	0.609059	AABB	0.294246	ABBB	0.429656	AABB	0.236017	N	0.600257	ABBB	0.457255	AABB	0.250578	AAAA	0.00707932	AABB	0.237069	AABB	0.23961	ABBB	0.445585	ABBB	0.477967	ABBB	0.472576	AABB	0.257231	ABBB	0.493015	ABBB	0.505718	AABB	0.265468	ABBB	0.361029	ABBB
solcap_snp_c1_3867	1	71239398	AABB	0.336462	ABBB	0.452712	AABB	0.326683	ABBB	0.50793	AAAA	0.0242508	AABB	0.304999	AABB	0.310127	AAAA	0.0426951	AABB	0.283595	AABB	0.292274	AABB	0.32837	AABB	0.317683	ABBB	0.500518	AAAB	0.679803	ABBB	0.497616	AABB	0.257395	AABB	0.280015	AABB	0.237808	AABB	0.294776	AABB	0.313897	AABB	0.316803	ABBB	0.503633	BBBB	0.973786	ABBB
solcap_snp_c1_3868	1	71239659	AAAB	0.621907	ABBB	0.44613	AAAB	0.630232	ABBB	0.451546	BBBB	0.957805	AAAB	0.608158	AAAB	0.584834	BBBB	0.982658	AAAB	0.638558	AAAB	0.572812	AAAB	0.631296	AAAB	0.657449	ABBB	0.421383	AABB	0.269346	ABBB	0.439155	BBBB	0.992972	BBBB	0.96258	BBBB	0.95921	AAAB	0.613241	AAAB	0.615375	AAAB	0.60736	ABBB	0.419888	AAAA	0.044284	ABBB
solcap_snp_c1_3876	1	71278355	ABBB	0.442358	ABBB	0.378876	ABBB	0.380056	ABBB	0.465462	AAAA	0.0425996	ABBB	0.383909	ABBB	0.391569	AAAA	0.0745867	ABBB	0.443628	AAAA	0.0426265	ABBB	0.399355	AAAA	0.0454962	ABBB	0.5644	ABBB	0.56183	ABBB	0.643371	ABBB	0.389842	ABBB	0.462822	ABBB	0.449234	ABBB	0.496005	AAAA	0.0384769	AAAA	0.0395049	ABBB	0.547939	N	0.957212	ABBB
solcap_snp_c1_3894	1	71421420	ABBB	0.459562	AABB	0.304132	AAAB	0.625089	ABBB	0.449241	ABBB	0.42234	AAAA	0.052903	ABBB	0.406781	AABB	0.275218	ABBB	0.441524	AABB	0.235884	AABB	0.272198	AABB	0.267164	AAAB	0.625626	AAAB	0.654998	AAAB	0.591682	AABB	0.279809	AABB	0.281865	AABB	0.265206	ABBB	0.451981	AABB	0.257213	AABB	0.276165	ABBB	0.454221	BBBB	0.936364	AABB
solcap_snp_c1_3895	1	71444070	AAAA	0.00754055	AAAA	0.00658667	AAAA	0.00927528	AAAA	0.00399323	AAAA	0.0030943	AAAA	0.00142115	AAAA	0.0517783	AAAA	0.0101077	AAAA	0.0113288	AAAA	0.00396042	AAAA	0.0102078	AAAA	0.00987245	AAAA	0.00771314	AAAA	0.0160974	AAAA	0.00761722	AABB	0.262227	AABB	0.272658	AABB	0.241483	AAAA	0.0133209	AAAA	0.00766856	AAAA	0.0119357	ABBB	0.462821	AABB	0.295203	AAAA
solcap_snp_c1_398	3	51601574	AAAA	0.0145264	AABB	0.323894	ABBB	0.471203	AAAB	0.657448	AABB	0.311838	ABBB	0.461342	AAAA	0.0255646	AAAB	0.639284	AABB	0.290154	N	0.548044	AABB	0.278506	AABB	0.284642	AAAA	0.0343778	AAAA	0.0257135	AABB	0.35964	AABB	0.26646	AABB	0.323506	AABB	0.290876	AABB	0.321261	AABB	0.288295	AABB	0.277403	ABBB	0.493214	AAAA	0.0809059	AABB
solcap_snp_c1_3992	11	9055733	AABB	0.367582	AABB	0.337473	AAAB	0.561736	AABB	0.336242	AAAB	0.502251	AAAA	0.00985623	ABBB	0.686823	AAAB	0.52458	AABB	0.347119	AAAA	0.00872209	AABB	0.322895	AABB	0.317526	AAAB	0.54663	AABB	0.349434	AABB	0.33721	AAAB	0.528569	AAAB	0.526364	AAAB	0.523355	AABB	0.348834	AABB	0.244195	AABB	0.311064	AAAB	0.499914	AAAA	0.00883523	AAAA
solcap_snp_c1_3996	11	8660284	BBBB	0.972565	BBBB	0.979025	BBBB	0.940266	BBBB	0.950738	BBBB	0.952554	N	0.737921	BBBB	0.979831	ABBB	0.659619	BBBB	0.976302	AAAB	0.796739	ABBB	0.624403	AAAB	0.799472	AAAB	0.834857	BBBB	0.987923	AAAB	0.794905	AAAB	0.813169	AAAB	0.796385	AAAB	0.795073	BBBB	0.95225	AAAB	0.837272	AAAB	0.825557	AAAB	0.804912	AAAB	0.80466	AAAB
solcap_snp_c1_4000	11	8558457	AAAB	0.601161	ABBB	0.415873	AAAA	0.0610017	AABB	0.355383	AAAA	0.028701	AAAB	0.697456	AABB	0.332813	AAAA	0.0387588	AABB	0.362331	N	0.556461	ABBB	0.474039	AABB	0.298049	AABB	0.28611	AABB	0.327195	AAAB	0.651195	AABB	0.284317	AABB	0.287928	AABB	0.291918	ABBB	0.399461	ABBB	0.427821	ABBB	0.435454	ABBB	0.441465	ABBB	0.42625	AAAA
solcap_snp_c1_403	12	13617956	ABBB	0.424074	AAAB	0.59529	BBBB	0.938725	AAAB	0.552164	BBBB	0.950108	AAAB	0.631622	AAAB	0.648091	AAAB	0.602557	ABBB	0.405457	ABBB	0.397224	AAAB	0.608322	AAAB	0.615168	BBBB	0.970807	AAAB	0.602583	BBBB	0.943876	BBBB	0.97166	BBBB	0.950094	BBBB	0.946001	ABBB	0.453803	AAAB	0.604885	AAAB	0.613895	AAAB	0.627001	ABBB	0.458136	AAAB
solcap_snp_c1_4044	7	52793523	BBBB	0.9816	ABBB	0.672144	ABBB	0.640729	ABBB	0.679761	BBBB	0.98329	ABBB	0.671806	N	0.935848	ABBB	0.673879	ABBB	0.648954	ABBB	0.696226	BBBB	0.988559	BBBB	0.986634	BBBB	0.984334	ABBB	0.679021	ABBB	0.659607	BBBB	0.982688	BBBB	0.987269	BBBB	0.984155	ABBB	0.678378	ABBB	0.723174	ABBB	0.684832	ABBB	0.672364	BBBB	0.986804	BBBB
solcap_snp_c1_4076	9	45953920	ABBB	0.434358	AAAA	0.0129132	AAAA	0.0351932	AABB	0.310881	AAAA	0.0386609	AABB	0.298051	AAAA	0.0113129	AAAA	0.0115419	AABB	0.253611	AAAA	0.0373164	AABB	0.29764	AAAA	0.0454769	AAAA	0.0264726	AABB	0.293017	AAAA	0.0445993	AABB	0.276439	AABB	0.309177	AABB	0.313002	AABB	0.263138	AAAA	0.0378349	AAAA	0.0374684	AAAA	0.0287669	AAAA	0.0329333	AAAA
solcap_snp_c1_4077	9	46077355	BBBB	0.992417	BBBB	0.996928	BBBB	0.972797	BBBB	0.965982	BBBB	0.960017	BBBB	0.964034	BBBB	0.965871	AAAB	0.719166	BBBB	0.98888	BBBB	0.967154	BBBB	0.991608	BBBB	0.970986	BBBB	0.991375	BBBB	0.993271	BBBB	0.957432	BBBB	0.990402	BBBB	0.976255	BBBB	0.970386	BBBB	0.966813	BBBB	0.970558	BBBB	0.972744	AAAB	0.743249	BBBB	0.968668	BBBB
solcap_snp_c1_4078	9	46078957	ABBB	0.461486	AABB	0.310614	ABBB	0.477148	AAAB	0.670938	AAAB	0.679542	ABBB	0.453772	AABB	0.356073	N	0.401022	AABB	0.327755	AAAA	0.0449703	AABB	0.277322	AAAB	0.699878	AABB	0.287842	ABBB	0.486945	AAAA	0.0531374	AABB	0.30481	AABB	0.298872	AABB	0.270098	AABB	0.319689	ABBB	0.489471	ABBB	0.48622	AAAB	0.639856	AAAB	0.673712	ABBB
solcap_snp_c1_4082	9	46134840	BBBB	0.982269	BBBB	0.981855	AAAB	0.668656	BBBB	0.948921	BBBB	0.945889	BBBB	0.946134	BBBB	0.941964	ABBB	0.442213	BBBB	0.981515	AAAB	0.645883	BBBB	0.979828	BBBB	0.949535	BBBB	0.978243	AAAB	0.658815	AABB	0.287294	AAAB	0.687853	AAAB	0.693254	AAAB	0.666921	BBBB	0.953252	AAAB	0.671659	AAAB	0.671709	ABBB	0.439502	AAAB	0.619702	BBBB
solcap_snp_c1_4083	9	46134887	AAAA	0.0115337	AAAA	0.00409677	AAAA	0.0456549	AAAA	0.0293593	AAAA	0.028205	AAAA	0.0324411	AAAA	0.0369096	AABB	0.229049	AAAA	0.0191995	AAAA	0.0218778	AAAA	0.0139193	AAAA	0.0289238	AAAA	0.0106029	AAAA	0.018205	AAAA	0.0421123	AAAA	0.0144621	AAAA	0.0348589	AAAA	0.0297695	AAAA	0.0367662	AAAA	0.0213712	AAAA	0.0291646	AABB	0.198876	AAAA	0.0266609	AAAA
solcap_snp_c1_4084	9	46135003	ABBB	0.503009	AAAB	0.667942	AAAB	0.675125	AAAB	0.65246	AAAB	0.665788	ABBB	0.501666	AAAB	0.663599	ABBB	0.511422	ABBB	0.454517	BBBB	0.923481	BBBB	0.968682	AAAB	0.648302	AAAB	0.651575	ABBB	0.448604	BBBB	0.92738	BBBB	0.96654	BBBB	0.939935	BBBB	0.940513	ABBB	0.483566	AAAB	0.656471	AAAB	0.691329	AAAB	0.688656	AAAB	0.638762	ABBB
solcap_snp_c1_4085	9	46135027	ABBB	0.541153	BBBB	0.963102	BBBB	0.937606	BBBB	0.950594	BBBB	0.937886	AAAB	0.625078	BBBB	0.954681	BBBB	0.956982	AAAB	0.638872	BBBB	0.95202	BBBB	0.952748	BBBB	0.950974	BBBB	0.965876	AAAB	0.639867	BBBB	0.944643	BBBB	0.951334	BBBB	0.953172	BBBB	0.949602	AAAB	0.647732	BBBB	0.945677	BBBB	0.954248	BBBB	0.947561	BBBB	0.952313	BBBB
solcap_snp_c1_4086	9	46135330	BBBB	0.983173	BBBB	0.980723	BBBB	0.976312	BBBB	0.980491	BBBB	0.977591	BBBB	0.977058	BBBB	0.931024	AAAB	0.678891	BBBB	0.98304	BBBB	0.975236	BBBB	0.990067	BBBB	0.981406	BBBB	0.987772	BBBB	0.987323	BBBB	0.971131	BBBB	0.986063	BBBB	0.986773	BBBB	0.981874	BBBB	0.981642	BBBB	0.980912	BBBB	0.980044	AAAB	0.645451	BBBB	0.983497	BBBB
solcap_snp_c1_4087	9	46138122	N	0.466133	AABB	0.348654	AABB	0.388982	AABB	0.373931	AAAA	0.171747	AABB	0.380765	AABB	0.389594	AAAA	0.0991622	N	0.455684	AABB	0.347569	AAAA	0.164085	AAAA	0.174192	AABB	0.386388	AABB	0.38045	AAAA	0.159899	AAAA	0.202366	AAAA	0.166819	AAAA	0.153015	N	0.46521	AAAA	0.141852	AAAA	0.134653	AAAA	0.12488	AAAA	0.134127	ABBB
solcap_snp_c1_4088	9	46138203	ABBB	0.504624	BBBB	0.987433	BBBB	0.916444	BBBB	0.917815	BBBB	0.923143	AAAB	0.699988	BBBB	0.992865	BBBB	0.996162	AAAB	0.728937	BBBB	0.91968	BBBB	0.990769	BBBB	0.928176	BBBB	0.979007	AAAB	0.722474	BBBB	0.909427	BBBB	0.986834	BBBB	0.935663	BBBB	0.944302	AAAB	0.694352	BBBB	0.937301	BBBB	0.931852	BBBB	0.937297	BBBB	0.91059	BBBB
solcap_snp_c1_4089	9	46138882	ABBB	0.437126	AAAA	0.0150555	AAAA	0.0073902	AAAA	0	AAAA	0.0095986	AABB	0.262991	AAAA	0.0107455	AAAA	0.0132647	AABB	0.256175	AAAA	0	AAAA	0.0196446	AAAA	0.00628422	AAAA	0.00860176	AABB	0.307785	AAAA	0.00264937	AAAA	0.0159858	AAAA	0.00694274	AAAA	0.00306709	AABB	0.27841	AAAA	0.00239485	AAAA	0.00796892	AAAA	0.00558782	AAAA	0	AAAA
solcap_snp_c1_4090	9	46138944	AAAA	0.0919258	AABB	0.267402	AABB	0.317561	ABBB	0.417326	AABB	0.332947	AABB	0.343547	AABB	0.277043	ABBB	0.475074	AABB	0.28273	AAAA	0.100836	AAAA	0.0894153	AABB	0.322319	AABB	0.32822	AABB	0.339644	AAAA	0.0939787	AAAA	0.0790565	AAAA	0.0995287	AAAA	0.100421	AABB	0.292016	AABB	0.312729	AABB	0.296603	AABB	0.284421	AABB	0.300385	ABBB
solcap_snp_c1_4091	9	46180085	BBBB	0.936514	BBBB	0.953269	ABBB	0.63078	BBBB	0.919349	ABBB	0.603721	ABBB	0.593635	ABBB	0.5858	ABBB	0.624543	BBBB	0.920089	BBBB	0.911079	BBBB	0.915303	ABBB	0.564931	ABBB	0.629658	ABBB	0.579084	BBBB	0.905268	BBBB	0.91321	BBBB	0.903555	BBBB	0.922715	BBBB	0.911893	ABBB	0.636867	ABBB	0.606812	ABBB	0.629945	ABBB	0.602875	ABBB
solcap_snp_c1_4109	4	69830197	ABBB	0.604222	ABBB	0.630101	ABBB	0.642239	BBBB	0.94765	ABBB	0.455319	ABBB	0.468656	ABBB	0.604439	ABBB	0.643075	ABBB	0.46438	ABBB	0.587508	BBBB	0.976345	ABBB	0.355168	ABBB	0.672738	ABBB	0.611054	ABBB	0.593385	BBBB	0.973646	BBBB	0.963964	BBBB	0.956453	ABBB	0.461574	ABBB	0.675175	ABBB	0.651414	ABBB	0.473091	ABBB	0.431679	ABBB
solcap_snp_c1_4140	4	69649074	ABBB	0.438023	ABBB	0.424865	AABB	0.285398	AABB	0.259412	AAAB	0.63417	ABBB	0.458784	AABB	0.266809	ABBB	0.433823	ABBB	0.440677	AAAB	0.616476	ABBB	0.405521	AABB	0.302351	AAAB	0.57489	ABBB	0.49609	ABBB	0.441199	AAAB	0.614437	AAAB	0.603307	AAAB	0.624416	ABBB	0.460752	ABBB	0.423663	ABBB	0.450625	ABBB	0.435664	AAAA	0.0337597	ABBB
solcap_snp_c1_4162	4	69391945	AAAB	0.633042	BBBB	0.978134	BBBB	0.96153	BBBB	0.975649	BBBB	0.967248	BBBB	0.969491	BBBB	0.974487	AAAB	0.649344	BBBB	0.971975	BBBB	0.96478	BBBB	0.974132	BBBB	0.966269	BBBB	0.981222	BBBB	0.977348	BBBB	0.968991	BBBB	0.975769	BBBB	0.971849	BBBB	0.976101	BBBB	0.970972	BBBB	0.971284	BBBB	0.968441	AAAB	0.627196	BBBB	0.963879	BBBB
solcap_snp_c1_4171	4	69336216	AAAB	0.614181	AAAB	0.564681	BBBB	0.963498	ABBB	0.353818	BBBB	0.971206	AAAB	0.646649	BBBB	0.942781	BBBB	0.973393	AAAB	0.609441	ABBB	0.382749	BBBB	0.985408	BBBB	0.974687	BBBB	0.974577	BBBB	0.988852	BBBB	0.962064	BBBB	0.989148	BBBB	0.963938	BBBB	0.976406	AAAB	0.680665	AAAB	0.685948	AAAB	0.650666	BBBB	0.959268	BBBB	0.963766	BBBB
solcap_snp_c1_4180	4	69079236	ABBB	0.511933	AABB	0.319224	AAAA	0.00593798	AAAB	0.721425	AAAB	0.689756	AABB	0.297468	AABB	0.296699	AABB	0.365423	AABB	0.322759	ABBB	0.475878	AAAB	0.717462	AAAA	0.00474488	AAAB	0.715414	AABB	0.317902	AAAA	0.00593705	AABB	0.317116	AABB	0.309518	AABB	0.294291	AABB	0.300728	ABBB	0.519126	ABBB	0.557011	AAAA	0	ABBB	0.541349	ABBB
solcap_snp_c1_4192	2	33204519	AAAB	0.685993	AAAB	0.675608	ABBB	0.547076	BBBB	0.943172	BBBB	0.953328	AABB	0.372711	ABBB	0.484774	ABBB	0.503271	BBBB	0.969046	AAAB	0.681129	ABBB	0.511529	N	0.602699	BBBB	0.973959	BBBB	0.96448	AAAB	0.740312	ABBB	0.492349	ABBB	0.53538	ABBB	0.505013	BBBB	0.950482	AAAB	0.803956	AAAB	0.77145	AAAB	0.680541	BBBB	0.946977	AAAB
solcap_snp_c1_4206	9	7231325	BBBB	0.993233	ABBB	0.58289	BBBB	0.960935	AAAB	0.738344	BBBB	0.95883	BBBB	0.961035	BBBB	0.994815	AAAB	0.761727	AAAB	0.733819	AAAB	0.723038	BBBB	0.989198	BBBB	0.951296	AAAB	0.771431	BBBB	0.988018	BBBB	0.952595	AAAB	0.747657	AAAB	0.773749	AAAB	0.772101	AAAB	0.739653	AAAB	0.773974	AAAB	0.76389	AAAB	0.763857	BBBB	0.955845	BBBB
solcap_snp_c1_4228	9	6985383	AAAB	0.669446	AAAA	0.128431	ABBB	0.549207	AABB	0.31416	N	0.412266	AABB	0.39319	AAAB	0.656149	AABB	0.388988	ABBB	0.506257	AABB	0.286813	AAAA	0.113916	AABB	0.271501	ABBB	0.487011	N	0.589775	AABB	0.366184	AABB	0.308911	AABB	0.272818	AABB	0.313346	ABBB	0.517086	AABB	0.232856	N	0.218644	AAAB	0.695237	ABBB	0.503816	ABBB
solcap_snp_c1_4231	9	6773424	BBBB	0.992534	BBBB	0.987917	AAAB	0.659149	BBBB	0.97068	AAAB	0.710968	AAAB	0.70485	AAAB	0.642068	AAAB	0.694883	BBBB	0.989788	BBBB	0.956876	BBBB	0.986921	BBBB	0.975966	AAAB	0.653931	BBBB	0.991095	BBBB	0.961256	BBBB	0.985563	BBBB	0.975876	BBBB	0.967966	BBBB	0.963368	BBBB	0.969886	BBBB	0.9697	ABBB	0.486415	AAAB	0.678658	BBBB
solcap_snp_c1_4237	9	6755187	ABBB	0.447941	ABBB	0.439848	BBBB	0.933449	ABBB	0.446915	AAAB	0.62708	AAAB	0.597459	N	0.540397	AABB	0.306652	ABBB	0.428196	ABBB	0.404875	AABB	0.317258	AAAB	0.609192	BBBB	0.97851	AABB	0.290304	ABBB	0.442589	AAAA	0.0373787	AAAA	0.0250349	AAAA	0.0286074	ABBB	0.433134	ABBB	0.464919	ABBB	0.422776	AAAB	0.610835	ABBB	0.423758	AABB
solcap_snp_c1_4238	9	6726820	BBBB	0.99108	ABBB	0.477498	BBBB	0.950103	AAAB	0.721631	BBBB	0.943188	BBBB	0.943612	BBBB	0.993043	ABBB	0.520325	AAAB	0.714389	AAAB	0.697203	BBBB	0.990822	BBBB	0.948006	BBBB	0.974986	BBBB	0.990766	BBBB	0.940566	AAAB	0.71493	AAAB	0.712705	AAAB	0.712388	AAAB	0.675597	AAAB	0.711473	AAAB	0.686325	BBBB	0.967054	AAAB	0.786054	BBBB
solcap_snp_c1_4243	9	6676330	AAAB	0.746452	BBBB	0.964793	BBBB	0.920881	BBBB	0.925425	AAAB	0.71826	AAAB	0.728465	BBBB	0.971394	AAAB	0.732618	BBBB	0.971016	BBBB	0.92243	ABBB	0.527898	AAAB	0.698177	BBBB	0.96487	AAAB	0.686923	AAAB	0.706125	AAAB	0.708921	AAAB	0.699379	AAAB	0.724421	BBBB	0.931875	BBBB	0.928967	BBBB	0.936474	BBBB	0.942628	BBBB	0.917227	AAAB
solcap_snp_c1_4248	9	6577412	ABBB	0.603136	AAAA	0.0193515	AABB	0.386783	AABB	0.357049	AABB	0.411737	AABB	0.403116	ABBB	0.611378	AABB	0.399659	AAAA	0.0213065	AABB	0.289916	AAAA	0.0220717	AABB	0.397984	ABBB	0.603174	AABB	0.406404	AABB	0.388875	AAAA	0.0253881	AAAA	0.0388996	AAAA	0.0374265	AAAA	0.0343954	AABB	0.41572	AABB	0.387724	AAAB	0.814088	AABB	0.372123	AABB
solcap_snp_c1_4271	9	6389488	AABB	0.288969	ABBB	0.383011	AABB	0.248869	ABBB	0.373321	AABB	0.25673	ABBB	0.35103	AABB	0.240982	AABB	0.30495	AABB	0.205655	ABBB	0.392018	ABBB	0.423116	AAAA	0.0320065	ABBB	0.39353	AAAA	0.0343327	AABB	0.288364	AAAB	0.552453	AAAB	0.621425	AAAB	0.599459	AABB	0.270813	ABBB	0.439901	ABBB	0.418715	AABB	0.260846	AAAA	0.0456032	AAAA
solcap_snp_c1_4296	11	616220	AAAB	0.747778	AABB	0.312807	AAAB	0.701575	AABB	0.365786	AAAB	0.705816	BBBB	0.95407	AAAB	0.687101	ABBB	0.57327	AABB	0.284721	ABBB	0.481416	ABBB	0.541511	ABBB	0.503961	ABBB	0.565045	AABB	0.343084	ABBB	0.484763	ABBB	0.524875	ABBB	0.507748	ABBB	0.508047	AABB	0.363062	AABB	0.350749	AABB	0.338493	ABBB	0.524806	AABB	0.354121	ABBB
solcap_snp_c1_4319	11	939591	AABB	0.321571	ABBB	0.478301	ABBB	0.522689	AAAB	0.672549	ABBB	0.504201	AAAB	0.689943	AABB	0.345565	AAAB	0.645853	ABBB	0.455559	ABBB	0.483679	AABB	0.310522	AAAB	0.637115	AABB	0.297481	AABB	0.300554	ABBB	0.465808	AAAA	0.0346883	AAAA	0.0504727	AAAA	0.0597265	ABBB	0.490139	ABBB	0.490826	ABBB	0.465326	BBBB	0.960636	AABB	0.394256	AAAA
solcap_snp_c1_432	3	51038140	BBBB	0.987046	AAAB	0.700746	ABBB	0.505162	ABBB	0.490995	ABBB	0.497582	BBBB	0.944597	AAAB	0.661697	BBBB	0.978887	AAAB	0.665943	AAAB	0.699608	AAAB	0.68694	AAAB	0.672261	AAAB	0.715725	AAAB	0.676083	BBBB	0.938006	AAAB	0.668789	AAAB	0.693577	AAAB	0.686684	AAAB	0.696684	AAAB	0.684878	AAAB	0.70331	BBBB	0.959909	AAAB	0.696663	AAAB
solcap_snp_c1_4322	11	939924	ABBB	0.47235	ABBB	0.511347	ABBB	0.487283	AAAB	0.682016	ABBB	0.486245	AAAB	0.680161	AABB	0.405612	AAAB	0.690796	ABBB	0.479167	ABBB	0.526751	AABB	0.348334	AAAB	0.693128	AABB	0.366152	AABB	0.365676	AAAB	0.682787	AAAA	0.0241552	AAAA	0.0683586	AAAA	0.0546758	ABBB	0.530991	ABBB	0.490375	ABBB	0.499973	BBBB	0.963365	AAAB	0.692307	AABB
solcap_snp_c1_4336	11	1042744	ABBB	0.46294	ABBB	0.41096	AABB	0.247768	ABBB	0.398357	AABB	0.25357	AABB	0.285963	N	0.100586	ABBB	0.400364	ABBB	0.368985	ABBB	0.429149	AABB	0.249113	ABBB	0.398688	AABB	0.24262	ABBB	0.419797	ABBB	0.376896	AAAA	0.0358205	AAAA	0.0468083	AAAA	0.0512544	ABBB	0.416673	ABBB	0.406535	ABBB	0.430092	AAAB	0.602243	ABBB	0.4094	AABB
solcap_snp_c1_4347	11	1163793	AABB	0.300274	AAAB	0.641812	ABBB	0.479089	ABBB	0.474645	AAAB	0.678539	BBBB	0.982617	AABB	0.347644	AAAB	0.63059	AAAB	0.659451	BBBB	0.977299	AAAB	0.672182	AABB	0.321208	ABBB	0.524161	ABBB	0.494381	AABB	0.287405	BBBB	0.992303	BBBB	0.985684	BBBB	0.983976	AAAB	0.64818	ABBB	0.461934	ABBB	0.476121	N	0.42268	ABBB	0.465046	AABB
solcap_snp_c1_4359	11	35737669	ABBB	0.428422	ABBB	0.38711	AAAB	0.565828	BBBB	0.931668	ABBB	0.395037	AAAB	0.564343	AAAB	0.513824	ABBB	0.391315	AAAB	0.581525	BBBB	0.936598	AAAB	0.58826	AAAB	0.581558	AABB	0.246464	AAAB	0.578361	ABBB	0.356374	ABBB	0.387792	ABBB	0.387369	ABBB	0.383665	AAAB	0.571654	ABBB	0.416729	ABBB	0.411903	AABB	0.240591	AAAB	0.549239	AAAB
solcap_snp_c1_4371	11	36021604	ABBB	0.483511	AAAA	0.00588271	AAAA	0.0108532	AABB	0.262824	AAAA	0.00548466	AAAA	0.00806449	AAAA	0.00397179	AABB	0.252577	AAAA	0.00731921	AABB	0.260329	AAAA	0.0113587	AABB	0.285407	AAAA	0.00697336	AAAA	0.00718129	AAAA	0.00318039	AAAA	0.0102069	AAAA	0.00382243	AAAA	0.00434004	AAAA	0.00937648	AAAA	0.0105345	AAAA	0.000848605	AAAA	0.00386457	AABB	0.265143	AAAA
solcap_snp_c1_4376	11	36206930	AAAB	0.693146	BBBB	0.980111	BBBB	0.970154	BBBB	0.974973	BBBB	0.979127	BBBB	0.980054	N	0.918245	BBBB	0.977236	BBBB	0.973001	BBBB	0.980779	BBBB	0.978341	BBBB	0.98058	BBBB	0.983798	BBBB	0.978905	BBBB	0.981162	BBBB	0.971965	BBBB	0.980513	BBBB	0.982317	BBBB	0.981336	BBBB	0.991499	BBBB	0.985813	AAAB	0.736086	BBBB	0.981517	BBBB
solcap_snp_c1_4378	11	36244998	ABBB	0.58022	BBBB	0.985865	BBBB	0.964717	AAAB	0.759156	BBBB	0.956541	BBBB	0.958374	BBBB	0.988317	BBBB	0.986511	BBBB	0.987232	AAAB	0.727118	BBBB	0.986331	AAAB	0.666147	BBBB	0.986328	BBBB	0.983319	BBBB	0.947115	BBBB	0.987233	BBBB	0.965051	BBBB	0.964648	BBBB	0.953485	BBBB	0.958791	BBBB	0.96962	BBBB	0.962943	AAAB	0.737868	BBBB
solcap_snp_c1_4415	1	65036884	AAAB	0.619865	AABB	0.264636	AAAA	0.0333545	BBBB	0.960318	AABB	0.314405	AAAA	0.0298655	AABB	0.33083	AAAB	0.598845	AAAB	0.614124	BBBB	0.952316	AAAB	0.628983	AABB	0.311122	ABBB	0.468604	AABB	0.324565	AABB	0.302574	AAAB	0.642065	AAAB	0.631476	AAAB	0.669555	AAAB	0.628789	AAAB	0.637079	AAAB	0.661897	ABBB	0.464832	N	0.538097	AABB
solcap_snp_c1_4454	5	32680860	AAAA	0.105364	ABBB	0.532095	AABB	0.352353	AAAA	0.0652983	AABB	0.346748	AAAA	0.0856459	AABB	0.386352	ABBB	0.552506	ABBB	0.532975	AABB	0.338588	ABBB	0.571429	ABBB	0.575538	ABBB	0.588322	AABB	0.354374	ABBB	0.497852	ABBB	0.518048	ABBB	0.559702	ABBB	0.539544	ABBB	0.560557	AABB	0.349076	AABB	0.363424	AABB	0.327196	ABBB	0.546024	AAAA
solcap_snp_c1_4464	5	32104744	ABBB	0.627488	BBBB	0.980063	AABB	0.395359	AAAB	0.788873	AAAB	0.807282	ABBB	0.585875	ABBB	0.619858	AAAB	0.722674	BBBB	0.975565	AAAB	0.740892	AAAB	0.786843	AAAB	0.790853	BBBB	0.979666	AABB	0.379583	AAAB	0.792928	AAAB	0.797485	AAAB	0.81194	AAAB	0.816862	BBBB	0.980266	ABBB	0.656051	ABBB	0.580854	AAAB	0.82434	AAAB	0.737618	AABB
solcap_snp_c1_4486	*	*	ABBB	0.416716	AAAB	0.614741	BBBB	0.960771	ABBB	0.398654	BBBB	0.963147	BBBB	0.962036	AAAB	0.589887	AAAB	0.605429	ABBB	0.394509	ABBB	0.409986	AAAB	0.560234	AAAB	0.609062	BBBB	0.987447	AAAB	0.595833	BBBB	0.958099	ABBB	0.420376	ABBB	0.440919	ABBB	0.406257	ABBB	0.406133	AAAB	0.581914	AAAB	0.591643	AAAB	0.531944	ABBB	0.459081	AAAB
solcap_snp_c1_449	9	18826247	ABBB	0.544552	AAAB	0.668176	AAAB	0.687369	BBBB	0.903228	ABBB	0.524076	AABB	0.313062	ABBB	0.526506	BBBB	0.901683	BBBB	0.887641	BBBB	0.913099	ABBB	0.470926	AAAB	0.683744	ABBB	0.510209	AAAB	0.691526	AAAB	0.66587	AAAB	0.679485	AAAB	0.690994	AAAB	0.688535	BBBB	0.904656	AAAB	0.652394	AAAB	0.688971	AAAB	0.700112	AAAB	0.641844	AAAB
solcap_snp_c1_450	3	21336716	AABB	0.308102	AAAB	0.678713	AAAB	0.675429	ABBB	0.547823	N	0.903249	ABBB	0.578259	N	0.852121	AAAB	0.721551	ABBB	0.528948	AAAB	0.719656	ABBB	0.432284	AAAB	0.692306	N	0.919707	ABBB	0.500047	AAAB	0.687654	ABBB	0.503481	ABBB	0.483668	ABBB	0.501608	ABBB	0.544227	BBBB	0.954814	BBBB	0.963592	BBBB	0.984305	AAAA	0.0364151	ABBB
solcap_snp_c1_4502	12	43554547	AAAA	0.0174398	AAAA	0.0185299	AAAA	0.0314453	AAAA	0.0307462	AABB	0.321955	AAAA	0.0357876	ABBB	0.522169	AAAA	0.0516276	AAAA	0.024124	AABB	0.288287	AABB	0.325188	AAAA	0.0286394	AABB	0.335318	AAAA	0.0197533	AABB	0.344825	AABB	0.335624	AABB	0.316812	AABB	0.262293	AAAA	0.0303944	AABB	0.334179	AABB	0.340983	AABB	0.328129	AAAA	0.0267333	AAAA
solcap_snp_c1_4504	3	52406152	ABBB	0.598939	BBBB	0.916156	BBBB	0.909433	BBBB	0.945796	BBBB	0.937921	BBBB	0.979757	BBBB	0.93505	ABBB	0.335529	BBBB	0.909149	ABBB	0.628869	BBBB	0.903864	BBBB	0.945739	BBBB	0.976849	BBBB	0.914534	BBBB	0.985429	BBBB	0.929511	BBBB	0.943058	BBBB	0.946823	BBBB	0.9344	BBBB	0.956659	BBBB	0.944346	ABBB	0.44785	BBBB	0.935072	BBBB
solcap_snp_c1_4509	3	52406533	BBBB	0.967349	AABB	0.23642	BBBB	0.954214	AAAB	0.667646	AAAB	0.676682	AAAB	0.694833	AAAB	0.677698	BBBB	0.965482	ABBB	0.361147	ABBB	0.394477	AAAB	0.647763	AAAB	0.652854	ABBB	0.511159	AAAB	0.653896	ABBB	0.463717	AAAB	0.652256	AAAB	0.678866	AAAB	0.674718	ABBB	0.42393	ABBB	0.45333	ABBB	0.457795	AAAB	0.703346	AAAB	0.635703	AAAB
solcap_snp_c1_4519	3	52486441	BBBB	0.913435	AAAA	0.122962	N	0.837048	ABBB	0.531938	ABBB	0.540729	N	0.268092	AAAA	0.232503	N	0.699021	AAAA	0.184865	ABBB	0.403382	ABBB	0.492356	ABBB	0.57793	AAAA	0.153798	AAAA	0.248993	AAAA	0.137485	ABBB	0.504573	ABBB	0.508273	ABBB	0.538621	AAAA	0.130261	AAAA	0.153387	AAAA	0.150954	AAAA	0.203152	ABBB	0.522263	AAAA
solcap_snp_c1_4542	3	52584809	AAAA	0.00877392	AAAB	0.652687	AAAA	0.0152623	AABB	0.310464	AABB	0.311593	AAAA	0.0228642	AAAA	0.00693475	AAAA	0.0113122	ABBB	0.46901	ABBB	0.549007	AABB	0.271607	ABBB	0.518678	AABB	0.3611	AABB	0.336419	AABB	0.314514	AAAA	0.015072	AAAA	0.00298953	AAAA	0.00981158	ABBB	0.519764	AABB	0.311046	AABB	0.293255	AABB	0.324863	AAAA	0.00258384	AAAA
solcap_snp_c1_4576	3	53162415	AAAA	0	AAAB	0.673038	ABBB	0.486432	AAAB	0.65669	AABB	0.322124	ABBB	0.503564	AABB	0.314458	ABBB	0.481156	AAAB	0.638785	AAAB	0.652715	AAAB	0.641714	ABBB	0.46596	AAAA	0.000280571	ABBB	0.461528	AAAB	0.678716	ABBB	0.478483	ABBB	0.479651	ABBB	0.472262	AAAB	0.639386	ABBB	0.498571	ABBB	0.503494	ABBB	0.525652	AAAA	0.013171	AABB
solcap_snp_c1_4577	3	53162686	BBBB	0.996833	AAAB	0.689713	BBBB	0.981177	BBBB	0.987471	BBBB	0.987779	BBBB	0.983141	N	0.931746	BBBB	0.998673	BBBB	0.996086	AAAB	0.666573	AAAB	0.700408	BBBB	0.989556	BBBB	0.995314	AAAB	0.719795	BBBB	0.985854	AAAB	0.681041	AAAB	0.722483	AAAB	0.69802	BBBB	0.980607	BBBB	0.988054	BBBB	0.989125	BBBB	0.98797	BBBB	0.988764	AAAB
solcap_snp_c1_4579	3	53190737	AAAB	0.654164	BBBB	0.897182	BBBB	0.914824	BBBB	0.886726	BBBB	0.91574	BBBB	0.913407	BBBB	0.920405	BBBB	0.888497	BBBB	0.882937	BBBB	0.863307	BBBB	0.897776	BBBB	0.917084	BBBB	0.94595	BBBB	0.920654	BBBB	0.917172	BBBB	0.882227	BBBB	0.899868	BBBB	0.901361	BBBB	0.893831	BBBB	0.886357	BBBB	0.894653	BBBB	0.898934	BBBB	0.906995	BBBB
solcap_snp_c1_4604	1	74257861	AABB	0.27749	AABB	0.293972	ABBB	0.456171	ABBB	0.426975	ABBB	0.49449	AABB	0.3113	ABBB	0.493075	AAAA	0.100025	AABB	0.279512	AABB	0.310591	ABBB	0.421501	AAAB	0.62212	ABBB	0.443639	AABB	0.29331	ABBB	0.413467	AAAB	0.639489	AAAB	0.653232	AAAB	0.641913	AABB	0.339724	AABB	0.289673	AABB	0.315437	AABB	0.289028	BBBB	0.956683	AAAB
solcap_snp_c1_4615	1	74352528	AABB	0.284463	AAAA	0.00176351	ABBB	0.444379	AAAA	0	ABBB	0.455856	ABBB	0.487573	AABB	0.262173	AAAA	0.0217837	AAAA	0.00350446	AAAA	0	ABBB	0.476284	AAAB	0.662376	ABBB	0.475473	AAAA	0.0122612	ABBB	0.439986	ABBB	0.471499	ABBB	0.433893	ABBB	0.467793	AAAA	0	AAAA	0	AAAA	0	AAAA	0	ABBB	0.405404	ABBB
solcap_snp_c1_4617	1	74355334	AAAB	0.617265	AAAB	0.618331	AAAA	0.0406806	AAAB	0.625953	AABB	0.268837	ABBB	0.404674	ABBB	0.402758	ABBB	0.43388	AAAB	0.602307	ABBB	0.460714	ABBB	0.427856	AABB	0.273296	ABBB	0.406513	AAAB	0.577304	ABBB	0.405072	AABB	0.28535	AABB	0.281106	AABB	0.286647	AAAB	0.61979	AAAB	0.640177	AAAB	0.610536	AAAB	0.651981	AAAA	0.0340049	AABB
solcap_snp_c1_4622	1	74360132	AAAB	0.717525	BBBB	0.981913	ABBB	0.422923	AAAB	0.684566	ABBB	0.480824	ABBB	0.533693	ABBB	0.449188	BBBB	0.971223	BBBB	0.98171	BBBB	0.984408	ABBB	0.519853	AABB	0.363629	AABB	0.369183	BBBB	0.983942	ABBB	0.534874	ABBB	0.475696	ABBB	0.493354	ABBB	0.512455	BBBB	0.981024	BBBB	0.990996	BBBB	0.98552	BBBB	0.987411	N	0.408378	ABBB
solcap_snp_c1_4666	1	74741574	AAAB	0.615063	BBBB	0.990545	BBBB	0.965125	BBBB	0.956004	BBBB	0.962897	BBBB	0.966775	BBBB	0.992957	BBBB	0.99063	BBBB	0.988264	BBBB	0.955362	BBBB	0.988877	BBBB	0.961641	BBBB	0.98532	BBBB	0.992031	BBBB	0.956228	BBBB	0.987839	BBBB	0.968034	BBBB	0.968047	BBBB	0.958687	BBBB	0.963412	BBBB	0.971398	AAAB	0.656569	BBBB	0.967521	BBBB
solcap_snp_c1_4688	3	25739578	AAAA	0.00598173	ABBB	0.347868	ABBB	0.385905	AAAA	0.0378374	AAAA	0.0268406	AAAA	0.0375213	N	0.135618	AAAA	0.00312181	AAAA	0.00144085	AAAA	0.0458326	ABBB	0.384416	ABBB	0.44189	AAAA	0.0019579	ABBB	0.373633	ABBB	0.392902	AAAA	0.00537852	AAAA	0.0302046	AAAA	0.0328217	AAAA	0.0393081	AAAA	0.032499	AAAA	0.0304934	AAAA	0.0188986	N	0.857004	ABBB
solcap_snp_c1_4695	1	65696624	ABBB	0.207674	AAAA	0.083783	AAAA	0.116038	ABBB	0.206255	AAAA	0.106282	ABBB	0.194281	ABBB	0.207874	ABBB	0.223103	N	0.166044	N	0.171615	ABBB	0.197947	ABBB	0.206713	AAAA	0.0916206	ABBB	0.21946	AAAA	0.0715527	ABBB	0.263396	ABBB	0.267676	ABBB	0.269081	ABBB	0.183637	AAAA	0.081782	AAAA	0.076353	ABBB	0.267892	AAAA	0.0841604	ABBB
solcap_snp_c1_4706	1	65779952	AAAB	0.699259	BBBB	0.993793	AABB	0.328209	ABBB	0.495724	AAAB	0.716711	AAAB	0.754962	AAAB	0.650803	ABBB	0.513233	ABBB	0.506996	ABBB	0.486304	AAAB	0.719467	AAAB	0.730402	AAAB	0.726012	AAAB	0.738769	ABBB	0.514807	AAAB	0.714086	AAAB	0.709032	AAAB	0.730746	ABBB	0.512201	AABB	0.324361	AABB	0.332384	AAAB	0.742508	BBBB	0.997402	AAAB
solcap_snp_c1_4744	1	65472778	ABBB	0.477153	BBBB	0.999415	AAAB	0.694101	AAAB	0.70727	AAAB	0.69552	AAAB	0.718404	AAAB	0.718501	ABBB	0.516415	N	0.636681	BBBB	0.977709	AAAB	0.692705	AAAB	0.718908	AAAB	0.721973	AAAB	0.681702	AAAB	0.715179	ABBB	0.506974	ABBB	0.50517	ABBB	0.490098	AAAB	0.692871	ABBB	0.503668	ABBB	0.529131	ABBB	0.533649	AAAB	0.663132	AAAB
solcap_snp_c1_4745	1	66093982	AABB	0.318528	AABB	0.358359	AAAA	0.0173959	AABB	0.316517	AAAA	0.0188238	AAAA	0.0159268	AAAA	0.0103405	AABB	0.390211	AAAA	0.0136126	AAAA	0.0185541	AAAA	0.0165558	AABB	0.287744	AAAA	0.00861004	AABB	0.333369	AAAA	0.0155966	AAAA	0.0144861	AAAA	0.0197042	AAAA	0.0129423	AAAA	0.0117571	AABB	0.267418	AABB	0.300148	AABB	0.282244	AABB	0.351935	AABB
solcap_snp_c1_4748	1	66259225	AAAB	0.737816	BBBB	0.993795	AAAB	0.752591	BBBB	0.976123	ABBB	0.523003	ABBB	0.599675	AAAB	0.667972	AAAB	0.739727	AAAB	0.738918	BBBB	0.970849	ABBB	0.505797	AAAB	0.767517	AAAB	0.714893	BBBB	0.993531	ABBB	0.583829	ABBB	0.491113	ABBB	0.5232	ABBB	0.519042	AAAB	0.75411	AAAB	0.762448	AAAB	0.761474	ABBB	0.508513	BBBB	0.972211	AAAB
solcap_snp_c1_4752	1	66336497	ABBB	0.565074	BBBB	0.986591	AAAB	0.728192	BBBB	0.941973	ABBB	0.537763	AAAB	0.718866	AAAB	0.715766	AAAB	0.75084	AAAB	0.743084	AAAB	0.706518	AAAA	0.0192238	ABBB	0.525244	AAAB	0.682811	AAAB	0.667979	AAAB	0.726985	AAAA	0.0246747	AAAA	0.0500565	AAAA	0.0564173	AAAB	0.718328	ABBB	0.543499	ABBB	0.531434	AABB	0.368273	AAAB	0.731992	AAAB
solcap_snp_c1_4757	1	66354337	AAAB	0.646142	BBBB	0.936883	AAAB	0.631404	BBBB	0.926216	ABBB	0.469923	AAAB	0.642413	N	0.573902	AAAB	0.623624	BBBB	0.922414	BBBB	0.905951	AAAB	0.638226	AAAB	0.631589	BBBB	0.922973	BBBB	0.917598	BBBB	0.921505	AAAB	0.620808	AAAB	0.642152	AAAB	0.629415	BBBB	0.91183	BBBB	0.908923	BBBB	0.92457	BBBB	0.920609	BBBB	0.904056	BBBB
solcap_snp_c1_4763	1	66376215	AABB	0.333591	AAAB	0.686353	ABBB	0.48311	AAAB	0.698309	AABB	0.324892	AABB	0.318992	AABB	0.344776	ABBB	0.48524	ABBB	0.470446	AAAB	0.671789	AAAA	0.033115	AABB	0.306677	AABB	0.319587	ABBB	0.538344	ABBB	0.496383	AAAA	0.0360566	AAAA	0.0111171	AAAA	0.00952775	ABBB	0.485267	AABB	0.2997	AABB	0.291048	AAAA	0.0126036	AABB	0.351735	ABBB
solcap_snp_c1_4775	3	31056417	BBBB	0.897894	BBBB	0.915538	BBBB	0.887777	BBBB	0.902702	BBBB	0.895338	BBBB	0.900817	BBBB	0.895658	BBBB	0.915393	BBBB	0.906223	BBBB	0.89663	AAAB	0.641588	BBBB	0.900985	BBBB	0.923037	BBBB	0.881711	BBBB	0.891364	AAAB	0.633049	AAAB	0.643207	AAAB	0.617567	BBBB	0.893327	BBBB	0.910127	BBBB	0.901113	BBBB	0.910075	BBBB	0.890884	BBBB
solcap_snp_c1_4783	12	21096261	AABB	0.365409	AABB	0.32254	AABB	0.322063	ABBB	0.599834	AAAA	0	ABBB	0.560433	N	0.061677	AABB	0.341418	ABBB	0.55905	AABB	0.389993	ABBB	0.551157	AAAA	0.00115861	AAAA	0	ABBB	0.537568	AABB	0.299226	ABBB	0.51089	ABBB	0.565617	ABBB	0.567572	ABBB	0.60587	AAAA	0	AAAA	0	AAAA	0	BBBB	0.979488	ABBB
solcap_snp_c1_4789	2	9329409	ABBB	0.490809	AAAB	0.67264	ABBB	0.541523	AAAB	0.666897	AAAB	0.716691	BBBB	0.953844	AAAB	0.696214	ABBB	0.508773	BBBB	0.993269	BBBB	0.931291	BBBB	0.945995	BBBB	0.899328	AAAB	0.747803	BBBB	0.903062	AAAB	0.693652	BBBB	0.997504	BBBB	0.9665	BBBB	0.965669	BBBB	0.962611	BBBB	0.933639	BBBB	0.938586	ABBB	0.52613	AAAB	0.692218	AAAB
solcap_snp_c1_4792	2	8802885	AAAB	0.605046	AAAB	0.607324	AAAB	0.643705	BBBB	0.967143	AAAB	0.609246	BBBB	0.968898	AAAB	0.61074	BBBB	0.970911	BBBB	0.984286	BBBB	0.961348	BBBB	0.983936	BBBB	0.972279	AAAB	0.616911	BBBB	0.987897	BBBB	0.96714	BBBB	0.987015	BBBB	0.976992	BBBB	0.973654	BBBB	0.964017	BBBB	0.970231	BBBB	0.977186	BBBB	0.979733	BBBB	0.971252	BBBB
solcap_snp_c1_4796	1	86387941	AABB	0.353678	AABB	0.383781	ABBB	0.572536	AAAA	0.0519684	ABBB	0.598518	AABB	0.296292	AABB	0.364783	ABBB	0.514872	AABB	0.332026	AAAA	0.0469781	AAAA	0.047446	AABB	0.351074	AAAB	0.804035	AAAB	0.736048	AABB	0.367251	AAAA	0.0629732	AAAA	0.0606763	AAAA	0.0526789	AABB	0.327699	AABB	0.338307	AABB	0.323156	ABBB	0.452262	AAAA	0.0400491	AABB
solcap_snp_c1_4799	1	86663670	ABBB	0.473832	AAAB	0.647144	AAAB	0.626555	AABB	0.277917	BBBB	0.952884	AABB	0.289433	AAAB	0.569011	AAAA	0.106706	AABB	0.301656	ABBB	0.465988	AABB	0.251927	ABBB	0.409606	ABBB	0.347946	AABB	0.298256	AABB	0.246821	AAAA	0.0555352	AAAA	0.0598203	AAAA	0.0613949	AABB	0.307642	AABB	0.281493	AABB	0.271009	AAAA	0.0666503	AABB	0.21587	ABBB
solcap_snp_c1_4800	1	86251604	AABB	0.398545	AAAA	0.0478703	AAAB	0.706641	AAAA	0.126382	AAAA	0.127856	AABB	0.351509	AAAA	0.0304784	BBBB	0.932717	AAAA	0.030062	AAAA	0.069329	AAAA	0.0592597	AAAA	0.111777	AABB	0.404798	AAAA	0.0221796	AAAA	0.0875119	AAAA	0.0380792	AAAA	0.0741953	AAAA	0.0717982	AAAA	0.102941	AAAA	0.0988231	AAAA	0.0717874	AABB	0.330919	AAAA	0.106321	AAAA
solcap_snp_c1_4803	1	86942383	ABBB	0.502596	ABBB	0.505219	ABBB	0.503066	ABBB	0.454572	AABB	0.310158	AAAB	0.758248	AAAB	0.667722	AAAB	0.7261	AAAB	0.766921	AABB	0.329146	AABB	0.366426	AAAB	0.741991	ABBB	0.475453	AAAB	0.742582	AAAB	0.732617	ABBB	0.557189	ABBB	0.550133	ABBB	0.547926	AAAB	0.752957	AAAB	0.736605	AAAB	0.730309	AAAB	0.739182	AAAA	0.016644	AAAB
solcap_snp_c1_4814	3	36840643	BBBB	0.994555	BBBB	0.99496	AAAB	0.727724	BBBB	0.931934	BBBB	0.939797	BBBB	0.936061	BBBB	0.997524	BBBB	0.992672	BBBB	0.99415	AAAB	0.761181	BBBB	0.993416	BBBB	0.939392	BBBB	0.984486	AAAB	0.723827	BBBB	0.915296	BBBB	0.991881	BBBB	0.950762	BBBB	0.943657	BBBB	0.929007	BBBB	0.948512	BBBB	0.954682	ABBB	0.566	BBBB	0.900864	AAAB
solcap_snp_c1_482	7	36903616	AAAA	0	AABB	0.23956	AAAA	0	AAAA	0.00104534	AAAA	0	AAAA	0	AAAA	0.0122577	AAAA	0	AAAA	0.00238957	AABB	0.275812	AAAA	0.0200274	AAAA	0	AAAA	0.00144843	AAAA	0.00217149	AAAA	0.000885722	AAAA	0.00107973	AAAA	0	AAAA	0.00218646	AAAA	0.000531195	AAAA	0.00945611	AAAA	0.00136831	AAAA	0	AAAA	0.00209969	AAAA
solcap_snp_c1_4822	11	38231783	AAAB	0.674927	AABB	0.360275	BBBB	0.87804	AABB	0.380318	ABBB	0.554585	BBBB	0.874534	AAAB	0.695978	BBBB	0.86137	ABBB	0.525147	AAAB	0.677695	AAAB	0.654526	ABBB	0.516207	ABBB	0.540158	AAAB	0.697637	ABBB	0.523559	AAAB	0.662843	AAAB	0.671969	AAAB	0.71027	ABBB	0.557148	ABBB	0.524516	ABBB	0.531071	AAAB	0.681131	AAAB	0.677765	BBBB
solcap_snp_c1_4824	11	38167649	AAAB	0.744697	BBBB	0.986425	AAAB	0.754488	AAAB	0.72085	BBBB	0.972934	BBBB	0.966082	BBBB	0.98412	BBBB	0.979602	BBBB	0.981561	AAAB	0.690277	BBBB	0.97863	BBBB	0.974686	BBBB	0.98176	AAAB	0.701274	BBBB	0.968528	BBBB	0.973952	BBBB	0.972642	BBBB	0.974535	BBBB	0.963133	BBBB	0.976703	BBBB	0.976887	BBBB	0.979277	BBBB	0.972144	ABBB
solcap_snp_c1_483	7	36903617	BBBB	1	AAAB	0.724264	BBBB	0.969017	BBBB	0.96568	BBBB	0.979955	BBBB	0.979788	BBBB	1	BBBB	1	BBBB	0.999335	AAAB	0.719179	BBBB	1	BBBB	0.972996	BBBB	0.995236	BBBB	1	BBBB	0.970894	BBBB	1	BBBB	0.980331	BBBB	0.976025	BBBB	0.960958	BBBB	0.975407	BBBB	0.973865	BBBB	0.982006	BBBB	0.968858	BBBB
solcap_snp_c1_4847	2	45616777	BBBB	0.941333	AABB	0.296904	AAAB	0.707428	BBBB	0.97145	AAAB	0.660185	ABBB	0.477141	N	0.389616	AABB	0.328214	ABBB	0.520092	AABB	0.318469	AAAB	0.686939	AAAB	0.730659	AAAB	0.722174	ABBB	0.51193	ABBB	0.537511	BBBB	0.987861	BBBB	0.975974	BBBB	0.975679	ABBB	0.547773	AABB	0.239021	AABB	0.270269	ABBB	0.479195	ABBB	0.521348	AAAB
solcap_snp_c1_4849	2	45619058	N	0.259321	AAAB	0.481369	ABBB	0.38479	AABB	0.228824	AABB	0.229871	ABBB	0.32696	ABBB	0.401101	AAAB	0.550147	ABBB	0.310937	ABBB	0.281669	ABBB	0.345732	ABBB	0.334379	AABB	0.202298	AABB	0.212536	ABBB	0.292644	AAAA	0	AAAA	0.00979131	AAAA	0.00888808	ABBB	0.311242	AAAB	0.496327	AAAB	0.478229	AABB	0.19281	ABBB	0.363749	AAAA
solcap_snp_c1_4850	2	45619076	BBBB	0.967422	BBBB	0.964456	BBBB	0.967553	BBBB	0.969436	BBBB	0.969228	BBBB	0.965588	BBBB	0.964694	BBBB	0.96835	BBBB	0.962401	AAAB	0.583256	BBBB	0.965899	BBBB	0.96757	BBBB	0.968342	BBBB	0.968727	BBBB	0.975831	BBBB	0.961251	BBBB	0.969941	BBBB	0.966659	BBBB	0.965278	BBBB	0.9699	BBBB	0.966017	AAAB	0.640095	BBBB	0.968088	BBBB
solcap_snp_c1_4860	2	45695531	ABBB	0.447381	BBBB	0.985319	BBBB	0.977659	AAAB	0.663117	BBBB	0.976746	BBBB	0.984018	N	0.903923	BBBB	0.986379	BBBB	0.984022	AAAB	0.610627	BBBB	0.987658	BBBB	0.979317	BBBB	0.983765	BBBB	0.985231	AAAB	0.644837	BBBB	0.984623	BBBB	0.984812	BBBB	0.985082	BBBB	0.978761	BBBB	0.985262	BBBB	0.986621	BBBB	0.985842	BBBB	0.980954	BBBB
solcap_snp_c1_4873	2	45744472	AAAB	0.626973	BBBB	0.989573	BBBB	0.972817	BBBB	0.97877	BBBB	0.979815	BBBB	0.97948	AAAB	0.64031	BBBB	0.978737	BBBB	0.987136	AAAB	0.62089	BBBB	0.989232	BBBB	0.980259	BBBB	0.9927	AAAB	0.608117	BBBB	0.979498	BBBB	0.986235	BBBB	0.982509	BBBB	0.984892	BBBB	0.977578	BBBB	0.982406	BBBB	0.983685	AAAB	0.647583	AAAB	0.67035	AAAB
solcap_snp_c1_4881	2	45756358	BBBB	0.982834	AAAB	0.607958	ABBB	0.447111	BBBB	0.955102	AAAB	0.659048	AAAB	0.604487	AAAB	0.588351	BBBB	0.973932	BBBB	0.976025	AAAB	0.651525	BBBB	0.978562	ABBB	0.438025	AAAB	0.691795	BBBB	0.977078	BBBB	0.946964	AAAB	0.622549	AAAB	0.635775	AAAB	0.625859	BBBB	0.956782	AAAB	0.663539	AAAB	0.643447	AAAB	0.654923	BBBB	0.957506	ABBB
solcap_snp_c1_4925	11	41603306	AABB	0.449491	AAAA	0.104872	AABB	0.409817	AAAA	0.0905983	AABB	0.368202	AAAA	0.123815	AABB	0.370563	AABB	0.440989	AABB	0.377423	AABB	0.375099	AAAB	0.721039	AAAA	0.132437	AAAA	0.0993253	AABB	0.371155	ABBB	0.523414	ABBB	0.51079	ABBB	0.531837	ABBB	0.549383	AABB	0.390371	ABBB	0.582185	ABBB	0.56848	AAAA	0.0847777	AABB	0.383302	AABB
solcap_snp_c1_4942	11	41449440	AAAB	0.708526	BBBB	0.983297	BBBB	0.924567	ABBB	0.459641	BBBB	0.932144	BBBB	0.936532	BBBB	0.985102	ABBB	0.534487	BBBB	0.983371	BBBB	0.928468	BBBB	0.984772	ABBB	0.481578	BBBB	0.9775	BBBB	0.986552	AAAB	0.693467	BBBB	0.983825	BBBB	0.947503	BBBB	0.947455	BBBB	0.935312	AAAB	0.683306	AAAB	0.676626	AABB	0.308723	AABB	0.361986	BBBB
solcap_snp_c1_4947	11	41448860	ABBB	0.477797	ABBB	0.468142	AAAB	0.631897	AAAA	0.000172026	ABBB	0.480471	ABBB	0.432082	AABB	0.324373	AABB	0.348489	AAAA	0.0111856	AABB	0.286156	AABB	0.311174	ABBB	0.504042	AAAB	0.654431	ABBB	0.451477	AAAA	0.0181743	AABB	0.316942	AABB	0.354265	AABB	0.345956	AAAA	0.012965	AABB	0.328	AABB	0.336803	AABB	0.307729	ABBB	0.452852	AABB
solcap_snp_c1_4949	11	41448481	AAAB	0.615561	BBBB	0.988538	BBBB	0.986247	ABBB	0.467625	BBBB	0.985563	BBBB	0.984238	ABBB	0.440208	ABBB	0.466673	AABB	0.287197	ABBB	0.446724	AAAB	0.568953	AAAB	0.684719	AAAB	0.602172	AAAB	0.599377	ABBB	0.426813	ABBB	0.420301	ABBB	0.398543	ABBB	0.42237	AABB	0.285901	ABBB	0.415783	ABBB	0.441169	ABBB	0.470787	N	0.36564	ABBB
solcap_snp_c1_4951	11	41448369	AAAB	0.606224	BBBB	0.967801	BBBB	0.952865	ABBB	0.471772	BBBB	0.965971	BBBB	0.955907	ABBB	0.45163	ABBB	0.512055	AABB	0.326554	ABBB	0.444939	AAAB	0.593688	AAAB	0.67457	AAAB	0.583935	AAAB	0.617145	ABBB	0.48908	ABBB	0.449199	ABBB	0.460606	ABBB	0.446567	AABB	0.312483	ABBB	0.535524	ABBB	0.470824	ABBB	0.524697	AAAA	0.0357276	ABBB
solcap_snp_c1_4989	10	55066144	ABBB	0.514956	BBBB	0.978382	BBBB	0.950662	BBBB	0.958709	BBBB	0.961275	BBBB	0.965606	BBBB	0.939806	AAAB	0.691457	BBBB	0.969892	BBBB	0.951063	BBBB	0.974674	BBBB	0.959267	BBBB	0.971905	BBBB	0.977262	BBBB	0.965024	BBBB	0.980962	BBBB	0.976133	BBBB	0.969225	BBBB	0.956773	BBBB	0.961421	BBBB	0.969441	AAAB	0.768243	BBBB	0.958686	BBBB
solcap_snp_c1_4990	10	55066508	AABB	0.289297	ABBB	0.610678	BBBB	0.968476	ABBB	0.588807	BBBB	0.970855	BBBB	0.966825	ABBB	0.513413	AABB	0.389322	ABBB	0.528588	BBBB	0.972874	ABBB	0.624115	BBBB	0.968598	BBBB	0.97432	ABBB	0.587669	BBBB	0.97601	BBBB	0.957835	BBBB	0.973275	BBBB	0.975736	ABBB	0.585297	BBBB	0.974847	BBBB	0.97398	ABBB	0.582312	ABBB	0.585549	ABBB
solcap_snp_c1_500	7	37223877	AAAA	0.0144774	AAAA	0.0124227	AAAA	0.0610914	AAAA	0.0587839	AAAA	0.0578301	AAAA	0.0688118	AAAA	0.0209169	AABB	0.314488	AAAA	0.0178271	AAAA	0.0734089	AAAA	0.0192174	AAAA	0.055262	AAAA	0.0202026	AAAA	0.0122725	AAAA	0.0768734	AAAA	0.0143971	AAAA	0.0629026	AAAA	0.0544123	AAAA	0.0634902	AAAA	0.0519719	AAAA	0.0581667	AABB	0.294394	AAAA	0.074475	AAAA
solcap_snp_c1_5010	10	55210592	ABBB	0.313953	AAAB	0.599283	BBBB	0.912606	AAAB	0.682793	BBBB	0.907119	BBBB	0.911528	AAAB	0.602007	ABBB	0.461908	AAAB	0.604508	BBBB	0.900203	AAAB	0.590609	BBBB	0.906804	BBBB	0.915531	BBBB	0.879476	BBBB	0.877821	BBBB	0.857335	BBBB	0.92505	BBBB	0.925875	AAAB	0.712459	BBBB	0.916453	BBBB	0.930821	AAAB	0.705421	AAAB	0.667574	AAAB
solcap_snp_c1_5029	10	55432134	AAAB	0.721768	BBBB	0.997035	BBBB	0.993506	BBBB	0.989806	BBBB	0.992099	BBBB	0.99027	N	0.960723	AAAB	0.705755	BBBB	0.992335	BBBB	0.993055	BBBB	0.992563	BBBB	0.993471	BBBB	0.996056	BBBB	0.999488	BBBB	0.989883	BBBB	0.994124	BBBB	0.990942	BBBB	0.994188	BBBB	0.988597	BBBB	0.992754	BBBB	0.993871	AAAB	0.741899	BBBB	0.987209	BBBB
solcap_snp_c1_5047	10	55613000	ABBB	0.554202	BBBB	0.954784	BBBB	0.927658	BBBB	0.925621	BBBB	0.935914	BBBB	0.937543	BBBB	0.899573	ABBB	0.584168	BBBB	0.953359	BBBB	0.901626	BBBB	0.947181	BBBB	0.907408	BBBB	0.957809	BBBB	0.952964	BBBB	0.915211	BBBB	0.947557	BBBB	0.927056	BBBB	0.930092	BBBB	0.913518	BBBB	0.927394	BBBB	0.927478	ABBB	0.545804	BBBB	0.928716	BBBB
solcap_snp_c1_5058	5	18632465	ABBB	0.472944	ABBB	0.445881	ABBB	0.461626	AABB	0.317714	AABB	0.307801	ABBB	0.466885	AABB	0.329839	AABB	0.309538	AAAA	0.0342101	AABB	0.300785	AAAA	0.0414657	AAAA	0.0241428	AABB	0.300085	ABBB	0.48689	AABB	0.306962	AABB	0.301467	AABB	0.310256	AABB	0.314143	AAAA	0.0263653	AABB	0.298561	AABB	0.27963	ABBB	0.491265	AABB	0.30263	AABB
solcap_snp_c1_5088	2	28832309	AABB	0.326534	ABBB	0.61633	AAAB	0.768843	AABB	0.301711	AAAB	0.75415	AAAB	0.778028	AABB	0.397357	AAAB	0.741743	AABB	0.294214	ABBB	0.545958	AAAB	0.736156	AAAB	0.784471	ABBB	0.513771	BBBB	0.98641	AAAB	0.760893	AAAB	0.760975	AAAB	0.790457	AAAB	0.76058	AABB	0.323163	BBBB	0.992967	BBBB	0.993959	BBBB	0.99637	AABB	0.342835	AAAB
solcap_snp_c1_5100	8	45029330	AAAB	0.691241	BBBB	0.983881	BBBB	0.919	BBBB	0.965079	BBBB	0.970862	BBBB	0.923816	BBBB	0.943227	BBBB	0.985931	BBBB	0.985262	BBBB	0.906723	BBBB	0.986843	BBBB	0.970242	BBBB	0.937295	BBBB	0.986046	BBBB	0.965962	BBBB	0.9835	BBBB	0.976828	BBBB	0.975458	BBBB	0.967317	BBBB	0.970166	BBBB	0.976967	BBBB	0.977983	BBBB	0.969596	BBBB
solcap_snp_c1_5112	7	43125095	ABBB	0.36855	AAAB	0.48244	AABB	0.269796	N	0.303835	AAAA	0.0566953	AAAA	0.0633902	ABBB	0.340985	ABBB	0.402797	ABBB	0.353537	AABB	0.257524	AABB	0.251392	N	0.150912	ABBB	0.411195	ABBB	0.373763	ABBB	0.38177	AAAB	0.549582	AAAB	0.599245	AAAB	0.571619	ABBB	0.403252	ABBB	0.394247	ABBB	0.381633	ABBB	0.374046	ABBB	0.340251	AAAB
solcap_snp_c1_5113	7	43125842	AAAA	0.0163821	AABB	0.396594	AAAA	0.0536078	AAAA	0.045255	AAAA	0.0336238	AAAA	0.0392572	N	0.169035	AAAA	0.0169998	AAAA	0.0263019	AAAA	0.0305176	AAAA	0.0208146	AAAA	0.0365457	AAAA	0.0303014	AABB	0.388921	AAAA	0.0322774	AAAA	0.0220601	AAAA	0.0382672	AAAA	0.0399097	AAAA	0.0547124	AAAA	0.0323764	AAAA	0.0361951	AAAA	0.0302425	ABBB	0.598671	AAAA
solcap_snp_c1_5114	7	43125907	AABB	0.478932	AAAA	0.0202444	AAAA	0.0431759	AAAA	0.0255912	AABB	0.410631	AABB	0.383557	AAAA	0.0159867	AABB	0.448045	AAAA	0.0411648	AABB	0.354853	AABB	0.441501	ABBB	0.5989	AABB	0.4403	AABB	0.387864	AABB	0.311668	AABB	0.382304	AABB	0.420091	AABB	0.383564	AAAA	0.0303447	AABB	0.421355	AABB	0.438764	AABB	0.430122	AAAA	0.0215692	AABB
solcap_snp_c1_5115	7	43125928	AAAA	0.0291889	AABB	0.406149	AAAA	0.0034785	AAAA	0	AAAA	0.00854269	AAAA	0.0112857	N	0.147951	AAAA	0.0360205	AAAA	0.0288912	AAAA	0	AAAA	0.0234721	AAAA	0.0029856	AAAA	0.0123275	AABB	0.428537	AAAA	0.00925336	AAAA	0.030033	AAAA	0	AAAA	0	AAAA	0.00114461	AAAA	0.00154458	AAAA	0	AAAA	0	ABBB	0.579436	AAAA
solcap_snp_c1_512	7	35456235	ABBB	0.517639	ABBB	0.490366	AAAA	0	AAAA	0	AAAA	0.00209253	AAAA	0.00206817	N	0.131555	AABB	0.379801	AAAA	0.0233325	AAAA	0.00195875	AABB	0.32042	AABB	0.291454	AAAA	0.0123507	AAAA	0.0234905	AABB	0.277816	AABB	0.322985	AABB	0.334364	AABB	0.358644	AAAA	0	AABB	0.300325	AABB	0.334614	AAAA	0.000853722	AABB	0.335601	ABBB
solcap_snp_c1_5126	7	43253894	AAAB	0.70512	BBBB	0.984828	BBBB	0.923694	BBBB	0.932565	AAAB	0.668134	BBBB	0.920769	BBBB	0.987275	AAAB	0.722435	BBBB	0.974946	ABBB	0.515191	AAAB	0.700599	AAAB	0.668607	AAAB	0.703458	AAAB	0.695436	BBBB	0.916785	BBBB	0.979207	BBBB	0.935676	BBBB	0.932839	BBBB	0.928658	BBBB	0.923549	BBBB	0.94044	BBBB	0.940556	BBBB	0.907798	BBBB
solcap_snp_c1_513	7	35757925	ABBB	0.561992	AAAA	0.00404516	BBBB	0.974584	AAAB	0.76316	ABBB	0.544554	AAAB	0.758476	AAAB	0.777536	AABB	0.448362	ABBB	0.547332	AAAB	0.753031	ABBB	0.546939	AAAB	0.741817	AABB	0.432971	BBBB	0.997652	ABBB	0.554182	ABBB	0.555028	ABBB	0.591525	ABBB	0.576507	ABBB	0.56075	ABBB	0.589835	ABBB	0.556276	AAAB	0.797849	ABBB	0.577927	ABBB
solcap_snp_c1_5137	7	43427122	AAAB	0.671059	AAAB	0.660938	BBBB	0.966656	BBBB	0.957788	BBBB	0.96341	BBBB	0.954696	BBBB	0.949982	BBBB	0.983661	BBBB	0.980652	BBBB	0.957549	BBBB	0.98355	AAAB	0.669723	BBBB	0.979464	AAAB	0.643893	AAAB	0.692543	BBBB	0.980777	BBBB	0.969005	BBBB	0.964861	BBBB	0.959294	BBBB	0.965535	BBBB	0.966773	BBBB	0.968797	ABBB	0.538957	ABBB
solcap_snp_c1_5145	1	66903971	ABBB	0.463395	AAAB	0.649109	AABB	0.2943	AAAB	0.630841	AAAB	0.651968	AABB	0.32604	ABBB	0.478383	BBBB	0.960213	AAAB	0.613731	AAAB	0.661271	BBBB	0.981106	AAAB	0.648754	AAAB	0.666556	AAAB	0.628363	BBBB	0.972783	BBBB	0.979051	BBBB	0.974609	BBBB	0.976171	AAAB	0.621301	BBBB	0.974645	BBBB	0.969945	AAAB	0.668917	BBBB	0.971403	ABBB
solcap_snp_c1_5150	1	66675618	ABBB	0.428133	BBBB	0.965889	AAAB	0.580982	AAAB	0.626304	ABBB	0.452891	AAAB	0.570876	ABBB	0.404747	ABBB	0.522601	N	0.361787	AAAB	0.635582	ABBB	0.407274	AAAB	0.603425	AAAB	0.665366	BBBB	0.971166	AABB	0.285918	ABBB	0.389749	ABBB	0.467933	ABBB	0.466359	ABBB	0.449371	ABBB	0.409477	ABBB	0.458705	AAAB	0.605323	ABBB	0.463822	BBBB
solcap_snp_c1_516	8	18102670	ABBB	0.430434	AAAA	0.000309433	AAAA	0.0660092	AAAA	0.0657177	AAAA	0.0499721	AAAA	0.0547872	AAAA	0.0209755	AAAA	0	AAAA	0	AAAA	0.0670675	AAAA	0	AAAA	0.0617082	AAAA	0.0088343	AAAA	0	AAAA	0.0703778	AAAA	0	AAAA	0.0418315	AAAA	0.0537824	AAAA	0.061529	AAAA	0.0430563	AAAA	0.0523668	AAAA	0.0351328	AAAA	0.0600082	AAAA
solcap_snp_c1_5179	8	56057975	ABBB	0.270099	ABBB	0.263561	ABBB	0.318038	ABBB	0.324051	ABBB	0.328101	ABBB	0.328655	N	0.405222	ABBB	0.283978	ABBB	0.248338	AAAB	0.549062	ABBB	0.309131	AABB	0.112021	AAAB	0.473125	AAAA	0.0119556	ABBB	0.305094	ABBB	0.286292	ABBB	0.354493	ABBB	0.311236	ABBB	0.294834	ABBB	0.349644	ABBB	0.365683	ABBB	0.285604	ABBB	0.347951	AABB
solcap_snp_c1_5209	4	48610397	AAAB	0.660115	BBBB	0.974143	AAAB	0.669872	BBBB	0.961135	AAAB	0.702333	BBBB	0.956828	AAAB	0.667422	AAAB	0.630671	BBBB	0.967204	BBBB	0.945884	BBBB	0.967697	BBBB	0.954466	AAAB	0.6421	AAAB	0.666446	BBBB	0.949836	BBBB	0.958628	BBBB	0.962159	BBBB	0.963311	BBBB	0.957021	BBBB	0.957685	BBBB	0.96081	AAAB	0.687717	BBBB	0.961201	AAAB
solcap_snp_c1_5217	9	31049156	AAAA	0.00251033	AABB	0.306193	AAAA	0.0066975	AABB	0.285629	AAAA	0	AAAA	0	AAAA	0.00181787	ABBB	0.528985	AABB	0.296211	AAAA	0.00517307	AAAA	0.0063071	AAAA	0.00310426	AAAA	0.00783432	AAAA	0.00534998	AAAA	0.0100249	AAAA	0.00310532	AAAA	0	AAAA	0.00830945	AABB	0.336301	AAAA	0.00102745	AAAA	0.00216904	AABB	0.3106	AAAA	0	AABB
solcap_snp_c1_5224	2	14833968	AAAA	0.00223387	AABB	0.289583	AABB	0.332079	AABB	0.295197	AABB	0.311674	AAAA	0.0515979	AAAA	0.0527308	AABB	0.289898	AABB	0.324315	AABB	0.278421	AAAA	0.0014324	AABB	0.299415	AAAA	0.00732411	AABB	0.284592	AABB	0.330683	AABB	0.292228	AABB	0.299355	AABB	0.329883	AABB	0.314481	ABBB	0.471119	ABBB	0.48207	AAAB	0.707554	AAAA	0.0448192	AAAA
solcap_snp_c1_5228	2	14350758	BBBB	0.980843	ABBB	0.371765	AAAB	0.608926	AAAB	0.609175	AAAB	0.5975	AAAB	0.575814	BBBB	0.930384	AAAB	0.631577	ABBB	0.380449	AAAB	0.561303	ABBB	0.396786	ABBB	0.404313	BBBB	0.985071	AAAB	0.586171	ABBB	0.356329	AAAB	0.639749	AAAB	0.604868	AAAB	0.623857	ABBB	0.409415	ABBB	0.432092	ABBB	0.413872	AABB	0.249841	BBBB	0.958111	AAAB
solcap_snp_c1_5254	1	75045959	ABBB	0.42823	AABB	0.277722	ABBB	0.484641	AABB	0.257654	ABBB	0.440687	ABBB	0.450512	AABB	0.261259	ABBB	0.413126	ABBB	0.425061	AAAB	0.563587	AAAB	0.651623	ABBB	0.432833	AABB	0.29288	ABBB	0.384541	ABBB	0.42232	AAAB	0.5543	AAAB	0.583346	AAAB	0.60739	ABBB	0.404848	ABBB	0.395209	ABBB	0.422496	ABBB	0.395294	ABBB	0.434228	ABBB
solcap_snp_c1_526	3	46395963	AABB	0.318441	AABB	0.295726	AABB	0.349126	AABB	0.344127	AAAA	0.0693952	AAAA	0.0976852	AAAA	0.0806963	AAAA	0.0973381	AAAA	0.0931127	AAAA	0.0801901	AABB	0.331728	AABB	0.303526	AAAA	0.0789253	AABB	0.345815	AAAA	0.0664677	AABB	0.316664	AABB	0.320752	AABB	0.297608	AAAA	0.098614	AABB	0.290991	AABB	0.326922	AAAA	0.0595303	AAAA	0.0895393	AAAA
solcap_snp_c1_5267	1	75333653	AAAB	0.577925	AAAB	0.574963	BBBB	0.966376	BBBB	0.973572	BBBB	0.966406	BBBB	0.967469	BBBB	0.96793	BBBB	0.971494	BBBB	0.962193	BBBB	0.962146	BBBB	0.963057	BBBB	0.972087	BBBB	0.971825	BBBB	0.967131	BBBB	0.956385	BBBB	0.962103	BBBB	0.967222	BBBB	0.970237	BBBB	0.969644	BBBB	0.970817	BBBB	0.969039	BBBB	0.974423	BBBB	0.974606	BBBB
solcap_snp_c1_5281	1	75442012	AAAB	0.61132	AAAB	0.610944	BBBB	0.949273	BBBB	0.961251	BBBB	0.961264	BBBB	0.950167	BBBB	0.95328	BBBB	0.967336	BBBB	0.946145	BBBB	0.958751	BBBB	0.951692	BBBB	0.955872	BBBB	0.971533	BBBB	0.949759	BBBB	0.964903	BBBB	0.952049	BBBB	0.954102	BBBB	0.960041	BBBB	0.954617	BBBB	0.961735	BBBB	0.951168	BBBB	0.950827	BBBB	0.954336	BBBB
solcap_snp_c1_5286	1	75477670	AABB	0.527022	AABB	0.39345	AABB	0.491383	AAAB	0.790785	AABB	0.549432	AAAB	0.783177	AAAA	0.0570683	AABB	0.383246	AAAB	0.794917	AABB	0.517912	BBBB	0.959735	ABBB	0.627223	ABBB	0.688064	BBBB	0.958132	AAAB	0.773154	AAAB	0.770566	AAAB	0.75636	AAAB	0.785564	AAAB	0.757177	AAAB	0.810957	AAAB	0.803092	AABB	0.538532	AABB	0.566494	ABBB
solcap_snp_c1_5287	1	75477673	BBBB	0.734261	BBBB	0.57627	BBBB	0.700251	BBBB	0.839187	BBBB	0.726996	BBBB	0.847076	AAAA	0.10361	BBBB	0.62067	BBBB	0.834935	BBBB	0.757355	BBBB	0.886811	BBBB	0.776116	BBBB	0.830578	BBBB	0.882648	BBBB	0.839061	BBBB	0.827812	BBBB	0.855271	BBBB	0.836031	BBBB	0.831703	BBBB	0.83955	BBBB	0.844092	BBBB	0.739586	BBBB	0.716952	BBBB
solcap_snp_c1_5295	1	75079617	AAAB	0.580326	ABBB	0.491752	AAAB	0.608623	ABBB	0.462441	AAAB	0.646243	AAAB	0.583906	BBBB	0.909306	ABBB	0.44965	ABBB	0.479079	ABBB	0.462387	AABB	0.310338	AAAB	0.608112	AAAB	0.582034	BBBB	0.949978	AAAB	0.601303	AABB	0.329077	AABB	0.341506	AABB	0.306082	ABBB	0.46033	ABBB	0.466976	ABBB	0.453495	AAAB	0.597359	AAAB	0.60472	AAAB
solcap_snp_c1_5317	1	75728886	AABB	0.456683	N	0.473446	ABBB	0.574576	AABB	0.422886	BBBB	0.962497	AAAB	0.683694	AAAB	0.670426	ABBB	0.543812	AABB	0.431166	AABB	0.298895	AAAB	0.692658	ABBB	0.546037	AAAB	0.72444	AABB	0.448355	ABBB	0.545704	ABBB	0.549203	ABBB	0.547378	ABBB	0.533922	AABB	0.438581	AABB	0.421373	AABB	0.454602	AABB	0.35851	ABBB	0.537203	AABB
solcap_snp_c1_5346	1	75789812	ABBB	0.512337	AAAB	0.679863	AAAB	0.704431	AABB	0.323073	BBBB	0.956203	BBBB	0.933332	BBBB	0.930728	BBBB	0.957263	ABBB	0.496747	AAAB	0.675051	AAAB	0.677361	BBBB	0.946288	BBBB	0.954313	AAAB	0.680025	AAAB	0.692456	AAAB	0.669948	AAAB	0.673961	AAAB	0.661227	ABBB	0.496154	ABBB	0.493045	ABBB	0.512986	ABBB	0.493306	AAAB	0.669517	AAAB
solcap_snp_c1_5388	3	3161621	AAAB	0.775905	ABBB	0.50646	AAAB	0.752845	BBBB	0.99944	BBBB	1	BBBB	1	AAAB	0.739548	AABB	0.306507	BBBB	0.994268	BBBB	1	AAAB	0.722275	BBBB	1	BBBB	1	BBBB	0.997344	AAAB	0.679183	AAAB	0.733497	AAAB	0.747136	AAAB	0.733567	BBBB	1	BBBB	0.999064	BBBB	1	ABBB	0.531564	AAAB	0.723809	AAAB
solcap_snp_c1_5400	3	3107887	AAAB	0.658374	ABBB	0.447951	AAAB	0.626403	ABBB	0.482235	ABBB	0.455172	AAAB	0.604643	ABBB	0.498714	AAAB	0.716999	AAAB	0.652182	ABBB	0.480695	AABB	0.28815	ABBB	0.458185	ABBB	0.504199	ABBB	0.426338	ABBB	0.47333	AABB	0.301563	AABB	0.334025	AABB	0.367369	AAAB	0.676974	AABB	0.300544	AABB	0.316731	ABBB	0.451678	AAAB	0.667575	ABBB
solcap_snp_c1_5410	11	22190676	N	0.309707	BBBB	0.992447	BBBB	0.953862	BBBB	0.953477	BBBB	0.96337	BBBB	0.952017	BBBB	0.946773	BBBB	0.997113	BBBB	0.993581	AAAB	0.630836	BBBB	0.993786	BBBB	0.957708	BBBB	0.993069	BBBB	0.994151	BBBB	0.950287	BBBB	0.995568	BBBB	0.966516	BBBB	0.968979	BBBB	0.962211	BBBB	0.963292	BBBB	0.964696	BBBB	0.969771	BBBB	0.959082	BBBB
solcap_snp_c1_5411	11	22213990	N	0.338961	AAAB	0.613583	AAAB	0.637611	ABBB	0.462211	BBBB	0.904094	AAAB	0.690411	AAAB	0.596989	N	0.577658	AAAB	0.634279	ABBB	0.444748	BBBB	0.904358	ABBB	0.436347	AAAB	0.652516	AAAB	0.657778	BBBB	0.891312	AAAB	0.612158	AAAB	0.63822	AAAB	0.638766	AAAB	0.637885	AAAB	0.616168	AAAB	0.65052	ABBB	0.480216	BBBB	0.903587	BBBB
solcap_snp_c1_5477	1	23656980	AAAB	0.827466	BBBB	0.989786	ABBB	0.627201	AAAB	0.750641	BBBB	0.989009	AAAB	0.791637	BBBB	0.992037	AAAB	0.809935	AAAB	0.798808	BBBB	0.985058	AAAB	0.787711	ABBB	0.620348	BBBB	0.985575	AAAB	0.794883	AABB	0.456164	AAAB	0.779507	AAAB	0.787309	AAAB	0.812836	AAAB	0.794425	AAAB	0.805265	AAAB	0.796228	ABBB	0.620832	AAAB	0.803772	AAAB
solcap_snp_c1_5483	8	54751200	ABBB	0.553885	ABBB	0.501896	AAAB	0.719715	AABB	0.352645	ABBB	0.571119	AAAB	0.698311	AAAB	0.671425	AABB	0.369202	ABBB	0.528957	AAAB	0.756812	ABBB	0.512798	AAAB	0.713399	AAAB	0.731892	ABBB	0.548443	AABB	0.354514	AABB	0.349131	AABB	0.368043	AABB	0.365528	ABBB	0.524861	AABB	0.371104	AABB	0.347833	AABB	0.353664	ABBB	0.537589	ABBB
solcap_snp_c1_5499	8	54831485	BBBB	0.975275	BBBB	0.974191	BBBB	0.963144	AAAB	0.728694	BBBB	0.970724	BBBB	0.971974	BBBB	0.977745	AAAB	0.708867	BBBB	0.972066	BBBB	0.964388	AAAB	0.712997	BBBB	0.970518	BBBB	0.976847	AAAB	0.674083	AAAB	0.703824	BBBB	0.970263	BBBB	0.973994	BBBB	0.976136	BBBB	0.968264	BBBB	0.967037	BBBB	0.972239	AAAB	0.743385	AAAB	0.715042	BBBB
solcap_snp_c1_5529	8	54914652	AABB	0.276081	ABBB	0.395424	AAAB	0.591222	AAAB	0.610342	ABBB	0.419384	AAAB	0.632664	AAAB	0.535913	AAAB	0.600146	ABBB	0.330283	ABBB	0.367169	AAAB	0.565992	AABB	0.256326	AAAB	0.608676	AABB	0.305409	AAAB	0.596087	AAAB	0.541557	AAAB	0.617483	AAAB	0.575217	ABBB	0.391894	BBBB	0.908168	BBBB	0.908647	AAAB	0.59495	AAAB	0.614749	ABBB
solcap_snp_c1_5546	8	55016165	AAAB	0.669408	AAAB	0.63465	ABBB	0.482308	AAAB	0.652375	ABBB	0.493982	AAAB	0.687206	ABBB	0.416204	AAAB	0.667478	AAAB	0.618329	AAAB	0.665043	AAAB	0.649656	AAAB	0.6837	ABBB	0.474012	BBBB	0.944596	BBBB	0.957153	AAAB	0.639545	AAAB	0.663965	AAAB	0.649778	AAAB	0.671123	ABBB	0.44781	ABBB	0.498828	AAAB	0.696554	AAAB	0.70211	AAAB
solcap_snp_c1_5559	8	55114819	AAAB	0.856035	AABB	0.490821	ABBB	0.701814	AAAB	0.837351	AABB	0.395696	ABBB	0.687129	ABBB	0.736566	AAAB	0.867132	AAAB	0.819909	AAAB	0.85382	AAAB	0.843586	AAAB	0.832053	AABB	0.600376	ABBB	0.719553	AABB	0.597567	ABBB	0.681731	ABBB	0.738843	ABBB	0.7172	AAAB	0.839227	AABB	0.558214	AABB	0.565173	AAAB	0.871373	ABBB	0.753579	ABBB
solcap_snp_c1_5560	8	55114825	AAAB	0.736073	AABB	0.336258	ABBB	0.547854	AAAB	0.74329	AAAB	0.752864	ABBB	0.556283	ABBB	0.520744	AAAB	0.734975	AAAB	0.726096	AAAB	0.74432	AAAB	0.747154	AAAB	0.757664	AAAB	0.780779	BBBB	0.985175	AAAB	0.7392	ABBB	0.573451	ABBB	0.545601	ABBB	0.531677	AAAB	0.75102	AABB	0.358239	AABB	0.336076	AAAB	0.783613	ABBB	0.567819	BBBB
solcap_snp_c1_5566	8	55137894	BBBB	0.972817	AAAB	0.719892	BBBB	0.941095	BBBB	0.939037	ABBB	0.515724	BBBB	0.952663	BBBB	0.956933	BBBB	0.977032	BBBB	0.963372	BBBB	0.943683	BBBB	0.965764	BBBB	0.943796	AAAB	0.730826	AAAB	0.666127	ABBB	0.469739	AAAB	0.692856	AAAB	0.697914	AAAB	0.684416	BBBB	0.948237	AAAB	0.749731	AAAB	0.708856	BBBB	0.952735	BBBB	0.94777	AAAB
solcap_snp_c1_5567	8	55137903	BBBB	0.964205	ABBB	0.577503	BBBB	0.962947	BBBB	0.974253	AABB	0.407548	BBBB	0.969456	BBBB	0.960964	BBBB	0.969782	BBBB	0.958821	BBBB	0.967943	BBBB	0.96196	BBBB	0.968565	ABBB	0.54946	ABBB	0.552832	AABB	0.406331	ABBB	0.53805	ABBB	0.543351	ABBB	0.574318	BBBB	0.966491	ABBB	0.603446	ABBB	0.567177	BBBB	0.97418	BBBB	0.970517	ABBB
solcap_snp_c1_5578	8	54677813	ABBB	0.47217	ABBB	0.477559	AAAB	0.652928	AABB	0.248367	AAAB	0.719428	ABBB	0.45209	AAAB	0.614906	AABB	0.281354	ABBB	0.466561	BBBB	0.966272	ABBB	0.428566	AAAB	0.703848	AAAB	0.687188	ABBB	0.427967	AABB	0.25056	AABB	0.253873	AABB	0.278792	AABB	0.26368	ABBB	0.47424	AABB	0.258395	AABB	0.246233	AABB	0.248766	N	0.384341	ABBB
solcap_snp_c1_5580	8	55161190	AAAA	0.119947	AABB	0.332644	ABBB	0.50476	AABB	0.318176	AABB	0.353574	ABBB	0.523316	ABBB	0.518432	AABB	0.359976	AABB	0.338052	AAAA	0.0620061	AABB	0.341571	AABB	0.316908	AABB	0.331199	AAAA	0.0924177	AAAA	0.0907308	AABB	0.366664	AABB	0.366896	AABB	0.347642	AABB	0.352058	ABBB	0.555428	ABBB	0.538099	AABB	0.304121	AABB	0.343159	AAAA
solcap_snp_c1_5587	8	55187986	AABB	0.285519	ABBB	0.454575	ABBB	0.487728	AABB	0.299134	AABB	0.304096	AABB	0.283218	ABBB	0.496881	ABBB	0.488064	AABB	0.269667	AABB	0.291253	AABB	0.306958	AABB	0.299915	AABB	0.338763	AAAA	0.0392062	AAAA	0.040768	AABB	0.319685	AABB	0.312767	AABB	0.308754	AABB	0.31988	ABBB	0.518562	ABBB	0.518371	ABBB	0.442907	AABB	0.277394	AAAA
solcap_snp_c1_5598	*	*	AAAA	0.0320532	AABB	0.313979	ABBB	0.461325	AABB	0.283727	AABB	0.299332	ABBB	0.491301	ABBB	0.486695	ABBB	0.459713	AABB	0.260125	AAAA	0.0290262	AABB	0.297253	AAAA	0.0397313	ABBB	0.536168	AAAA	0.0291127	AAAA	0.0363694	AABB	0.289793	AABB	0.3091	AABB	0.331581	AABB	0.306206	ABBB	0.512765	ABBB	0.512281	ABBB	0.461596	AABB	0.302124	AAAA
solcap_snp_c1_5653	1	70697501	AAAB	0.716106	BBBB	0.988392	BBBB	0.96992	BBBB	0.965469	ABBB	0.462593	AAAB	0.701278	BBBB	0.925787	BBBB	0.992325	BBBB	0.985969	BBBB	0.964868	ABBB	0.473679	AAAB	0.699924	BBBB	0.984553	AAAB	0.701573	AAAB	0.716293	ABBB	0.511528	ABBB	0.52214	ABBB	0.528671	BBBB	0.969654	BBBB	0.976686	BBBB	0.975779	BBBB	0.98123	AABB	0.256074	AAAA
solcap_snp_c1_5656	1	70562984	BBBB	0.939534	BBBB	0.957698	AAAB	0.712286	BBBB	0.94875	AAAB	0.707161	AAAB	0.737186	BBBB	0.92698	AAAB	0.763872	BBBB	0.95518	ABBB	0.518232	AAAB	0.688133	BBBB	0.955937	AAAB	0.734798	ABBB	0.523954	AAAB	0.703213	AAAB	0.695977	AAAB	0.70847	AAAB	0.700263	BBBB	0.948271	BBBB	0.960969	BBBB	0.953746	BBBB	0.952923	AAAA	0.0510198	AABB
solcap_snp_c1_5657	1	70560219	AAAA	0.0362705	AAAA	0.0309646	AAAA	0.035704	AAAA	0.0262318	AAAA	0.0359084	AABB	0.199965	AAAA	0.0519014	AABB	0.286817	AAAA	0.0428388	AABB	0.366463	AABB	0.193287	AAAA	0.0388925	AAAA	0.0297679	AABB	0.188374	AABB	0.138002	AABB	0.197395	AABB	0.140862	AABB	0.157698	AAAA	0.0295332	AAAA	0.0360606	AAAA	0.0377219	AAAA	0.0279782	AAAB	0.564608	AABB
solcap_snp_c1_5707	8	9087306	AAAB	0.726657	ABBB	0.482677	AAAA	0.0341759	AAAA	0.0394739	AAAA	0.0326531	ABBB	0.471165	AABB	0.350703	AABB	0.346562	AAAA	0.0100427	AAAA	0.0439437	AAAA	0.00959068	AAAA	0.030302	AAAA	0.0100401	AAAA	0.0147685	AAAA	0.0433534	AAAA	0.00861048	AAAA	0.0287464	AAAA	0.0308662	AAAA	0.0550416	AAAA	0.0272907	AAAA	0.0334796	AABB	0.326945	AABB	0.329833	ABBB
solcap_snp_c1_5710	8	9092009	AABB	0.550682	AABB	0.397564	AAAA	0.00783742	AAAA	0.0127627	AAAA	0.0086892	AABB	0.39342	AABB	0.248283	AABB	0.264091	AAAA	0	AAAA	0.0103991	AAAA	0	AAAA	0.0168955	AAAA	0.00195206	AAAA	0.00303553	AAAA	0.0119719	AAAA	0.000518359	AAAA	0.00362948	AAAA	0.0142701	AAAA	0.0110763	AAAA	0.00988769	AAAA	0.00587821	AABB	0.235355	AABB	0.251283	AABB
solcap_snp_c1_5713	8	9226857	BBBB	0.933156	ABBB	0.441193	AAAB	0.703557	N	0.270716	AAAB	0.695842	BBBB	0.95832	N	0.866015	ABBB	0.365826	AABB	0.231386	ABBB	0.435505	ABBB	0.323996	AAAB	0.65204	AAAB	0.644442	ABBB	0.338415	AABB	0.197624	AAAB	0.590404	AAAB	0.662884	AAAB	0.622198	AABB	0.218068	AABB	0.194014	AABB	0.188965	ABBB	0.444089	ABBB	0.341554	AABB
solcap_snp_c1_5714	8	9609799	ABBB	0.632585	BBBB	0.959916	ABBB	0.425187	BBBB	0.951919	ABBB	0.70748	BBBB	0.950284	ABBB	0.558734	ABBB	0.717396	BBBB	0.947773	BBBB	0.96371	BBBB	0.955146	ABBB	0.768591	ABBB	0.733306	ABBB	0.71872	BBBB	0.957463	BBBB	0.953491	BBBB	0.966724	BBBB	0.964743	BBBB	0.95492	BBBB	0.962251	BBBB	0.964217	ABBB	0.736451	BBBB	0.949991	ABBB
solcap_snp_c1_5716	11	16786403	AAAB	0.685634	ABBB	0.476371	AABB	0.339912	ABBB	0.435102	AAAA	0.02959	ABBB	0.484666	AABB	0.355755	AABB	0.309875	AABB	0.286261	ABBB	0.418337	ABBB	0.449407	AAAB	0.68108	AABB	0.319184	AABB	0.307476	ABBB	0.454844	AABB	0.295009	AABB	0.290506	AABB	0.250188	AABB	0.282396	ABBB	0.476441	ABBB	0.458752	ABBB	0.534071	AABB	0.284123	ABBB
solcap_snp_c1_573	1	76465282	BBBB	0.86895	BBBB	0.866173	BBBB	0.83537	BBBB	0.852028	BBBB	0.843098	BBBB	0.802891	BBBB	0.827231	BBBB	0.878006	BBBB	0.863449	BBBB	0.813026	BBBB	0.872695	BBBB	0.824353	BBBB	0.894221	BBBB	0.860579	AAAB	0.666377	BBBB	0.842743	BBBB	0.837152	BBBB	0.841063	BBBB	0.842258	BBBB	0.83413	BBBB	0.853056	AAAB	0.694883	AAAB	0.650756	BBBB
solcap_snp_c1_5732	2	20476838	ABBB	0.528717	AAAA	0.0215998	AAAA	0.00809131	AABB	0.359349	AAAA	0.00994454	AAAA	0.0140251	AAAA	0.0156143	AABB	0.371666	AAAA	0.0172381	AAAA	0.00510889	AAAA	0.017337	AAAA	0.0153718	AAAA	0.010199	AAAA	0.0205623	AAAA	0.00683315	AAAA	0.0192439	AAAA	0.0106222	AAAA	0.0127829	AAAA	0.00495099	AAAA	0.0149474	AAAA	0.00622759	AABB	0.335297	AAAA	0.0143331	AAAA
solcap_snp_c1_5739	2	20681610	AAAB	0.666093	AAAB	0.632414	AAAB	0.69196	AAAB	0.710323	AAAB	0.703936	BBBB	0.912803	AAAB	0.662913	BBBB	0.90061	BBBB	0.885847	AAAB	0.683868	AAAB	0.658765	BBBB	0.890362	AAAB	0.683009	BBBB	0.898509	BBBB	0.899522	BBBB	0.880567	BBBB	0.908588	BBBB	0.912495	BBBB	0.912953	BBBB	0.909286	BBBB	0.907219	AAAB	0.692785	AAAB	0.6943	AAAB
solcap_snp_c1_5759	1	69917893	AAAB	0.718712	ABBB	0.478961	BBBB	0.96101	BBBB	0.967774	BBBB	0.966451	AAAB	0.641891	ABBB	0.541773	AAAB	0.683001	AAAB	0.711761	ABBB	0.492618	BBBB	0.992252	AAAB	0.70834	ABBB	0.611495	ABBB	0.459607	BBBB	0.963945	AAAB	0.697318	AAAB	0.718205	AAAB	0.721184	AAAB	0.730664	BBBB	0.974701	BBBB	0.971892	ABBB	0.509639	ABBB	0.511049	ABBB
solcap_snp_c1_5766	3	44217284	ABBB	0.627419	ABBB	0.623677	ABBB	0.621462	ABBB	0.598877	AAAB	0.810217	BBBB	0.992898	BBBB	0.973057	AAAB	0.810229	ABBB	0.614895	AABB	0.413782	BBBB	0.996739	BBBB	0.998941	BBBB	0.997373	BBBB	0.995901	AAAB	0.806888	BBBB	0.994059	BBBB	0.998498	BBBB	0.999615	ABBB	0.612197	BBBB	0.994901	BBBB	0.996869	AAAB	0.821915	ABBB	0.630492	BBBB
solcap_snp_c1_5774	3	49941568	AABB	0.270209	AABB	0.28526	AAAA	0.0627504	AABB	0.473693	AABB	0.279666	AABB	0.444619	AABB	0.491857	AABB	0.476996	AABB	0.445173	ABBB	0.59453	AABB	0.273313	AAAA	0.0558475	AABB	0.442982	AABB	0.267073	AABB	0.255159	AAAA	0.058099	AAAA	0.0711173	AAAA	0.0621192	AABB	0.484904	AAAA	0.0531012	AAAA	0.0706317	AABB	0.293338	AABB	0.47099	AABB
solcap_snp_c1_5784	12	50393752	ABBB	0.331117	AAAA	0.108057	AAAA	0.118089	AABB	0.243558	AAAA	0.134779	AAAA	0.112524	AAAA	0.145215	AAAA	0.13445	AAAA	0.119291	AABB	0.252761	AAAA	0.124876	AAAA	0.137914	AAAA	0.106933	AAAA	0.129887	AAAA	0.118778	AAAA	0.12178	AAAA	0.117474	AAAA	0.141828	AAAA	0.124196	AAAA	0.119214	AAAA	0.111293	AAAA	0.102572	AAAA	0.128828	AAAA
solcap_snp_c1_5794	3	53314079	BBBB	0.993499	BBBB	0.992345	ABBB	0.564601	AAAB	0.766761	BBBB	0.964657	AAAB	0.729228	BBBB	0.970283	AAAB	0.823059	BBBB	0.994902	BBBB	0.948582	ABBB	0.567668	BBBB	0.957023	BBBB	0.984617	BBBB	0.996097	ABBB	0.596243	AAAB	0.746792	AAAB	0.784076	AAAB	0.78002	BBBB	0.952334	AAAB	0.769637	AAAB	0.783171	AAAB	0.804106	BBBB	0.941885	AAAB
solcap_snp_c1_5796	3	53526715	AAAB	0.684477	BBBB	0.985377	BBBB	0.966493	BBBB	0.969135	BBBB	0.960835	BBBB	0.969963	BBBB	0.992207	AAAB	0.722113	AAAB	0.66583	BBBB	0.970301	BBBB	0.982981	BBBB	0.972201	BBBB	0.9897	BBBB	0.985566	BBBB	0.963824	AAAB	0.723057	AAAB	0.683394	AAAB	0.704039	AAAB	0.6724	BBBB	0.966376	BBBB	0.977532	BBBB	0.979833	BBBB	0.96719	BBBB
solcap_snp_c1_5799	3	53572209	AAAA	0.057313	AABB	0.432918	AAAA	0.0703836	AAAA	0.10382	AAAA	0.0776349	AAAA	0.0798433	AAAA	0.0947585	AAAA	0.0677809	AAAA	0.0443319	AAAA	0.0733749	AAAA	0.0199828	AAAA	0.115037	AAAA	0.0589084	AAAA	0.0985312	ABBB	0.56561	AABB	0.354779	AABB	0.342833	AABB	0.375657	AAAA	0.0908604	AABB	0.371719	AABB	0.351432	AAAA	0.0927546	AABB	0.374944	AAAA
solcap_snp_c1_58	3	58455206	ABBB	0.531706	AAAB	0.696794	BBBB	0.947226	AABB	0.383851	BBBB	0.948665	AAAB	0.770268	N	0.892357	AAAA	0.0725576	AAAA	0.00955798	ABBB	0.486817	AAAB	0.726708	AAAB	0.741907	BBBB	0.976491	AAAB	0.732856	AABB	0.374192	ABBB	0.531546	ABBB	0.533499	ABBB	0.506381	AAAA	0.0379959	AABB	0.36103	AABB	0.353842	ABBB	0.517743	BBBB	0.950823	ABBB
solcap_snp_c1_5812	3	53665337	AABB	0.324864	AAAA	0	AAAA	0	AAAA	0	AAAA	0	AAAA	0	AAAA	0	AABB	0.319041	AABB	0.27953	AAAA	0	AAAA	0	AAAA	0	AAAA	0	AAAA	0.00289695	AAAA	0	AAAA	0	AAAA	0	AAAA	0	AABB	0.292068	AAAA	0	AAAA	0	AAAA	0	AAAA	0	AAAA
solcap_snp_c1_5837	2	36837559	AAAA	0.0504519	AAAA	0.0357613	AAAA	0.0828947	AAAA	0.0446277	ABBB	0.506723	AABB	0.349565	AABB	0.318748	AABB	0.335167	AAAA	0.0428545	AAAA	0.0594693	AABB	0.358874	AABB	0.336918	AAAA	0.038332	AABB	0.339648	AABB	0.334627	AAAA	0.0497857	AAAA	0.0574843	AAAA	0.0644053	AAAA	0.0551477	AABB	0.298235	AABB	0.35045	AAAA	0.0574331	AABB	0.335276	AABB
solcap_snp_c1_5845	2	36959334	N	0.843927	BBBB	0.993022	ABBB	0.683172	BBBB	0.950572	ABBB	0.463673	BBBB	0.911729	ABBB	0.49875	ABBB	0.649349	ABBB	0.645721	ABBB	0.578625	BBBB	0.990639	BBBB	0.911819	ABBB	0.592877	BBBB	0.985395	ABBB	0.552655	BBBB	0.992662	BBBB	0.956465	BBBB	0.9574	ABBB	0.660983	BBBB	0.948839	BBBB	0.952357	BBBB	0.95404	ABBB	0.649231	BBBB
solcap_snp_c1_5846	2	36959331	BBBB	0.940917	BBBB	0.97991	BBBB	0.952388	BBBB	0.941951	ABBB	0.502115	ABBB	0.547794	ABBB	0.532142	AAAB	0.756918	BBBB	0.978917	AAAB	0.698784	ABBB	0.51828	AABB	0.422161	AAAB	0.762557	AABB	0.428772	AABB	0.44614	AAAB	0.740463	AAAB	0.760355	AAAB	0.757794	BBBB	0.95577	ABBB	0.545099	ABBB	0.552111	ABBB	0.573072	AAAB	0.696611	ABBB
solcap_snp_c1_5881	2	36868741	BBBB	1	BBBB	0.99907	BBBB	0.991268	BBBB	0.995532	BBBB	0.998557	BBBB	0.990085	N	0.948041	AAAB	0.624319	BBBB	0.99712	AAAB	0.59028	BBBB	1	BBBB	0.996242	BBBB	0.99864	BBBB	1	BBBB	0.991278	BBBB	1	BBBB	0.994685	BBBB	0.999181	BBBB	0.994692	BBBB	0.993096	BBBB	0.99744	BBBB	0.998151	BBBB	0.996915	BBBB
solcap_snp_c1_5895	2	48564909	BBBB	0.979437	BBBB	0.986454	BBBB	0.980183	BBBB	0.985358	BBBB	0.985896	BBBB	0.981267	BBBB	0.978876	BBBB	0.97849	BBBB	0.978531	BBBB	0.986892	AAAB	0.658455	AAAB	0.667922	BBBB	0.982075	BBBB	0.979657	BBBB	0.984536	BBBB	0.979374	BBBB	0.983424	BBBB	0.985893	BBBB	0.98216	AAAB	0.680417	AAAB	0.681449	AAAB	0.653283	BBBB	0.988526	BBBB
solcap_snp_c1_590	1	78142002	AAAB	0.612605	BBBB	0.981928	BBBB	0.930722	AAAB	0.598815	BBBB	0.943144	BBBB	0.939196	BBBB	0.976012	AAAB	0.617356	BBBB	0.972776	BBBB	0.910168	BBBB	0.9724	BBBB	0.93295	BBBB	0.970499	BBBB	0.978382	AAAB	0.589623	BBBB	0.974254	BBBB	0.950039	BBBB	0.948546	BBBB	0.939379	BBBB	0.94546	BBBB	0.946443	BBBB	0.948145	BBBB	0.925862	BBBB
solcap_snp_c1_5908	2	47995191	AABB	0.31584	AABB	0.300088	AAAA	0.0228759	AAAA	0.0234749	AAAA	0.0141315	AAAA	0.0160264	AAAA	0	AABB	0.336484	AAAA	0.00236824	AABB	0.311419	AAAA	0.00404129	AAAA	0.0268285	AAAA	2.84337e-07	AAAA	0.00100372	AAAA	0.036033	AAAA	0.00606195	AAAA	0.0162388	AAAA	0.0223397	AAAA	0.0280595	AAAA	0.013373	AAAA	0.0234188	AAAA	0.00824376	AAAA	0.0286679	AAAA
solcap_snp_c1_5909	2	47995095	AAAB	0.602271	AAAB	0.586935	BBBB	0.983835	BBBB	0.981822	BBBB	0.987462	BBBB	0.984489	BBBB	0.986817	AAAB	0.621646	BBBB	0.985419	AAAB	0.617764	BBBB	0.982238	BBBB	0.984067	BBBB	0.990095	BBBB	0.983256	BBBB	0.986796	BBBB	0.984407	BBBB	0.987413	BBBB	0.988772	BBBB	0.986418	BBBB	0.987777	BBBB	0.985423	BBBB	0.986699	BBBB	0.98723	BBBB
solcap_snp_c1_5924	2	47712488	BBBB	0.975311	AAAB	0.717997	BBBB	0.927609	BBBB	0.934764	BBBB	0.929551	BBBB	0.932664	BBBB	0.971676	AAAB	0.743549	BBBB	0.966704	AAAB	0.704073	BBBB	0.973756	BBBB	0.928414	BBBB	0.976745	BBBB	0.973387	BBBB	0.917876	BBBB	0.968288	BBBB	0.944942	BBBB	0.949917	BBBB	0.939867	BBBB	0.938369	BBBB	0.945899	BBBB	0.947672	BBBB	0.943766	BBBB
solcap_snp_c1_5931	2	48498156	AABB	0.417594	AABB	0.362094	AAAA	0.105879	AAAA	0.12033	AAAA	0.111346	AAAA	0.0964134	AAAA	0.134858	AABB	0.459438	AAAA	0.124951	AABB	0.376251	AAAA	0.150296	AAAA	0.121169	AAAA	0.16094	AAAA	0.130275	AAAA	0.122697	AAAA	0.137017	AAAA	0.11981	AAAA	0.127879	AAAA	0.126627	AAAA	0.119893	AAAA	0.120588	AAAA	0.0982204	AAAA	0.111961	AAAA
solcap_snp_c1_5936	11	26809907	AAAB	0.625668	AABB	0.254912	AABB	0.300184	ABBB	0.45354	AAAA	0.0695963	AABB	0.293416	N	0.102865	AAAA	0.0609364	AABB	0.233312	ABBB	0.418448	AAAA	0.0715099	ABBB	0.418276	AAAA	0.0453103	AAAA	0.0788513	AAAA	0.0365664	AAAA	0.0582797	AAAA	0.0447533	AAAA	0.0510557	AABB	0.258122	AABB	0.267001	AABB	0.268624	AABB	0.284887	AAAA	0.0386306	AAAA
solcap_snp_c1_594	1	76480694	AABB	0.35207	AAAB	0.667102	AAAB	0.668534	AABB	0.277601	AABB	0.306042	AAAB	0.658744	AABB	0.326297	AABB	0.303324	ABBB	0.428312	ABBB	0.459547	ABBB	0.462233	ABBB	0.478861	AABB	0.27456	AABB	0.306846	AAAB	0.630791	AAAB	0.666925	AAAB	0.630313	AAAB	0.65347	ABBB	0.462179	ABBB	0.431391	ABBB	0.449325	ABBB	0.47882	ABBB	0.466909	AAAA
solcap_snp_c1_5940	11	27079720	N	0.539309	AABB	0.220885	AABB	0.268534	AABB	0.347514	AAAA	0.0804968	AABB	0.238591	AAAA	0.137307	AAAA	0.0943223	N	0.187516	AABB	0.349042	AAAA	0.0869803	AABB	0.383824	AAAA	0.133227	AAAA	0.0948881	AAAA	0.12601	AAAA	0.0915521	AAAA	0.110954	AAAA	0.0983196	AABB	0.203499	AABB	0.209329	AABB	0.226639	AABB	0.21843	AAAA	0.108917	AAAA
solcap_snp_c1_5951	3	55454889	ABBB	0.528443	BBBB	0.968277	BBBB	0.960673	BBBB	0.966323	AAAB	0.662981	AAAB	0.710952	AAAB	0.670838	ABBB	0.548423	AAAB	0.69237	AABB	0.284326	ABBB	0.480556	AAAB	0.705839	AAAB	0.72001	AAAB	0.661928	AABB	0.373947	AAAB	0.666768	AAAB	0.702328	AAAB	0.699994	AAAB	0.700152	AABB	0.321857	AABB	0.348846	ABBB	0.519132	BBBB	0.973863	ABBB
solcap_snp_c1_5955	3	55642414	AAAA	0.014936	ABBB	0.491071	AAAA	0.0541191	AABB	0.297604	AAAA	0.0433894	AAAA	0.0508601	AAAA	0.0217817	AAAA	0.0101801	AABB	0.298087	AABB	0.271045	AAAA	0.0236751	AAAA	0.0410262	AAAA	0.021128	AAAA	0.0134295	AAAA	0.045721	AAAA	0.0154608	AAAA	0.0380054	AAAA	0.0385072	AABB	0.288053	AAAA	0.019966	AAAA	0.0421311	AAAA	0.0358837	ABBB	0.477019	AAAA
[truncated: 4,859 more rows]
[truncated: 1,572 more columns]
