# Supplementary material for: Genetic diversity and association mapping in the Colombian Central Collection of Solanum tuberosum L. Andigenum group using SNPs markers
Source: PLoS One. 2017 Mar 3;12(3):e0173039. doi: 10.1371/journal.pone.0173039 (PMC5336250; doi:10.1371/journal.pone.0173039)
Supplement: S3 Table — (XLSX) [file pone.0173039.s004.xlsx]

## Sheet: Hoja1
S3 Table. Phenotypic data (mode value) of Colombian Central Collection of S. tuberosum group Andigenum (Andigena population) analyzed in this study.
Accession	ST	BC	BS	PTSC	PTSIC	STSC	DSTSC	PTFC	STFC	DSTFC	GTS	PFC	PFIC	SFC	DSFC
And_1	2	NA	1	2	2	8	6	2	0	0	1	7	3	NA	NA
And_2	3	4	5	8	3	0	0	3	7	1	1	7	3	1	2
And_3	7	1	1	8	3	2	4	2	0	0	3	7	3	1	2
And_5	5	4	7	8	3	0	0	5	7	5	1	7	3	1	3
And_6	3	4	1	8	3	0	0	3	7	1	1	7	3	1	3
And_7	2	2	5	2	1	8	6	3	0	0	1	7	3	0	0
And_8	3	4	1	8	1	2	4	2	0	0	1	7	3	1	2
And_9	5	4	1	6	3	8	6	2	0	0	1	7	3	1	2
And_10	2	1	1	6	2	2	0	2	0	0	2	7	1	1	3
And_11	3	1	1	8	2	2	4	2	0	0	3	6	2	1	2
And_12	3	1	1	8	1	2	4	2	0	0	3	6	2	1	2
And_13	3	2	3	2	1	2	4	2	0	0	1	6	3	1	2
And_14	3	2	1	8	2	2	6	2	0	0	1	6	3	1	2
And_15	2	1	1	2	1	5	4	2	0	0	1	1	0	0	0
And_16	1	2	7	2	1	8	1	2	0	0	1	6	1	1	2
And_17	2	2	3	6	3	0	0	4	0	5	5	7	3	1	2
And_18	5	5	1	8	3	2	4	2	7	5	2	8	3	1	2
And_19	2	NA	NA	6	2	0	0	2	0	0	1	8	2	2	4
And_20	2	6	1	6	3	0	0	2	0	0	6	7	3	2	4
And_21	5	5	1	8	3	0	0	3	0	3	1	8	3	7	6
And_22	2	5	1	2	2	0	0	2	0	0	6	1	0	0	0
And_23	2	2	1	2	2	8	6	2	0	0	1	7	1	7	2
And_24	3	1	1	8	1	2	4	1	0	0	1	6	1	1	2
And_25	3	4	1	2	1	8	6	2	0	0	1	7	3	1	2
And_26	3	5	1	8	2	2	1	1	0	0	1	6	3	1	2
And_27	3	5	1	6	3	0	0	2	0	0	1	7	3	1	3
And_28	5	1	1	8	3	0	0	2	0	0	2	7	3	1	2
And_29	5	1	1	9	3	0	0	2	0	0	1	7	3	1	3
And_30	2	4	1	5	1	2	6	2	0	0	1	6	3	1	2
And_31	2	NA	1	8	1	2	6	2	0	0	1	8	1	1	2
And_34	2	5	1	8	3	2	4	2	0	0	7	1	0	0	0
And_35	3	5	1	8	3	0	0	3	7	5	1	1	0	0	7
And_36	2	5	1	8	1	0	0	2	0	0	1	7	3	1	2
And_37	5	5	1	8	3	2	4	2	7	5	1	7	3	1	2
And_38	7	5	1	8	3	2	4	2	7	3	1	7	3	7	6
And_39	2	5	1	8	3	0	0	2	0	0	2	7	3	1	2
And_40	1	2	1	2	3	0	0	3	0	0	3	8	1	1	6
And_41	4	5	1	2	1	5	4	2	0	0	1	6	3	1	2
And_42	5	2	1	8	3	0	0	2	0	0	1	7	3	7	2
And_43	3	1	1	8	1	2	4	1	0	0	1	6	3	1	2
And_44	2	1	1	6	3	0	4	2	0	0	1	6	3	1	3
And_45	2	5	1	8	1	1	0	2	0	0	6	1	0	0	0
And_46	5	1	7	6	3	0	0	2	0	0	2	7	3	7	6
And_47	2	1	1	2	2	6	1	4	0	0	2	7	3	0	0
And_48	2	1	1	2	2	5	1	3	0	0	2	6	3	0	0
And_49	4	4	5	8	3	0	0	3	7	3	1	7	3	1	2
And_50	2	2	1	6	3	2	4	2	0	0	1	7	3	1	2
And_51	5	2	1	8	3	2	4	2	0	0	5	6	3	1	3
And_52	2	5	1	8	2	2	6	2	0	0	1	6	3	1	2
And_53	1	5	1	2	1	5	6	2	0	0	6	6	3	2	3
And_54	3	1	1	8	1	2	4	2	0	0	1	7	3	1	4
And_55	1	1	1	5	1	0	0	2	0	0	1	7	0	0	0
And_56	2	2	1	8	3	2	1	3	7	3	1	7	3	1	2
And_57	2	5	1	6	3	0	0	2	0	0	2	8	3	1	2
And_58	2	2	3	6	2	0	0	2	0	0	1	7	3	0	0
And_59	2	NA	NA	5	1	8	6	2	0	0	1	7	3	1	3
And_60	4	5	3	5	2	8	6	2	0	0	1	7	3	7	6
And_62	2	1	1	5	2	8	6	2	0	0	1	7	3	1	3
And_63	2	6	1	8	1	0	0	2	0	0	2	7	3	1	3
And_65	1	5	1	2	2	0	0	2	0	0	5	7	3	1	2
And_67	1	4	3	2	1	0	0	2	0	0	6	1	0	0	0
And_68	1	2	1	6	3	0	0	2	0	0	1	7	3	1	2
And_69	4	4	1	6	3	0	0	2	0	0	1	7	3	1	2
And_70	1	4	1	2	2	0	4	2	0	0	2	7	3	1	2
And_71	2	1	1	2	2	8	0	2	0	0	1	7	3	1	2
And_72	1	1	1	2	3	6	4	3	0	0	1	4	1	1	2
And_73	2	2	1	6	3	0	0	3	0	0	6	7	3	1	2
And_74	3	4	1	2	3	6	4	2	0	0	6	7	3	1	2
And_75	1	2	3	5	1	2	4	2	0	0	1	7	3	1	2
And_76	2	4	1	5	3	0	0	2	0	0	1	7	3	1	2
And_77	2	2	NA	6	3	2	6	2	0	0	1	7	3	1	3
And_78	2	5	1	8	3	2	4	2	0	0	2	7	1	1	3
And_81	2	1	1	6	3	0	0	4	0	0	6	NA	NA	1	NA
And_82	2	4	1	2	3	6	4	2	0	0	6	7	3	1	2
And_83	2	4	1	2	3	2	4	2	0	0	2	7	3	NA	NA
And_84	2	5	NA	5	2	2	4	2	0	0	1	7	3	0	0
And_85	3	NA	NA	5	1	2	6	1	0	0	1	6	3	1	2
And_86	2	1	3	8	3	2	4	2	0	0	3	6	3	1	2
And_87	3	6	NA	2	1	8	6	3	0	3	6	7	3	0	0
And_88	1	2	3	6	2	2	4	2	0	0	1	7	3	1	3
And_89	2	4	1	2	1	2	4	2	0	0	1	6	3	1	0
And_90	2	6	5	8	3	2	4	3	0	0	3	7	3	0	0
And_91	2	5	5	8	2	2	2	3	0	0	2	7	3	0	0
And_92	2	4	1	2	1	8	6	2	0	0	2	7	1	1	2
And_93	2	1	1	8	1	2	1	1	0	0	2	7	3	1	2
And_94	1	NA	NA	2	2	0	0	2	0	0	6	8	3	1	2
And_95	2	6	1	8	3	0	0	2	0	0	2	6	1	1	3
And_96	2	5	1	6	2	2	4	2	0	0	2	8	1	1	NA
And_98	2	4	NA	2	1	8	4	2	7	1	2	7	NA	1	NA
And_99	2	1	1	2	2	2	4	2	0	0	1	7	3	1	3
And_100	2	1	5	2	2	8	6	2	0	0	6	7	3	0	0
And_101	4	2	1	8	3	2	5	2	0	0	1	8	2	1	2
And_104	2	4	1	5	2	2	6	1	2	3	1	6	1	0	0
And_107	2	2	1	6	3	2	4	1	3	0	6	7	3	0	0
And_108	2	1	1	2	2	8	0	2	0	0	2	8	3	1	2
And_109	1	5	1	2	2	0	1	3	0	0	2	7	3	1	2
And_110	2	NA	NA	6	1	2	4	1	0	0	2	7	3	1	2
And_112	3	4	1	8	3	2	4	2	0	0	3	7	1	1	2
And_113	2	4	1	6	2	2	4	2	0	0	6	8	3	1	3
And_115	2	2	1	8	3	2	4	2	7	3	1	7	3	1	3
And_116	4	5	1	6	3	0	0	2	0	0	2	7	3	0	0
And_117	5	4	1	2	3	8	4	2	0	0	2	7	3	1	2
And_118	5	4	3	8	3	2	4	2	0	0	2	7	3	1	2
And_119	5	1	1	8	3	2	4	2	7	5	1	7	3	1	2
And_120	6	5	1	8	3	2	3	1	7	5	2	7	3	1	2
And_121	2	1	1	8	3	2	4	2	0	0	1	7	3	1	2
And_122	2	5	1	8	3	2	6	2	0	0	1	7	3	1	2
And_123	2	1	5	8	3	2	4	2	7	3	6	7	3	1	3
And_124	2	5	1	2	3	2	4	2	0	0	1	7	3	1	2
And_125	5	4	3	7	3	2	4	2	0	0	1	7	3	7	0
And_126	2	1	1	5	1	2	4	2	0	0	1	6	3	1	3
And_127	3	4	1	8	1	1	3	2	0	0	2	7	3	0	0
And_127-A	3	4	1	8	3	2	3	3	7	2	2	7	3	1	3
And_128	3	1	1	8	1	2	3	2	0	0	1	7	3	1	2
And_129	5	4	1	8	3	6	1	2	8	3	6	7	3	1	2
And_130	2	1	1	5	1	2	4	2	0	0	3	6	3	1	3
And_131	2	4	1	8	3	2	4	2	0	0	2	7	3	1	3
And_132	2	4	1	2	1	8	6	2	0	0	6	7	3	NA	NA
And_133	2	5	1	5	1	1	4	2	0	0	6	1	0	0	0
And_134	2	4	3	6	2	2	4	2	0	0	1	1	0	7	0
And_136	2	5	1	8	1	2	6	2	0	0	7	1	0	0	0
And_137	2	5	1	8	2	2	6	2	0	0	6	1	0	0	0
And_138	2	1	1	8	3	2	3	2	0	0	1	7	3	1	2
And_139	2	4	1	8	3	2	4	1	0	3	1	7	3	1	3
And_140	4	4	1	6	3	0	0	2	0	0	1	7	3	1	2
And_141	2	4	1	2	1	0	0	1	0	0	1	7	3	1	3
And_142	5	4	1	2	3	8	4	2	0	0	3	7	3	1	2
And_143	2	2	1	6	3	2	6	2	0	0	3	7	3	1	3
And_144	3	4	1	8	3	2	3	1	0	0	1	7	3	1	2
And_146	2	1	5	6	2	0	6	2	0	0	2	7	3	1	2
And_148	2	NA	1	8	3	2	5	2	7	0	2	6	3	1	3
And_149	2	6	1	2	2	8	4	2	0	0	1	7	3	1	3
And_150	1	6	1	2	2	8	6	2	0	0	2	7	3	1	3
And_152	3	1	1	7	3	0	0	4	0	0	1	7	3	1	2
And_154	2	NA	NA	6	3	2	3	2	0	0	2	7	3	1	7
And_155	2	1	1	2	2	8	6	2	0	0	2	7	3	1	2
And_156	3	5	1	8	1	0	0	2	0	3	2	7	3	1	2
And_157	3	NA	3	6	1	0	0	3	0	0	6	6	3	1	0
And_158	3	2	3	6	3	2	4	1	0	0	3	7	3	1	2
And_160	2	6	1	6	3	2	3	2	0	0	1	7	3	1	2
And_163	3	2	1	8	3	2	4	2	0	0	2	7	3	1	2
And_164	2	5	1	7	3	2	0	3	0	0	1	7	3	1	2
And_166	2	1	3	6	1	0	0	2	0	0	1	7	3	1	3
And_167	2	NA	NA	6	2	2	1	2	0	0	1	7	3	1	3
And_168	2	NA	3	6	2	2	3	2	0	0	1	6	1	1	3
And_169	2	4	1	6	3	2	3	3	0	3	1	7	3	1	2
And_171	4	1	1	8	3	0	0	2	0	0	2	7	3	0	0
And_172	5	2	1	8	3	0	0	2	0	0	5	7	2	7	6
And_173	2	2	1	2	3	6	6	3	0	0	3	7	3	1	2
And_174	7	1	1	8	3	2	5	3	0	0	3	7	3	1	2
And_175	3	5	1	8	3	2	3	2	7	2	1	7	3	1	3
And_176	2	4	7	6	3	2	4	2	0	0	1	7	3	1	2
And_177	2	4	1	5	3	2	4	2	0	0	1	7	3	1	2
And_178	5	4	1	5	3	0	0	2	0	0	2	7	3	0	0
And_179	7	5	1	2	3	2	4	2	0	0	2	7	3	0	0
And_180	2	4	1	6	3	2	4	2	0	0	1	7	3	1	2
And_181	2	2	1	8	3	2	3	2	0	0	2	7	3	1	2
And_182	2	2	1	2	2	5	6	2	0	0	1	7	3	1	3
And_184	2	4	1	2	1	8	6	2	0	0	2	7	3	0	0
And_185	5	4	1	8	3	2	4	2	0	0	2	6	3	1	2
And_186	5	1	1	8	3	2	4	2	0	0	2	7	3	0	0
And_188	2	1	1	6	3	2	4	2	0	1	1	7	3	1	2
And_189	3	1	1	5	2	0	0	2	0	0	1	7	3	1	2
And_190	2	2	1	2	1	5	6	2	0	0	6	6	3	1	2
And_191	2	4	1	8	2	2	6	2	0	0	2	1	0	0	0
And_193	1	2	1	5	1	2	4	2	0	0	6	7	3	1	3
And_194	5	4	1	8	3	0	0	2	0	0	1	7	3	1	2
And_195	2	7	3	6	2	2	4	2	0	0	1	6	3	1	2
And_196	2	NA	NA	2	3	6	6	2	0	0	6	7	1	1	NA
And_198	4	5	1	8	3	0	0	2	0	0	2	7	3	1	2
And_199	2	4	NA	2	3	8	6	2	0	0	1	7	1	1	2
And_200	2	4	1	6	3	2	4	2	0	0	6	7	3	1	2
And_201	3	6	1	8	3	2	4	2	0	0	1	7	3	0	0
And_202	3	2	1	6	3	0	0	3	0	0	1	7	3	1	2
And_203	2	5	1	5	1	0	0	2	0	0	1	7	3	1	6
And_204	2	2	1	8	3	0	0	2	7	5	7	7	1	1	2
And_205	2	1	1	2	2	2	6	2	0	0	6	6	3	1	3
And_206	2	2	1	2	1	8	6	2	0	0	2	7	3	1	2
And_207	2	4	5	8	3	2	5	2	0	0	1	7	3	1	3
And_208	5	5	1	6	3	0	0	2	0	0	1	7	3	1	2
And_209	4	6	1	6	3	0	0	2	0	0	1	7	3	1	2
And_210	4	4	1	5	2	0	0	2	3	0	1	7	3	1	2
And_211	2	NA	1	6	3	0	0	2	0	0	1	7	3	1	2
And_212	2	1	1	6	2	0	0	2	0	0	1	7	3	1	2
And_213	2	1	1	5	3	0	6	2	0	0	2	7	3	1	2
And_214	2	4	5	2	3	2	4	2	0	0	6	7	3	1	2
And_215	2	4	3	6	2	2	4	2	0	0	3	7	3	1	3
And_216	3	4	1	8	3	2	4	1	0	0	2	7	3	1	2
And_217	5	5	1	6	3	0	0	2	0	0	2	7	3	1	2
And_218	1	5	1	2	2	0	0	2	0	0	1	7	3	1	3
And_219	2	1	1	6	2	2	3	2	0	0	1	7	3	1	2
And_220	2	6	3	2	3	0	0	2	0	3	1	7	NA	NA	NA
And_221	4	1	1	6	3	0	0	2	0	0	1	7	3	1	2
And_222	4	4	3	8	2	2	3	2	0	0	1	7	3	1	2
And_225	3	5	1	8	3	0	0	2	0	0	1	7	3	1	2
And_226	3	5	1	8	3	0	0	2	0	0	1	7	3	1	2
And_227	2	1	NA	8	2	2	1	2	0	0	3	6	3	1	NA
And_228	2	5	1	2	2	8	4	3	0	0	1	7	3	0	0
And_229	2	4	3	2	2	8	6	2	0	0	1	7	3	1	2
And_232	3	5	1	7	2	2	1	2	0	0	2	7	3	1	2
And_233	3	5	1	8	3	0	0	2	0	0	1	7	3	1	2
And_234	2	5	1	8	3	2	0	2	0	3	1	7	3	1	2
And_235	2	5	1	8	3	2	3	2	0	0	1	7	3	1	2
And_236	2	5	1	7	3	0	0	2	0	0	1	7	3	1	NA
And_237	2	5	NA	8	3	0	0	2	0	0	1	7	3	1	2
And_238	3	NA	1	8	2	2	4	2	0	0	2	7	3	1	2
And_239	2	2	1	8	2	2	4	2	0	0	3	6	1	1	3
And_240	2	4	1	8	2	0	0	2	0	0	7	7	3	1	3
And_241	2	2	1	8	3	0	0	2	0	0	2	6	3	1	3
And_242	2	7	3	6	2	2	4	2	0	0	1	6	3	1	2
And_243	5	2	3	6	3	0	0	2	0	0	1	7	3	1	2
And_244	3	4	1	6	2	2	4	2	0	0	1	7	3	1	2
And_245	2	5	1	8	2	2	4	3	0	0	2	7	3	0	0
And_246	2	2	1	8	3	2	4	2	0	0	2	7	3	1	2
And_247	2	2	1	8	3	2	4	3	0	0	2	7	3	1	2
And_248	3	4	7	8	3	2	5	1	0	0	1	7	3	1	2
And_249	4	4	1	6	3	0	0	3	0	0	6	7	3	1	2
And_250	5	4	1	2	3	6	4	2	0	0	3	6	3	1	3
And_251	2	4	1	6	3	2	4	3	0	0	1	7	3	1	2
And_252	2	2	1	2	1	8	4	2	0	0	1	6	3	1	2
And_253	5	4	1	7	3	0	0	2	0	0	1	7	3	1	2
And_254	2	6	3	8	2	2	6	2	0	0	1	7	3	1	2
And_255	5	5	1	8	3	0	0	2	0	0	1	7	3	1	2
And_256	6	1	1	8	3	2	4	2	7	5	1	7	3	1	2
And_257	3	6	1	8	3	2	4	2	7	3	1	7	3	1	2
And_258	3	5	1	8	3	2	4	2	0	0	3	6	3	1	2
And_259	2	4	1	6	3	2	3	2	3	3	1	6	3	1	3
And_260	3	1	1	2	1	8	4	2	0	0	2	7	3	1	2
And_261	5	1	1	2	1	8	4	2	0	0	2	7	3	0	0
And_262	5	1	1	2	1	8	4	2	0	0	2	7	3	1	2
And_263	3	5	3	8	3	2	6	2	0	0	1	6	1	1	2
And_265	2	5	1	5	1	2	4	2	0	0	3	1	0	0	0
And_266	2	6	1	8	2	2	4	2	0	3	1	7	3	1	2
And_267	2	5	1	8	1	2	4	2	0	0	3	1	0	0	0
And_268	2	2	1	2	1	6	6	3	0	0	6	7	3	1	2
And_271	2	1	1	8	3	0	0	2	0	0	1	7	3	1	3
And_272	2	1	1	2	2	6	6	2	0	0	1	7	3	1	3
And_273	5	4	1	6	3	0	0	2	0	0	1	7	3	1	2
And_274	2	2	1	2	1	5	0	2	0	0	1	1	0	0	0
And_275	7	1	1	8	3	2	1	2	0	0	1	7	3	1	2
And_276	7	5	1	8	3	0	0	2	0	0	1	7	3	1	2
And_277	5	NA	1	6	3	0	0	4	0	0	3	7	3	1	2
And_278	1	5	1	5	1	0	0	2	0	0	6	7	3	0	0
And_279	2	4	1	8	1	2	3	1	0	0	1	7	3	0	0
And_282	7	1	1	2	2	8	6	3	0	0	1	7	3	1	0
And_283	5	1	1	2	2	8	4	2	0	0	1	7	3	0	0
And_284	2	5	1	6	1	0	0	2	0	3	3	7	3	1	2
And_285	3	7	1	6	2	0	0	2	0	0	3	7	3	1	2
And_286	7	6	1	8	3	2	5	2	7	1	1	7	3	0	0
And_288	4	4	1	8	3	2	5	2	0	0	2	7	3	1	2
And_289	7	1	1	2	3	2	4	2	0	0	3	7	3	0	0
And_290	5	6	1	2	3	8	4	2	7	5	1	7	3	1	2
And_292	2	7	1	6	3	2	4	2	0	0	1	6	1	7	7
And_293	2	2	1	6	3	2	4	2	0	0	6	7	3	1	3
And_294	2	2	1	8	1	2	6	1	0	0	1	7	3	0	0
And_295	7	1	1	8	3	2	4	2	0	5	1	7	3	1	2
And_296	2	2	1	6	3	2	4	2	0	0	6	7	3	1	2
And_297	2	1	1	8	3	2	4	1	0	0	1	7	3	1	2
And_298	7	4	1	8	3	2	4	2	0	0	1	7	2	1	2
And_299	2	4	1	2	2	8	6	2	0	0	1	6	2	1	2
And_300	1	4	1	6	2	2	4	2	0	0	1	7	3	1	2
And_302	5	5	1	6	3	0	0	4	0	0	3	7	3	1	3
And_303	5	5	1	6	3	0	0	4	7	3	1	7	3	1	2
And_304	5	2	1	8	3	2	3	2	0	0	3	7	3	1	2
And_305	2	2	3	2	3	2	4	2	0	0	7	7	3	1	2
And_306	5	1	1	8	3	2	4	2	0	0	3	7	3	1	2
And_307	5	5	3	8	3	2	4	2	0	0	3	7	3	1	2
And_308	5	4	1	6	3	0	0	1	0	0	1	7	3	1	2
And_309	1	4	1	4	1	6	4	2	0	0	3	7	3	1	2
And_310	5	4	1	8	3	0	0	2	0	0	2	7	3	1	2
And_311	1	5	4	2	1	0	0	1	0	0	1	7	3	1	2
And_312	5	6	1	2	1	8	4	2	0	0	1	7	3	0	0
And_313	7	4	3	8	3	2	4	2	0	0	3	6	3	1	2
And_314	2	4	1	8	2	2	4	1	0	0	2	8	3	1	0
And_315	2	4	1	2	1	8	1	2	0	0	3	8	3	1	2
And_316	1	6	1	2	2	0	6	2	0	0	1	6	3	0	0
And_317	7	7	1	8	3	2	1	2	0	5	2	7	3	0	0
And_318	3	4	1	8	3	2	3	2	0	0	1	7	3	1	2
And_319	2	2	1	8	1	2	6	1	0	0	2	7	3	0	0
And_320	1	5	1	2	1	0	6	2	0	0	1	6	3	1	2
And_321	1	5	1	2	2	0	6	2	0	0	1	7	3	0	0
And_322	2	4	1	6	3	0	0	1	0	0	2	7	3	1	2
And_323	5	5	1	8	3	2	4	2	7	0	1	7	3	1	2
And_324	2	6	1	5	3	2	6	2	0	3	2	7	3	1	2
And_325	2	5	NA	8	3	2	4	1	0	3	6	7	3	1	2
And_326	2	5	1	8	3	2	3	2	0	0	2	7	3	1	3
And_327	1	6	1	2	1	5	6	1	0	3	2	7	3	0	0
And_328	1	NA	NA	2	2	0	0	2	0	0	1	7	1	1	3
And_329	7	4	5	8	3	2	3	2	0	0	2	7	3	1	2
And_330	2	4	3	8	3	2	3	2	0	0	1	7	3	1	2
And_331	2	4	3	6	3	2	4	2	0	0	2	6	3	0	0
And_332	7	1	1	8	3	2	3	2	0	0	1	6	3	0	0
And_333	1	4	5	2	1	0	0	2	0	0	1	6	3	1	2
And_334	1	4	1	2	1	5	0	2	0	0	1	6	3	1	2
And_335	3	5	1	8	3	2	4	2	0	0	1	8	3	0	0
And_336	3	4	3	2	1	8	6	2	0	0	1	8	3	0	0
And_337	2	5	1	7	1	2	4	2	0	0	3	1	3	0	0
And_338	3	5	1	8	3	2	4	2	0	0	1	6	1	1	3
And_339	3	1	1	8	3	2	4	2	0	0	7	6	3	1	2
And_340	3	NA	NA	2	1	1	0	2	0	0	1	6	1	1	2
And_341	2	7	1	7	1	1	4	2	0	0	2	6	3	1	2
And_342	3	NA	1	6	3	2	4	2	0	0	2	7	1	7	7
And_343	2	5	3	8	3	2	3	2	0	0	3	6	3	1	3
And_344	1	4	1	8	3	0	0	1	0	0	2	8	3	1	2
And_345	6	5	1	8	3	2	3	3	7	0	1	7	3	1	2
And_346	2	5	1	6	3	2	3	2	0	0	1	6	3	0	0
And_347	2	5	1	8	3	2	4	2	0	0	2	6	1	1	3
And_348	1	5	1	2	1	5	6	2	0	0	1	7	2	1	3
And_349	1	1	1	2	1	0	0	1	0	0	2	6	3	1	2
And_350	5	4	1	6	3	0	0	3	0	0	2	7	3	1	2
And_351	1	NA	NA	2	1	5	0	2	3	2	2	6	3	1	3
And_352	5	5	3	8	3	0	0	2	0	0	6	7	3	1	2
And_353	7	4	5	8	3	2	2	2	7	0	2	7	3	1	0
And_354	5	1	1	8	3	2	3	3	0	0	2	6	3	0	0
And_355	5	1	1	8	3	2	4	2	0	0	2	6	3	1	2
And_356	3	1	1	8	3	2	4	2	0	0	2	7	3	1	0
And_357	5	5	1	9	3	0	0	1	7	1	6	7	3	1	3
And_358	4	1	1	8	3	2	3	3	7	5	1	7	3	0	0
And_359	6	1	1	8	3	2	3	3	0	0	1	7	3	0	0
And_360	3	4	1	8	3	2	3	2	0	0	2	7	3	1	2
And_361	4	4	1	8	3	6	3	2	0	0	2	7	3	1	2
And_362	2	4	5	8	3	2	3	2	0	0	1	7	3	1	3
And_363	3	5	1	8	3	2	2	2	0	0	3	6	3	1	2
And_364	7	1	1	8	3	2	4	2	0	0	1	6	3	0	0
And_365	1	4	1	6	1	2	4	3	0	0	1	7	3	1	3
And_366	1	2	1	2	1	2	4	2	0	0	3	7	3	1	3
And_367	1	NA	NA	2	2	0	0	2	0	0	2	6	1	1	2
And_368	4	5	1	6	3	0	0	2	0	0	2	6	3	1	2
And_369	2	2	3	6	3	2	5	2	0	3	6	6	3	1	3
And_370	5	2	1	8	1	0	0	2	0	0	1	6	3	1	3
And_371	5	4	5	8	3	0	0	2	0	0	3	7	3	1	2
And_372	2	4	1	5	3	2	4	2	0	0	1	8	3	7	2
And_373	3	2	5	8	1	2	3	2	0	0	2	7	3	0	0
And_374	3	NA	NA	8	3	0	0	2	7	0	6	1	0	7	7
And_375	3	5	1	8	3	0	0	2	7	5	1	1	0	7	7
And_376	2	4	1	6	3	2	4	2	0	0	1	6	3	1	2
And_377	3	5	1	8	3	0	0	2	7	5	1	1	0	7	7
And_378	3	5	1	8	1	2	4	3	0	0	7	1	0	0	0
And_379	5	1	1	6	3	0	0	3	0	0	3	6	3	1	2
And_380	5	1	1	6	3	2	4	3	0	0	2	7	3	1	2
And_381	5	1	1	6	3	2	4	2	0	0	3	7	3	1	2
And_383	4	4	1	8	3	2	4	3	0	0	2	6	3	1	2
And_384	4	1	1	7	1	2	4	2	0	0	7	7	3	1	3
And_385	2	7	1	2	1	8	6	2	0	0	1	6	3	1	2
And_386	NA	5	1	8	3	2	4	1	7	5	2	7	3	1	2
And_387	5	4	1	8	3	6	1	1	0	0	6	7	3	1	2
And_388	3	2	1	8	1	2	6	2	0	0	2	7	3	0	0
And_389	5	4	1	8	3	2	4	2	0	0	6	7	3	1	2
And_392	2	5	1	8	3	0	0	2	7	1	2	1	0	7	8
And_393	3	2	1	8	1	2	3	2	0	0	2	7	3	0	0
And_394	3	2	1	8	1	2	3	1	0	0	2	7	3	0	0
And_395	5	4	3	8	3	0	0	3	7	3	1	7	3	1	3
And_396	2	4	1	8	3	2	3	2	0	0	2	7	3	1	2
And_397	2	4	1	8	1	2	4	2	0	0	2	7	3	7	0
And_398	2	5	1	8	1	2	6	2	0	0	7	1	0	0	0
And_399	5	1	1	8	3	2	4	2	7	5	3	7	3	1	2
And_400	5	5	1	8	3	2	4	2	7	5	2	7	3	1	2
And_401	3	5	1	2	1	0	0	2	7	3	1	7	3	1	2
And_402	2	4	1	6	3	2	4	2	0	0	1	7	2	1	2
And_403	2	2	1	5	2	2	6	3	0	0	7	6	1	1	3
And_404	2	5	1	6	2	2	3	2	0	3	2	7	3	1	3
And_405	6	5	1	8	3	2	4	2	7	5	2	7	3	1	2
And_406	6	5	1	8	3	2	4	2	7	5	1	7	3	1	2
And_407	3	4	1	5	1	0	0	2	0	0	1	6	3	1	0
And_408	2	1	1	6	3	0	0	3	0	3	1	7	3	1	3
And_409	6	4	1	8	1	2	4	2	0	0	1	7	3	1	2
And_410	1	NA	NA	2	2	0	0	2	0	0	2	7	1	1	3
And_412	3	2	1	6	3	0	0	2	0	0	3	6	1	1	3
And_414	3	4	1	6	3	2	4	2	0	0	1	6	1	0	0
And_415	1	5	3	2	2	0	0	2	0	0	1	7	3	1	2
And_418	3	4	1	6	3	2	4	2	0	0	1	6	2	7	6
And_422	2	4	1	6	3	2	4	2	0	0	1	6	3	1	3
And_423	2	1	3	7	2	2	4	2	0	0	2	6	1	1	3
And_424	6	6	1	8	3	2	4	2	7	5	2	7	3	1	2
And_425	2	4	1	6	2	2	4	2	0	0	2	7	1	1	8
And_426	1	2	1	2	1	6	6	2	3	0	2	6	3	1	2
And_427	1	2	1	2	1	6	6	2	0	0	2	6	3	1	0
And_428	1	4	1	2	2	5	4	2	0	0	2	6	3	1	8
And_429	3	4	1	6	3	0	0	2	0	0	1	7	3	1	2
And_430	2	2	1	6	3	2	4	1	0	0	1	7	3	0	0
And_431	2	4	NA	5	2	2	4	2	0	0	1	6	3	NA	NA
And_432	4	6	1	8	3	2	4	3	7	0	2	8	3	0	0
And_433	6	6	1	8	3	2	2	2	0	0	1	7	3	1	2
And_434	5	5	1	6	3	2	3	2	3	3	1	NA	3	NA	NA
And_436	4	7	3	8	3	2	4	2	7	5	1	7	3	0	0
And_439	3	5	1	5	1	2	4	1	0	0	3	7	2	1	2
And_440	3	5	1	6	3	2	4	2	4	0	3	7	3	1	2
And_441	3	5	1	6	3	2	1	2	0	0	2	NA	3	1	2
And_444	2	5	NA	6	3	2	1	3	0	0	2	NA	3	1	2
And_445	1	4	1	6	3	2	4	2	0	0	1	6	3	1	2
And_446	5	4	7	6	3	0	0	2	0	0	1	8	3	1	2
And_447	3	NA	NA	8	3	0	0	3	0	0	2	7	3	1	2
And_448	2	4	1	6	3	0	0	2	0	0	6	6	3	1	3
And_449	7	5	1	8	3	2	4	1	7	5	1	7	3	1	2
And_450	1	5	1	5	3	0	0	2	0	0	1	7	3	1	2
And_451	3	6	1	2	1	5	6	2	0	0	2	6	2	1	3
And_453	2	5	1	6	3	2	6	2	0	0	2	6	3	1	2
And_454	5	5	1	8	3	0	0	2	7	5	2	7	3	1	2
And_455	3	6	1	8	3	2	3	2	0	0	2	7	3	1	2
And_456	7	4	1	8	3	2	3	2	0	0	2	7	3	1	3
And_457	3	1	1	6	3	0	0	2	0	0	2	7	3	1	2
And_458	7	5	1	8	3	2	4	2	0	0	2	7	3	1	2
And_459	2	6	1	5	1	2	6	2	0	0	1	7	1	1	2
And_460	5	1	1	8	3	2	3	2	0	0	2	7	3	1	2
And_461	5	2	1	8	3	2	4	2	0	0	3	7	1	1	6
And_462	6	1	1	8	3	2	3	2	0	0	1	7	3	1	3
And_463	7	1	1	8	3	2	4	2	0	0	2	7	3	1	2
And_464	3	1	1	6	2	0	0	2	0	0	2	6	3	1	2
And_465	1	4	1	2	1	5	6	2	0	0	2	7	2	7	6
And_466	2	4	1	6	3	2	4	2	0	3	2	7	1	7	2
And_467	2	4	3	6	3	2	4	2	0	0	1	6	1	1	2
And_468	6	5	1	8	3	2	4	2	7	3	2	7	3	1	2
And_469	2	NA	NA	2	1	8	6	2	0	0	1	7	3	1	2
And_471	2	1	1	2	1	8	1	3	7	3	2	1	0	7	7
And_472	2	4	1	6	2	2	4	2	0	0	3	6	3	1	2
And_473	2	4	1	6	3	2	4	2	0	0	3	7	3	1	3
And_474	7	1	1	8	3	2	4	1	7	5	1	7	3	1	2
And_475	2	2	1	6	3	2	4	2	0	3	6	6	3	1	2
And_476	2	4	1	6	3	0	0	2	0	0	3	7	3	1	2
And_477	5	NA	1	8	3	0	0	2	0	0	2	7	3	1	2
And_478	2	5	NA	8	3	2	3	2	0	0	2	7	3	1	2
And_479	5	6	1	2	1	5	6	2	0	0	6	7	3	1	3
And_480	2	4	1	2	1	5	4	2	0	0	3	6	2	1	2
And_481	3	4	1	6	2	0	0	2	0	0	3	7	3	1	2
And_482	7	4	1	8	3	2	4	2	0	0	1	7	3	0	NA
And_483	7	4	1	8	3	2	4	2	0	0	2	7	3	0	0
And_484	1	1	1	7	3	0	0	2	0	0	2	1	3	1	2
And_485	2	2	1	8	3	2	4	2	0	0	1	6	NA	NA	NA
And_486	7	4	1	8	3	2	4	2	0	0	2	7	3	7	0
And_487	7	5	1	8	3	2	3	2	7	3	2	7	3	1	2
And_488	2	1	1	7	1	8	6	2	0	0	1	1	0	0	0
And_489	2	2	1	2	1	8	6	2	0	0	1	6	3	1	2
And_490	4	1	1	8	3	2	6	2	0	0	2	7	3	1	3
And_491	5	2	1	8	3	8	6	3	0	0	1	7	3	1	2
And_493	2	2	1	2	1	5	6	2	0	0	7	8	3	1	0
And_495	2	5	1	8	3	2	3	2	0	0	2	6	3	1	2
And_496	2	4	1	5	3	2	4	2	0	0	2	7	3	1	2
And_497	2	4	1	2	1	5	6	3	0	0	7	7	3	1	3
And_498	2	2	1	2	1	8	6	2	0	0	1	7	2	0	0
And_499	2	2	1	2	1	6	6	2	0	0	3	7	3	1	2
And_500	3	1	1	8	1	8	6	1	0	0	6	6	3	1	2
And_501	2	NA	1	2	3	6	6	2	0	0	3	7	3	1	3
And_502	2	6	1	2	1	8	6	2	0	0	2	7	2	1	2
And_503	7	5	1	8	3	2	4	2	7	5	1	7	3	1	2
And_504	2	4	1	5	3	2	4	2	0	0	6	7	3	7	0
And_505	2	NA	1	2	1	5	6	2	0	0	3	7	3	0	0
And_506	4	5	1	2	1	8	6	2	0	1	7	7	3	1	3
And_507	2	5	1	2	1	5	6	2	0	0	3	7	3	0	0
And_508	4	2	1	6	3	0	0	2	0	0	2	7	3	1	2
And_509	4	4	1	6	3	0	0	3	0	0	1	7	3	1	2
And_510	2	2	3	2	1	6	3	2	0	0	3	7	3	1	2
And_511	5	2	1	6	3	0	0	2	0	0	1	7	3	1	2
And_512	3	2	1	8	3	0	0	2	0	0	1	7	3	1	2
And_513	NA	1	1	8	3	2	4	2	3	0	1	7	3	1	2
And_514	3	5	1	6	3	2	3	2	0	0	2	7	3	1	2
And_515	6	1	1	8	3	2	4	2	0	0	2	7	3	1	2
And_516	7	1	1	8	3	2	4	2	0	0	1	7	3	1	2
And_517	4	4	1	6	3	0	0	2	0	0	2	7	3	1	2
And_518	5	1	1	8	3	0	0	2	0	0	1	NA	NA	1	2
And_519	2	4	1	2	2	8	6	2	0	0	1	6	3	1	2
And_520	5	5	1	6	3	0	0	2	0	0	1	7	3	1	2
And_521	3	6	1	8	3	0	0	2	0	0	1	7	3	1	2
And_522	3	5	1	7	3	2	4	2	0	0	2	7	3	1	2
And_523	7	4	3	6	3	0	0	3	0	0	6	7	3	1	2
And_524	2	NA	1	8	3	0	0	1	0	0	1	7	3	0	0
And_525	7	1	1	2	3	8	4	2	0	3	2	7	3	1	2
And_526	2	NA	1	6	1	2	4	2	0	0	2	6	3	1	2
And_527	6	1	1	8	3	1	2	1	7	0	1	7	3	1	2
And_528	6	1	1	8	3	2	4	2	0	0	1	7	3	1	2
And_529	6	1	1	8	3	2	4	2	0	0	1	7	3	1	3
And_530	4	1	1	8	3	0	0	3	0	0	1	7	3	1	2
And_531	2	1	1	5	1	2	6	2	0	0	2	7	3	1	2
And_532	4	2	1	8	3	2	4	2	0	0	3	6	2	1	2
And_533	5	1	1	2	1	8	6	2	7	3	2	7	3	1	0
And_534	4	1	1	6	3	0	0	4	0	0	2	7	3	1	2
And_535	2	2	1	8	3	2	4	2	0	0	3	7	3	7	6
And_537	2	5	1	2	1	0	0	3	0	0	5	1	0	0	0
And_538	4	5	1	8	3	2	0	2	0	0	1	7	3	1	0
And_540	4	4	1	6	3	2	4	2	2	0	1	7	2	1	3
And_541	2	2	1	2	2	6	6	2	0	0	6	7	2	1	2
And_542	4	4	3	8	3	2	0	2	0	3	1	7	3	1	2
And_543	3	NA	NA	8	3	2	4	2	0	0	6	7	2	1	3
And_544	3	4	1	6	3	2	3	2	0	0	1	7	3	1	2
And_545	2	5	1	6	3	2	6	2	0	0	6	7	2	1	2
And_546	4	4	1	6	3	0	0	2	0	0	2	7	2	0	0
And_547	2	4	1	6	3	0	0	2	0	0	1	7	3	1	2
And_548	4	4	1	5	3	8	6	2	0	0	1	7	3	0	0
And_549	4	4	3	8	1	1	3	2	0	0	3	7	3	1	1
And_550	3	5	1	8	1	2	4	2	0	0	3	1	0	0	0
And_551	3	5	1	8	1	1	6	2	0	0	7	1	0	0	0
And_552	3	2	1	8	3	0	0	1	0	0	1	7	3	1	2
And_553	6	1	1	8	3	2	4	2	0	0	2	7	3	0	0
And_554	5	5	3	6	3	0	0	2	0	0	2	7	3	1	2
And_555	1	5	1	2	1	5	6	2	0	0	1	6	3	1	2
And_556	4	2	1	6	3	0	0	2	0	3	1	7	3	1	2
And_557	2	4	1	6	3	2	4	2	0	0	1	7	3	7	2
And_558	5	4	1	6	3	0	0	2	0	0	6	7	3	1	2
And_559	5	4	1	6	3	0	0	2	0	0	3	7	3	1	2
And_560	4	1	1	6	3	0	0	2	0	0	3	7	1	1	2
And_561	5	4	1	8	3	1	4	2	0	0	3	7	2	1	0
And_562	5	4	3	8	2	2	4	2	0	0	1	7	1	0	0
And_563	7	1	1	8	3	2	3	1	7	3	2	7	3	0	0
And_565	2	1	1	2	1	8	6	2	0	0	2	7	3	1	0
And_566	4	4	1	6	3	0	0	1	0	0	2	7	3	1	2
And_567	3	6	1	7	1	2	4	3	0	0	1	7	3	0	0
And_568	5	5	1	8	3	2	3	2	0	0	1	7	3	0	0
And_569	4	4	1	8	3	2	4	2	0	0	2	7	3	1	2
And_570	4	4	3	8	3	2	3	2	0	0	6	7	3	1	2
And_571	6	1	1	8	3	2	4	2	0	0	2	7	3	1	0
And_572	6	1	1	8	3	2	3	2	0	0	1	7	3	0	0
And_574	3	4	1	8	3	0	0	2	0	0	2	6	2	NA	0
And_575	2	1	1	2	1	8	6	2	0	0	2	7	3	1	2
And_576	1	1	1	2	1	6	6	2	0	0	7	7	3	1	3
And_577	1	NA	NA	2	1	5	6	2	0	0	2	7	1	NA	1
And_578	2	5	1	8	2	0	0	2	0	0	7	1	0	0	0
And_579	2	5	1	5	2	0	0	1	0	0	2	1	0	0	0
And_580	2	5	1	8	1	2	4	2	0	0	2	7	1	1	2
And_581	4	4	1	8	3	0	0	2	0	0	3	7	3	0	0
And_582	7	6	1	8	3	2	3	2	7	3	2	7	3	1	2
And_583	1	1	1	2	2	0	0	2	0	0	7	7	3	1	3
And_584	3	6	1	8	2	0	0	2	0	0	2	7	3	1	3
And_585	2	5	1	8	3	0	0	2	0	0	3	7	3	1	2
And_586	4	4	1	6	3	0	0	3	0	0	2	7	3	1	2
And_587	2	4	1	2	1	2	4	2	2	0	6	7	3	1	0
And_588	2	4	1	2	2	8	0	1	2	3	6	7	3	1	2
And_589	7	4	1	8	3	2	4	2	0	0	1	6	2	1	0
And_590	2	5	1	8	1	0	6	2	0	0	7	1	0	0	0
And_591	4	4	1	8	3	2	3	2	0	0	2	8	3	1	2
And_592	4	4	1	6	3	0	0	2	0	0	2	7	3	1	2
And_593	3	1	1	8	3	0	0	2	7	0	2	1	0	6	6
And_594	5	6	1	8	3	0	0	2	7	1	2	1	0	6	6
And_595	1	4	1	2	1	5	4	3	0	0	6	7	3	1	3
And_596	2	NA	1	8	2	2	4	2	0	0	3	7	1	1	2
And_597	2	2	1	8	1	2	3	2	2	0	2	7	3	0	0
And_598	5	4	1	6	3	0	0	1	6	1	2	7	2	1	3
And_599	5	6	1	6	3	0	0	2	0	0	2	6	2	1	0
And_601	5	4	1	6	3	0	0	2	3	1	6	7	3	1	6
And_602	7	4	5	8	3	2	2	1	0	0	6	7	3	1	2
And_604	5	4	1	6	3	0	0	2	0	0	1	7	3	1	2
And_605	7	6	1	8	3	2	4	2	7	0	2	7	3	1	2
And_606	7	6	1	8	3	2	4	2	0	3	2	7	3	1	2
And_607	2	NA	1	6	3	2	4	4	5	1	3	7	3	1	3
And_608	1	1	1	5	1	0	0	2	0	0	3	7	3	0	0
And_609	3	6	1	2	2	8	4	1	2	3	2	7	3	1	2
And_610	5	4	NA	8	3	0	0	2	0	0	1	7	3	1	2
And_611	3	6	1	8	3	2	2	2	0	0	6	6	3	1	2
And_612	1	NA	NA	2	1	5	6	2	0	0	2	7	3	1	7
And_613	1	NA	NA	2	1	5	6	2	0	0	3	7	NA	1	3
And_614	5	4	1	6	3	0	0	3	0	0	1	7	3	6	2
And_615	7	4	1	8	3	2	4	2	0	0	2	7	3	1	0
And_616	3	4	1	8	3	0	0	5	0	3	2	7	3	1	3
And_617	6	1	1	2	2	8	6	2	6	3	2	7	3	0	0
And_618	2	2	1	6	2	2	4	2	3	3	6	7	3	1	2
And_619	7	2	1	6	3	0	0	2	4	3	2	7	3	1	2
And_620	1	1	1	2	1	0	0	2	0	0	1	7	3	1	3
And_621	1	1	1	2	1	2	6	2	2	3	1	7	3	1	2
And_622	7	5	1	6	3	0	0	2	3	0	1	7	3	1	2
And_623	2	1	1	2	1	5	6	2	0	0	2	6	NA	1	NA
And_624	3	NA	1	8	1	1	3	1	0	0	2	6	3	1	NA
And_625	2	5	1	2	1	5	6	2	0	0	1	6	1	6	4
And_626	2	1	1	2	1	5	6	2	0	0	1	NA	NA	1	NA
And_627	3	NA	1	8	3	2	3	2	0	0	2	7	1	1	3
And_628	2	1	1	2	3	5	4	3	4	3	2	7	3	1	3
And_629	2	NA	3	2	2	0	0	2	0	0	1	7	3	1	2
And_630	1	5	1	2	2	5	0	2	0	0	2	7	NA	6	4
And_631	4	1	1	8	3	2	0	2	0	0	1	7	3	1	3
And_632	3	NA	NA	8	3	0	0	3	0	0	2	7	3	1	3
And_633	5	2	NA	8	3	0	0	2	0	0	1	7	3	1	3
And_634	3	5	1	6	3	2	3	2	0	3	6	7	3	1	0
And_637	5	2	1	2	1	8	6	2	0	0	1	NA	3	NA	NA
And_638	2	2	1	8	3	2	3	2	3	3	6	7	3	1	0
And_639	2	1	1	5	1	5	6	2	0	3	1	7	3	0	0
And_640	1	2	1	2	1	0	0	2	0	0	5	6	2	1	3
And_641	2	4	1	2	1	6	4	2	0	0	2	7	1	1	2
And_642	5	2	1	8	1	1	6	1	0	0	2	8	3	1	2
And_643	4	4	1	6	3	0	0	2	0	3	1	7	3	1	4
And_644	2	4	1	8	1	2	4	1	0	0	2	7	3	1	2
And_645	2	2	1	2	1	2	4	2	0	0	2	7	3	1	2
And_646	2	2	1	8	1	0	0	2	0	0	3	7	3	1	3
And_647	3	1	3	6	3	2	4	2	0	0	3	7	3	1	2
And_648	1	5	1	2	1	0	0	4	0	3	5	1	0	0	0
And_649	3	5	1	8	1	2	4	2	3	0	3	7	NA	NA	NA
And_650	2	1	1	5	1	2	4	2	0	0	1	7	3	1	2
And_651	3	1	1	5	2	0	0	2	0	0	1	6	2	1	4
And_652	NA	2	3	2	1	8	4	2	0	0	2	7	1	1	2
And_653	2	5	1	6	3	0	0	3	0	3	2	6	3	1	2
And_654	4	4	1	6	3	0	0	1	0	0	2	7	3	1	2
And_655	3	1	1	8	3	0	0	2	0	0	2	7	2	1	2
And_656	2	1	1	2	2	8	4	2	0	0	2	7	2	1	3
And_658	2	NA	1	5	1	2	4	2	0	0	3	6	2	1	4
And_659	1	4	1	8	3	2	4	2	0	0	6	7	2	7	6
And_660	5	NA	1	6	3	0	0	1	0	1	6	7	2	NA	NA
And_661	7	4	1	6	3	0	6	2	0	0	2	7	3	1	2
And_662	3	5	1	2	1	8	4	2	3	0	6	7	2	1	2
And_663	7	4	NA	2	3	2	3	2	0	0	6	7	3	1	2
And_664	1	5	1	2	1	6	1	3	0	0	1	6	3	1	3
And_665	4	2	3	3	1	5	1	2	0	0	2	7	2	1	2
And_666	2	NA	NA	8	2	1	3	2	0	0	2	7	2	1	3
And_667	4	NA	NA	6	2	0	0	2	0	0	2	7	3	1	2
And_668	4	4	3	8	3	0	0	4	0	0	2	7	2	1	3
And_669	4	4	3	9	3	0	0	3	0	0	2	7	3	1	2
And_670	4	4	3	9	3	0	0	3	0	0	2	7	3	1	3
And_671	2	6	1	3	1	8	6	3	0	0	2	7	3	1	2
And_672	3	4	3	3	2	5	1	2	0	0	2	6	3	1	2
And_673	2	6	1	8	2	1	3	2	0	0	2	7	3	1	2
And_674	1	2	1	1	2	8	1	2	0	0	6	7	3	1	3
And_680	2	5	1	6	3	0	0	3	0	0	2	7	1	1	3
And_681	4	NA	NA	1	2	8	3	2	0	0	2	7	1	1	2
And_682	3	6	1	8	2	0	0	2	0	0	2	7	1	1	2
And_685	3	4	1	8	3	0	0	1	0	0	2	7	1	1	2
And_686	2	NA	NA	5	3	1	6	2	0	0	2	7	1	1	3
And_688	3	4	1	3	2	6	1	3	0	0	2	6	3	1	2
And_689	2	NA	NA	2	2	8	6	2	0	0	6	6	3	1	2
And_691	1	2	3	2	2	6	4	2	0	0	2	6	3	1	2
And_692	2	4	5	1	2	8	6	2	0	0	2	7	1	1	3
And_696	1	4	1	3	2	5	1	2	0	0	2	7	1	1	3
And_697	2	6	1	8	3	1	3	2	0	0	2	8	3	1	2
And_698	3	NA	NA	9	3	0	0	3	0	0	6	7	3	1	2
And_700	2	5	1	2	2	0	0	2	0	0	2	7	1	1	3
And_701	2	6	1	8	3	1	3	2	0	0	2	6	3	1	2
And_702	1	2	3	2	2	6	4	3	0	0	6	7	3	1	2
And_703	1	2	3	6	2	1	4	2	0	0	6	7	2	1	2
And_704	1	2	3	2	2	6	4	2	0	0	6	7	2	1	2
Stem Color (ST): (1) Green; (2) Green with few spots; (3) Green with many spots; (4) Pigmented with abundant green; (5) Pigmented with little green; (6) Reddish; (7) Purple
Berry Color (BC): (1) Green; (3) Green with white bands; (4) Green with abundant white dots; (5) Green with pigmented areas; (6) Green with pigmented bands; (7) Predominantly pigmented
Berry Shape (BS): (2) Globose with terminal mucron; (3) Ovoid; (4) Ovoid with terminal mucron; (5) Conical; (6) Elongated conical; (7) Periforme
Primary Tuber Skin Color (PTSC): (1) White-cream; (2) Yellow; (3) Orange; (4) Brown; (5) Pink; (6) Red; (7) Red-purple; (8) Purple; (9) Blackish
Primary Tuber Skin Intensity Color (PTSIC): (0) Absent; (1) Pallid/light; (2) Intermediate; (3) Intense/dark
Secondary Tuber Skin Color (STSC): (0) Absent; (1) White-cream; (2)Yellow; (3) Orange; (4) Brown; (5) Pink; (6) Red; (7) Red-purple; (8) Purple; (9) Blackish
Distribution of Secondary Tuber Skin Color (DSTSC): (0) Absent; (1) In the eyes; (2) In the eyebrows; (3) Around the eyes; (4) Scattered spots; (5) Spots like glasses; (6) Splashed spots; (7) Few spots
Primary Tuber Flesh Color (PTFC): (1) White; (2) Cream; (3) Light yellow; (4) Yellow; (5) Intense yellow; (6) Red; (7) Purple; (8) Violet
Secondary Tuber Flesh Color (STFC): (0) Absent; (1) White; (2) Cream; (3) Light yellow; (4) Yellow; (5) Intense yellow; (6) Red; (7) Purple; (8) Violet
Distribution of Secondary Tuber Flesh Color (DSTFC): (0) Absent; (1) Few spots; (2) Areas; (3) Narrow vascular ring; (4) Wide vascular ring; (5) Vascular ring and medulla; (6) Everything except medulla; (7) Splashed
General Tuber Shape (GTS): (1) Compressed; (2) Round; (3) Oval; (4) Obovate; (5) Elliptic; (6) Oblong; (7) Oblong-elongated; (8) Elongate
Primary Flower Color (PFC): (1) White; (2) Red-pink; (3) Red-purple; (4) Light blue; (5) Blue-purple; (6) Lilac; (8) Violet
Primary Flower Intensity Color (PFIC): (0) Absent; (1) Pallid/light; (2) Intermediate; (3) Intense/dark
Secondary Flower Color (SFC): (0) Absent; (1) White; (2) Red-pink; (3) Red-purple; (4) Light blue; (5) Blue-purple; (6) Lilac; (7) Purple; (8) Violet
Distribution of Secondary Flower Color (DSFC): (0) Absent; (1) White acumen-upperside; (2) White acumen-underside; (3) White acumen-both; (4) In star; (5) Bands in upperside; (6) Bands in underside; (7) Bands on both sides; (8) Splashed spots; (9) Few spots or spots
NA: No available
